# Supplementary material for: Computational and Crystallographic Examination of Naphthoquinone Based Diarylethene Photochromes
Source: Molecules. 2020 Jun 5;25(11):2630. doi: 10.3390/molecules25112630 (PMC7321381; doi:10.3390/molecules25112630)
Supplement: Supplementary file 1 [file molecules-25-02630-s001.zip]

Archive with 71 entries (61 files):
- Supporting Information and Figures/
- Supporting Information and Figures/Supporting Information Figures and Videos/
- Supporting Information and Figures/Supporting Information Figures and Videos/Fig S1 - open B3LYP.tiff
- __MACOSX/
- __MACOSX/Supporting Information and Figures/
- __MACOSX/Supporting Information and Figures/Supporting Information Figures and Videos/
- __MACOSX/Supporting Information and Figures/Supporting Information Figures and Videos/._Fig S1 - open B3LYP.tiff
- Supporting Information and Figures/Supporting Information Figures and Videos/Figure S5.tiff
- __MACOSX/Supporting Information and Figures/Supporting Information Figures and Videos/._Figure S5.tiff
- Supporting Information and Figures/Supporting Information Figures and Videos/Figure S3 CAM.tiff
- __MACOSX/Supporting Information and Figures/Supporting Information Figures and Videos/._Figure S3 CAM.tiff
- Supporting Information and Figures/Supporting Information Figures and Videos/Photoisomerization of 1a to 1b.mov
- __MACOSX/Supporting Information and Figures/Supporting Information Figures and Videos/._Photoisomerization of 1a to 1b.mov
- Supporting Information and Figures/Supporting Information Figures and Videos/Figure S7.tiff
- __MACOSX/Supporting Information and Figures/Supporting Information Figures and Videos/._Figure S7.tiff
- Supporting Information and Figures/Supporting Information Figures and Videos/Photoisomerization of 1b to 1a.mov
- __MACOSX/Supporting Information and Figures/Supporting Information Figures and Videos/._Photoisomerization of 1b to 1a.mov
- Supporting Information and Figures/Supporting Information Figures and Videos/Figure S6.tiff
- __MACOSX/Supporting Information and Figures/Supporting Information Figures and Videos/._Figure S6.tiff
- Supporting Information and Figures/Supporting Information Figures and Videos/Figure S4 G* vs G**.tiff
- __MACOSX/Supporting Information and Figures/Supporting Information Figures and Videos/._Figure S4 G* vs G**.tiff
- Supporting Information and Figures/Supporting Information Figures and Videos/Figure S2 closed B3LYP.tiff
- __MACOSX/Supporting Information and Figures/Supporting Information Figures and Videos/._Figure S2 closed B3LYP.tiff
- Supporting Information and Figures/.DS_Store
- __MACOSX/Supporting Information and Figures/._.DS_Store
- Supporting Information and Figures/Crystallography Files/
- Supporting Information and Figures/Crystallography Files/Compound_1b_cifreport.pdf
- __MACOSX/Supporting Information and Figures/Crystallography Files/
- __MACOSX/Supporting Information and Figures/Crystallography Files/._Compound_1b_cifreport.pdf
- Supporting Information and Figures/Crystallography Files/olex2/
- Supporting Information and Figures/Crystallography Files/olex2/imw_031605_0m.metacif
- Supporting Information and Figures/Crystallography Files/olex2/Compound_1b.odb
- Supporting Information and Figures/Crystallography Files/olex2/Compound_1b.hist
- Supporting Information and Figures/Crystallography Files/olex2/Compound_1b.metacif
- Supporting Information and Figures/Crystallography Files/olex2/Compound_1b.phil
- Supporting Information and Figures/Crystallography Files/Compound_5.cif
- Supporting Information and Figures/Crystallography Files/Compound_1b.cif
- Supporting Information and Figures/Crystallography Files/Compound_5_cifreport.pdf
- __MACOSX/Supporting Information and Figures/Crystallography Files/._Compound_5_cifreport.pdf
- Supporting Information and Figures/Manuscript Figures/
- Supporting Information and Figures/Manuscript Figures/Figure 4.tiff
- __MACOSX/Supporting Information and Figures/Manuscript Figures/
- __MACOSX/Supporting Information and Figures/Manuscript Figures/._Figure 4.tiff
- Supporting Information and Figures/Manuscript Figures/Figure 8.tiff
- __MACOSX/Supporting Information and Figures/Manuscript Figures/._Figure 8.tiff
- Supporting Information and Figures/Manuscript Figures/Figure 5.tif
- __MACOSX/Supporting Information and Figures/Manuscript Figures/._Figure 5.tif
- Supporting Information and Figures/Manuscript Figures/.DS_Store
- __MACOSX/Supporting Information and Figures/Manuscript Figures/._.DS_Store
- Supporting Information and Figures/Manuscript Figures/Figure 9.tiff
- __MACOSX/Supporting Information and Figures/Manuscript Figures/._Figure 9.tiff
- Supporting Information and Figures/Manuscript Figures/Figure 11 top.tiff
- __MACOSX/Supporting Information and Figures/Manuscript Figures/._Figure 11 top.tiff
- Supporting Information and Figures/Manuscript Figures/Figure 11 bottom.tiff
- __MACOSX/Supporting Information and Figures/Manuscript Figures/._Figure 11 bottom.tiff
- Supporting Information and Figures/Manuscript Figures/Figure 2.tiff
- __MACOSX/Supporting Information and Figures/Manuscript Figures/._Figure 2.tiff
- Supporting Information and Figures/Manuscript Figures/Figure 3.tiff
- __MACOSX/Supporting Information and Figures/Manuscript Figures/._Figure 3.tiff
- Supporting Information and Figures/Manuscript Figures/Scheme 1.tiff
- __MACOSX/Supporting Information and Figures/Manuscript Figures/._Scheme 1.tiff
- Supporting Information and Figures/Manuscript Figures/Figure 1.tiff
- __MACOSX/Supporting Information and Figures/Manuscript Figures/._Figure 1.tiff
- Supporting Information and Figures/Manuscript Figures/Figure 10.tiff
- __MACOSX/Supporting Information and Figures/Manuscript Figures/._Figure 10.tiff
- Supporting Information and Figures/Manuscript Figures/Figure 6.tiff
- __MACOSX/Supporting Information and Figures/Manuscript Figures/._Figure 6.tiff
- Supporting Information and Figures/Manuscript Figures/Figure 7.tiff
- __MACOSX/Supporting Information and Figures/Manuscript Figures/._Figure 7.tiff
- __MACOSX/Supporting Information and Figures/molecules-812556supp pdf.pdf
- Supporting Information and Figures/molecules-812556supp pdf.pdf
