# Supplementary material for: Computational and Crystallographic Examination of Naphthoquinone Based Diarylethene Photochromes
Source: Molecules. 2020 Jun 5;25(11):2630. doi: 10.3390/molecules25112630 (PMC7321381; doi:10.3390/molecules25112630)
Supplement: Supplementary file 1 [file molecules-25-02630-s001.zip › Supporting Information and Figures/Crystallography Files/olex2/imw_031605_0m.metacif]

data_imw_031605_0m
_publ_section_references
;
Dolomanov, O.V., Bourhis, L.J., Gildea, R.J, Howard, J.A.K. & Puschmann, H.
 (2009), J. Appl. Cryst. 42, 339-341.

Sheldrick, G.M. (2008). Acta Cryst. A64, 112-122.

Sheldrick, G.M. (2015). Acta Cryst. A71, 3-8.
;
_cell_measurement_reflns_used      5646
_cell_measurement_temperature      90
_cell_measurement_theta_max        30.24
_cell_measurement_theta_min        2.39
_exptl_absorpt_correction_T_max    0.7461
_exptl_absorpt_correction_T_min    0.6914
_exptl_absorpt_correction_type     multi-scan
_exptl_absorpt_process_details
;
SADABS-2016/2 (Bruker,2016/2) was used for absorption correction.
wR2(int) was 0.1049 before and 0.0401 after correction.
The Ratio of minimum to maximum transmission is 0.9267.
The \l/2 correction factor is Not present.
;
_exptl_crystal_colour              green
_exptl_crystal_colour_primary      green
_exptl_crystal_description         prism
_exptl_crystal_size_max            0.2
_exptl_crystal_size_mid            0.05
_exptl_crystal_size_min            0.04
_diffrn_measurement_device_type    'Bruker APEX-II CCD'
_diffrn_measurement_method         '\f and \w scans'
_computing_cell_refinement         'SAINT v8.37A (Bruker, 2015)'
_computing_data_reduction          'SAINT v8.37A (Bruker, 2015)'
_computing_molecular_graphics      'Olex2 1.3 (Dolomanov et al., 2009)'
_computing_publication_material    'Olex2 1.3 (Dolomanov et al., 2009)'
_computing_structure_refinement    'XL  (Sheldrick, 2008)'
_computing_structure_solution      'SHELXT 2014/5 (Sheldrick, 2014)'
_olex2_exptl_crystal_mounting_method  'Mounted on a glass fiber with oil.'
_olex2_submission_original_sample_id  nqDTE-closed
_olex2_submission_special_instructions  'No special instructions were received'
