# Supplementary material for: Computational and Crystallographic Examination of Naphthoquinone Based Diarylethene Photochromes
Source: Molecules. 2020 Jun 5;25(11):2630. doi: 10.3390/molecules25112630 (PMC7321381; doi:10.3390/molecules25112630)
Supplement: Supplementary file 1 [file molecules-25-02630-s001.zip › Supporting Information and Figures/Crystallography Files/olex2/Compound_1b.metacif]

data_Compound_1b
_olex2_submission_special_instructions 'No special instructions were received'
_computing_molecular_graphics     'Olex2 1.3 (Dolomanov et al., 2009)'
_audit_creation_method            
;
Olex2 1.3
(compiled 2020.02.04 svn.rd84adfe8 for OlexSys, GUI svn.r6032)
;

_audit_creation_date              2020-05-07
_computing_publication_material   'Olex2 1.3 (Dolomanov et al., 2009)'
_publ_contact_author_name         ''
_publ_contact_author_email        ?
_publ_contact_author_phone        ?
_publ_contact_author_address      ?
_publ_contact_author_id_orcid     ?
