# Supplementary material for: Computational and Crystallographic Examination of Naphthoquinone Based Diarylethene Photochromes
Source: Molecules. 2020 Jun 5;25(11):2630. doi: 10.3390/molecules25112630 (PMC7321381; doi:10.3390/molecules25112630)
Supplement: Supplementary file 1 [file molecules-25-02630-s001.zip › Supporting Information and Figures/Crystallography Files/olex2/Compound_1b.phil]

snum {
  solution {
    program = ShelXS ShelXS-1997 ShelXS-1986 XS XT *ShelXT 'olex2.solve' XM \
              ShelXD ShelXD-1997 SIR2002 SIR2004 SIR2008 SIR2011 Superflip \
              Unknown ShelXS-2013 ShelXS86 ShelXD-2013
    method = 'Dual Space' 'Charge Flipping' 'Direct Methods' \
             'Patterson Method' 'Structure Expansion' '*Intrinsic Phasing' \
             Unknown
  }
  refinement {
    program = XL XH ShelXH-1997 *ShelXL ShelXL-1997 'olex2.refine' Unknown
    method = '*Least Squares' CGLS 'Gauss-Newton' 'Levenberg-Marquardt' \
             'Full Matrix' Unknown
  }
}
