# Supplementary material for: Computational and Crystallographic Examination of Naphthoquinone Based Diarylethene Photochromes
Source: Molecules. 2020 Jun 5;25(11):2630. doi: 10.3390/molecules25112630 (PMC7321381; doi:10.3390/molecules25112630)
Supplement: Supplementary file 1 [file molecules-25-02630-s001.zip › Supporting Information and Figures/Crystallography Files/Compound_5.cif]

data_compound_5
_audit_creation_date               2020-05-05
_audit_creation_method
;
Olex2 1.3
(compiled 2020.02.04 svn.rd84adfe8 for OlexSys, GUI svn.r6032)
;
_shelx_SHELXL_version_number       '2018/3'
_audit_contact_author_address      ?
_audit_contact_author_email        ?
_audit_contact_author_name         ''
_audit_contact_author_phone        ?
_publ_contact_author_id_orcid      ?
_publ_section_references
;
Dolomanov, O.V., Bourhis, L.J., Gildea, R.J, Howard, J.A.K. & Puschmann, H.
 (2009), J. Appl. Cryst. 42, 339-341.

Sheldrick, G.M. (2015). Acta Cryst. A71, 3-8.

Sheldrick, G.M. (2015). Acta Cryst. C71, 3-8.
;
_chemical_name_common              ?
_chemical_name_systematic          ?
_chemical_formula_moiety           'C22 H14 O2'
_chemical_formula_sum              'C22 H14 O2'
_chemical_formula_weight           310.33
_chemical_melting_point            ?
loop_
  _atom_type_symbol
  _atom_type_description
  _atom_type_scat_dispersion_real
  _atom_type_scat_dispersion_imag
  _atom_type_scat_source
 'C' 'C' 0.0033 0.0016 'International Tables Vol C Tables 4.2.6.8 and 6.1.1.4'
 'H' 'H' 0.0000 0.0000 'International Tables Vol C Tables 4.2.6.8 and 6.1.1.4'
 'O' 'O' 0.0106 0.0060 'International Tables Vol C Tables 4.2.6.8 and 6.1.1.4'

_shelx_space_group_comment
;
The symmetry employed for this shelxl refinement is uniquely defined
by the following loop, which should always be used as a source of
symmetry information in preference to the above space-group names.
They are only intended as comments.
;
_space_group_crystal_system        'triclinic'
_space_group_IT_number             2
_space_group_name_H-M_alt          'P -1'
_space_group_name_Hall             '-P 1'
loop_
  _space_group_symop_operation_xyz
 'x, y, z'
 '-x, -y, -z'

_cell_length_a                     11.1148(6)
_cell_length_b                     11.2447(6)
_cell_length_c                     15.3720(8)
_cell_angle_alpha                  70.3570(10)
_cell_angle_beta                   70.4760(10)
_cell_angle_gamma                  64.5080(10)
_cell_volume                       1592.17(15)
_cell_formula_units_Z              4
_cell_measurement_reflns_used      9902
_cell_measurement_temperature      90
_cell_measurement_theta_max        33.18
_cell_measurement_theta_min        2.21
_shelx_estimated_absorpt_T_max     0.995
_shelx_estimated_absorpt_T_min     0.992
_exptl_absorpt_coefficient_mu      0.082
_exptl_absorpt_correction_T_max    0.7465
_exptl_absorpt_correction_T_min    0.7071
_exptl_absorpt_correction_type     multi-scan
_exptl_absorpt_process_details
;
SADABS-2016/2 (Bruker,2016/2) was used for absorption correction.
wR2(int) was 0.0851 before and 0.0502 after correction.
The Ratio of minimum to maximum transmission is 0.9472.
The \l/2 correction factor is Not present.
;
_exptl_absorpt_special_details     ?
_exptl_crystal_colour              yellow
_exptl_crystal_colour_primary      yellow
_exptl_crystal_density_diffrn      1.295
_exptl_crystal_density_meas        ?
_exptl_crystal_density_method      ?
_exptl_crystal_description         prism
_exptl_crystal_F_000               648
_exptl_crystal_preparation         ?
_exptl_crystal_size_max            0.1
_exptl_crystal_size_mid            0.08
_exptl_crystal_size_min            0.06
_exptl_transmission_factor_max     ?
_exptl_transmission_factor_min     ?
_diffrn_reflns_av_R_equivalents    0.0374
_diffrn_reflns_av_unetI/netI       0.0294
_diffrn_reflns_Laue_measured_fraction_full  0.999
_diffrn_reflns_Laue_measured_fraction_max  1.000
_diffrn_reflns_limit_h_max         14
_diffrn_reflns_limit_h_min         -14
_diffrn_reflns_limit_k_max         14
_diffrn_reflns_limit_k_min         -14
_diffrn_reflns_limit_l_max         20
_diffrn_reflns_limit_l_min         -20
_diffrn_reflns_number              31951
_diffrn_reflns_point_group_measured_fraction_full  0.999
_diffrn_reflns_point_group_measured_fraction_max  1.000
_diffrn_reflns_theta_full          25.242
_diffrn_reflns_theta_max           28.281
_diffrn_reflns_theta_min           1.443
_diffrn_ambient_temperature        90
_diffrn_detector                   'Bruker APEX2 area detector'
_diffrn_detector_area_resol_mean   7.9
_diffrn_detector_type              'CCD area detector'
_diffrn_measured_fraction_theta_full  0.999
_diffrn_measured_fraction_theta_max  1.000
_diffrn_measurement_device         'three-circle diffractometer'
_diffrn_measurement_device_type    'Bruker APEX-II CCD'
_diffrn_measurement_method         '\f and \w scans'
_diffrn_radiation_monochromator    'mirror optics'
_diffrn_radiation_probe            x-ray
_diffrn_radiation_type             MoK\a
_diffrn_radiation_wavelength       0.71073
_diffrn_source                     'microfocus sealed X-ray tube'
_diffrn_source_current             24.0
_diffrn_source_power               1.2
_diffrn_source_type                'Incoatec I\ms'
_diffrn_source_voltage             50.0
_diffrn_standards_number           0
_reflns_Friedel_coverage           0.000
_reflns_Friedel_fraction_full      .
_reflns_Friedel_fraction_max       .
_reflns_number_gt                  6757
_reflns_number_total               7875
_reflns_special_details
;
 Reflections were merged by SHELXL according to the crystal
 class for the calculation of statistics and refinement.
 
 _reflns_Friedel_fraction is defined as the number of unique
 Friedel pairs measured divided by the number that would be
 possible theoretically, ignoring centric projections and
 systematic absences.
;
_reflns_threshold_expression       'I > 2\s(I)'
_computing_cell_refinement         'SAINT V8.40A (Bruker AXS, 2016)'
_computing_data_collection         ?
_computing_data_reduction          'SAINT V8.40A (Bruker AXS, 2016)'
_computing_molecular_graphics      'Olex2 1.3 (Dolomanov et al., 2009)'
_computing_publication_material    'Olex2 1.3 (Dolomanov et al., 2009)'
_computing_structure_refinement    'SHELXL 2018/3 (Sheldrick, 2015)'
_computing_structure_solution      'SHELXT 2018/2 (Sheldrick, 2018)'
_refine_diff_density_max           0.374
_refine_diff_density_min           -0.233
_refine_diff_density_rms           0.045
_refine_ls_extinction_coef         .
_refine_ls_extinction_method       none
_refine_ls_goodness_of_fit_ref     1.025
_refine_ls_hydrogen_treatment      constr
_refine_ls_matrix_type             full
_refine_ls_number_parameters       433
_refine_ls_number_reflns           7875
_refine_ls_number_restraints       0
_refine_ls_R_factor_all            0.0474
_refine_ls_R_factor_gt             0.0395
_refine_ls_restrained_S_all        1.025
_refine_ls_shift/su_max            0.001
_refine_ls_shift/su_mean           0.000
_refine_ls_structure_factor_coef   Fsqd
_refine_ls_weighting_details      
 'w=1/[\s^2^(Fo^2^)+(0.0454P)^2^+0.6829P] where P=(Fo^2^+2Fc^2^)/3'
_refine_ls_weighting_scheme        calc
_refine_ls_wR_factor_gt            0.0991
_refine_ls_wR_factor_ref           0.1050
_refine_special_details            ?
_olex2_refinement_description
;
1. Fixed Uiso
 At 1.2 times of:
  All C(H) groups
2.a Aromatic/amide H refined with riding coordinates:
 C5(H5), C6(H6), C7(H7), C8(H8), C12(H12), C13(H13), C14(H14), C15(H15),
 C16(H16), C18(H18), C19(H19), C20(H20), C21(H21), C22(H22), C27(H27), C28(H28),
  C29(H29), C30(H30), C34(H34), C35(H35), C36(H36), C37(H37), C38(H38),
 C40(H40), C41(H41), C42(H42), C43(H43), C44(H44)
;
_atom_sites_solution_hydrogens     geom
_atom_sites_solution_primary       dual
_atom_sites_solution_secondary     ?
loop_
  _atom_site_label
  _atom_site_type_symbol
  _atom_site_fract_x
  _atom_site_fract_y
  _atom_site_fract_z
  _atom_site_U_iso_or_equiv
  _atom_site_adp_type
  _atom_site_occupancy
  _atom_site_site_symmetry_order
  _atom_site_calc_flag
  _atom_site_refinement_flags_posn
  _atom_site_refinement_flags_adp
  _atom_site_refinement_flags_occupancy
  _atom_site_disorder_assembly
  _atom_site_disorder_group
 O1 O 0.32619(9) 0.38649(9) 0.73584(6) 0.02127(18) Uani 1 1 d . . . . .
 O2 O -0.10317(8) 0.27319(9) 0.97478(6) 0.02081(18) Uani 1 1 d . . . . .
 C1 C 0.22230(11) 0.37346(11) 0.79212(8) 0.0148(2) Uani 1 1 d . . . . .
 C2 C 0.21703(11) 0.32433(11) 0.89637(7) 0.0136(2) Uani 1 1 d . . . . .
 C3 C 0.10800(11) 0.29361(10) 0.95728(7) 0.0135(2) Uani 1 1 d . . . . .
 C4 C -0.01082(11) 0.31179(11) 0.92152(8) 0.0146(2) Uani 1 1 d . . . . .
 C5 C -0.13035(12) 0.41219(12) 0.78769(8) 0.0191(2) Uani 1 1 d . . . . .
 H5 H -0.206663 0.390184 0.829425 0.023 Uiso 1 1 calc R U . . .
 C6 C -0.13344(12) 0.47740(12) 0.69344(9) 0.0218(2) Uani 1 1 d . . . . .
 H6 H -0.212568 0.500835 0.671098 0.026 Uiso 1 1 calc R U . . .
 C7 C -0.02130(13) 0.50855(12) 0.63162(8) 0.0212(2) Uani 1 1 d . . . . .
 H7 H -0.024648 0.553919 0.567529 0.025 Uiso 1 1 calc R U . . .
 C8 C 0.09527(12) 0.47356(11) 0.66328(8) 0.0182(2) Uani 1 1 d . . . . .
 H8 H 0.172435 0.493174 0.620781 0.022 Uiso 1 1 calc R U . . .
 C9 C 0.09843(11) 0.40925(11) 0.75816(8) 0.0145(2) Uani 1 1 d . . . . .
 C10 C -0.01444(11) 0.37919(11) 0.82068(8) 0.0148(2) Uani 1 1 d . . . . .
 C11 C 0.33420(11) 0.31693(11) 0.92727(8) 0.0147(2) Uani 1 1 d . . . . .
 C12 C 0.46914(12) 0.24016(12) 0.89104(8) 0.0183(2) Uani 1 1 d . . . . .
 H12 H 0.487982 0.191693 0.845047 0.022 Uiso 1 1 calc R U . . .
 C13 C 0.57597(12) 0.23457(12) 0.92222(9) 0.0208(2) Uani 1 1 d . . . . .
 H13 H 0.667327 0.181532 0.897750 0.025 Uiso 1 1 calc R U . . .
 C14 C 0.55006(13) 0.30585(12) 0.98875(9) 0.0211(2) Uani 1 1 d . . . . .
 H14 H 0.623251 0.301571 1.009908 0.025 Uiso 1 1 calc R U . . .
 C15 C 0.41646(13) 0.38342(12) 1.02413(8) 0.0198(2) Uani 1 1 d . . . . .
 H15 H 0.398301 0.433059 1.069226 0.024 Uiso 1 1 calc R U . . .
 C16 C 0.30899(12) 0.38887(11) 0.99392(8) 0.0165(2) Uani 1 1 d . . . . .
 H16 H 0.217819 0.441874 1.018769 0.020 Uiso 1 1 calc R U . . .
 C17 C 0.10047(11) 0.23950(11) 1.06086(8) 0.0147(2) Uani 1 1 d . . . . .
 C18 C -0.01569(12) 0.29650(12) 1.12690(8) 0.0190(2) Uani 1 1 d . . . . .
 H18 H -0.094206 0.365086 1.105876 0.023 Uiso 1 1 calc R U . . .
 C19 C -0.01690(14) 0.25330(13) 1.22331(8) 0.0238(3) Uani 1 1 d . . . . .
 H19 H -0.095569 0.293421 1.267708 0.029 Uiso 1 1 calc R U . . .
 C20 C 0.09686(14) 0.15159(14) 1.25454(9) 0.0260(3) Uani 1 1 d . . . . .
 H20 H 0.096826 0.123845 1.320141 0.031 Uiso 1 1 calc R U . . .
 C21 C 0.21053(13) 0.09046(14) 1.19005(9) 0.0239(3) Uani 1 1 d . . . . .
 H21 H 0.287048 0.018781 1.211704 0.029 Uiso 1 1 calc R U . . .
 C22 C 0.21243(12) 0.13417(12) 1.09370(8) 0.0187(2) Uani 1 1 d . . . . .
 H22 H 0.290514 0.092076 1.049794 0.022 Uiso 1 1 calc R U . . .
 O3 O 0.15693(8) 0.23137(9) 0.52237(6) 0.01962(18) Uani 1 1 d . . . . .
 O4 O 0.50070(8) 0.05778(9) 0.74935(6) 0.01944(17) Uani 1 1 d . . . . .
 C23 C 0.23590(11) 0.18972(11) 0.57444(8) 0.0142(2) Uani 1 1 d . . . . .
 C24 C 0.37300(11) 0.20510(10) 0.53717(7) 0.0134(2) Uani 1 1 d . . . . .
 C25 C 0.45819(11) 0.16553(10) 0.59586(7) 0.0132(2) Uani 1 1 d . . . . .
 C26 C 0.42051(11) 0.09952(11) 0.69813(8) 0.0142(2) Uani 1 1 d . . . . .
 C27 C 0.25193(12) 0.01801(11) 0.83069(8) 0.0183(2) Uani 1 1 d . . . . .
 H27 H 0.312548 -0.010862 0.871166 0.022 Uiso 1 1 calc R U . . .
 C28 C 0.12800(13) -0.00186(12) 0.86583(8) 0.0214(2) Uani 1 1 d . . . . .
 H28 H 0.103906 -0.044891 0.930425 0.026 Uiso 1 1 calc R U . . .
 C29 C 0.03883(12) 0.04121(12) 0.80653(9) 0.0218(2) Uani 1 1 d . . . . .
 H29 H -0.045916 0.027420 0.830975 0.026 Uiso 1 1 calc R U . . .
 C30 C 0.07296(12) 0.10418(12) 0.71190(8) 0.0186(2) Uani 1 1 d . . . . .
 H30 H 0.011558 0.133805 0.671875 0.022 Uiso 1 1 calc R U . . .
 C31 C 0.19794(11) 0.12375(11) 0.67588(8) 0.0145(2) Uani 1 1 d . . . . .
 C32 C 0.28714(11) 0.08065(11) 0.73554(8) 0.0148(2) Uani 1 1 d . . . . .
 C33 C 0.41004(11) 0.26504(11) 0.43418(8) 0.0142(2) Uani 1 1 d . . . . .
 C34 C 0.40629(12) 0.20905(11) 0.36691(8) 0.0167(2) Uani 1 1 d . . . . .
 H34 H 0.371194 0.138265 0.387046 0.020 Uiso 1 1 calc R U . . .
 C35 C 0.45354(12) 0.25616(12) 0.27077(8) 0.0197(2) Uani 1 1 d . . . . .
 H35 H 0.452463 0.216323 0.225590 0.024 Uiso 1 1 calc R U . . .
 C36 C 0.50238(12) 0.36176(13) 0.24086(8) 0.0216(2) Uani 1 1 d . . . . .
 H36 H 0.536367 0.392855 0.175321 0.026 Uiso 1 1 calc R U . . .
 C37 C 0.50142(12) 0.42171(12) 0.30688(8) 0.0206(2) Uani 1 1 d . . . . .
 H37 H 0.532106 0.495640 0.286278 0.025 Uiso 1 1 calc R U . . .
 C38 C 0.45563(12) 0.37365(11) 0.40304(8) 0.0172(2) Uani 1 1 d . . . . .
 H38 H 0.455307 0.414888 0.447903 0.021 Uiso 1 1 calc R U . . .
 C39 C 0.59699(11) 0.17466(11) 0.56400(8) 0.0146(2) Uani 1 1 d . . . . .
 C40 C 0.63221(12) 0.24367(12) 0.60647(8) 0.0186(2) Uani 1 1 d . . . . .
 H40 H 0.567265 0.285834 0.655821 0.022 Uiso 1 1 calc R U . . .
 C41 C 0.76232(12) 0.25067(13) 0.57656(9) 0.0216(2) Uani 1 1 d . . . . .
 H41 H 0.784868 0.299708 0.604542 0.026 Uiso 1 1 calc R U . . .
 C42 C 0.85931(12) 0.18670(13) 0.50626(9) 0.0218(2) Uani 1 1 d . . . . .
 H42 H 0.948316 0.190832 0.486648 0.026 Uiso 1 1 calc R U . . .
 C43 C 0.82518(12) 0.11640(12) 0.46470(9) 0.0206(2) Uani 1 1 d . . . . .
 H43 H 0.891433 0.071457 0.417032 0.025 Uiso 1 1 calc R U . . .
 C44 C 0.69434(11) 0.11177(11) 0.49274(8) 0.0170(2) Uani 1 1 d . . . . .
 H44 H 0.671161 0.065311 0.463046 0.020 Uiso 1 1 calc R U . . .

loop_
  _atom_site_aniso_label
  _atom_site_aniso_U_11
  _atom_site_aniso_U_22
  _atom_site_aniso_U_33
  _atom_site_aniso_U_23
  _atom_site_aniso_U_13
  _atom_site_aniso_U_12
 O1 0.0198(4) 0.0285(5) 0.0165(4) -0.0020(3) -0.0026(3) -0.0130(4)
 O2 0.0163(4) 0.0255(4) 0.0199(4) -0.0015(3) -0.0034(3) -0.0100(3)
 C1 0.0172(5) 0.0134(5) 0.0145(5) -0.0031(4) -0.0036(4) -0.0062(4)
 C2 0.0153(5) 0.0121(5) 0.0140(5) -0.0033(4) -0.0048(4) -0.0039(4)
 C3 0.0147(5) 0.0112(5) 0.0145(5) -0.0030(4) -0.0049(4) -0.0031(4)
 C4 0.0138(5) 0.0130(5) 0.0162(5) -0.0040(4) -0.0040(4) -0.0028(4)
 C5 0.0157(5) 0.0200(6) 0.0219(6) -0.0067(4) -0.0064(4) -0.0036(4)
 C6 0.0202(6) 0.0210(6) 0.0244(6) -0.0066(5) -0.0129(5) -0.0005(5)
 C7 0.0273(6) 0.0177(5) 0.0171(5) -0.0030(4) -0.0112(5) -0.0027(5)
 C8 0.0229(6) 0.0158(5) 0.0155(5) -0.0035(4) -0.0054(4) -0.0056(4)
 C9 0.0167(5) 0.0118(5) 0.0151(5) -0.0038(4) -0.0052(4) -0.0036(4)
 C10 0.0166(5) 0.0125(5) 0.0155(5) -0.0040(4) -0.0060(4) -0.0030(4)
 C11 0.0169(5) 0.0154(5) 0.0138(5) -0.0006(4) -0.0051(4) -0.0083(4)
 C12 0.0184(5) 0.0209(6) 0.0175(5) -0.0058(4) -0.0039(4) -0.0079(4)
 C13 0.0154(5) 0.0230(6) 0.0238(6) -0.0034(5) -0.0055(4) -0.0073(5)
 C14 0.0229(6) 0.0225(6) 0.0230(6) 0.0007(5) -0.0116(5) -0.0124(5)
 C15 0.0268(6) 0.0191(6) 0.0191(5) -0.0030(4) -0.0094(5) -0.0109(5)
 C16 0.0188(5) 0.0146(5) 0.0170(5) -0.0027(4) -0.0058(4) -0.0061(4)
 C17 0.0167(5) 0.0152(5) 0.0136(5) -0.0007(4) -0.0048(4) -0.0078(4)
 C18 0.0214(6) 0.0166(5) 0.0168(5) -0.0026(4) -0.0041(4) -0.0058(4)
 C19 0.0316(7) 0.0245(6) 0.0162(5) -0.0054(5) -0.0015(5) -0.0132(5)
 C20 0.0345(7) 0.0342(7) 0.0149(5) 0.0022(5) -0.0096(5) -0.0201(6)
 C21 0.0216(6) 0.0293(6) 0.0219(6) 0.0053(5) -0.0118(5) -0.0132(5)
 C22 0.0162(5) 0.0199(6) 0.0192(5) 0.0001(4) -0.0051(4) -0.0083(4)
 O3 0.0184(4) 0.0226(4) 0.0196(4) -0.0025(3) -0.0087(3) -0.0074(3)
 O4 0.0207(4) 0.0225(4) 0.0173(4) -0.0020(3) -0.0092(3) -0.0078(3)
 C23 0.0149(5) 0.0125(5) 0.0164(5) -0.0042(4) -0.0047(4) -0.0044(4)
 C24 0.0153(5) 0.0112(5) 0.0140(5) -0.0034(4) -0.0033(4) -0.0046(4)
 C25 0.0137(5) 0.0122(5) 0.0139(5) -0.0043(4) -0.0027(4) -0.0041(4)
 C26 0.0161(5) 0.0128(5) 0.0142(5) -0.0043(4) -0.0045(4) -0.0039(4)
 C27 0.0219(6) 0.0152(5) 0.0156(5) -0.0023(4) -0.0043(4) -0.0055(4)
 C28 0.0248(6) 0.0180(5) 0.0175(5) -0.0024(4) 0.0008(4) -0.0095(5)
 C29 0.0192(6) 0.0220(6) 0.0242(6) -0.0068(5) 0.0017(5) -0.0111(5)
 C30 0.0168(5) 0.0185(5) 0.0225(6) -0.0070(4) -0.0035(4) -0.0070(4)
 C31 0.0152(5) 0.0125(5) 0.0160(5) -0.0043(4) -0.0030(4) -0.0047(4)
 C32 0.0169(5) 0.0127(5) 0.0144(5) -0.0035(4) -0.0028(4) -0.0050(4)
 C33 0.0136(5) 0.0142(5) 0.0139(5) -0.0014(4) -0.0052(4) -0.0040(4)
 C34 0.0189(5) 0.0147(5) 0.0168(5) -0.0024(4) -0.0058(4) -0.0057(4)
 C35 0.0230(6) 0.0211(6) 0.0148(5) -0.0049(4) -0.0054(4) -0.0061(5)
 C36 0.0216(6) 0.0252(6) 0.0147(5) 0.0007(4) -0.0037(4) -0.0095(5)
 C37 0.0211(6) 0.0211(6) 0.0209(6) 0.0016(4) -0.0069(4) -0.0120(5)
 C38 0.0187(5) 0.0176(5) 0.0180(5) -0.0025(4) -0.0080(4) -0.0073(4)
 C39 0.0138(5) 0.0149(5) 0.0148(5) -0.0011(4) -0.0051(4) -0.0051(4)
 C40 0.0175(5) 0.0214(6) 0.0187(5) -0.0070(4) -0.0042(4) -0.0067(4)
 C41 0.0210(6) 0.0245(6) 0.0248(6) -0.0056(5) -0.0082(5) -0.0108(5)
 C42 0.0149(5) 0.0243(6) 0.0253(6) -0.0019(5) -0.0049(4) -0.0087(5)
 C43 0.0164(5) 0.0198(6) 0.0211(6) -0.0050(4) -0.0010(4) -0.0043(4)
 C44 0.0174(5) 0.0160(5) 0.0174(5) -0.0039(4) -0.0043(4) -0.0054(4)

_geom_special_details
;
 All esds (except the esd in the dihedral angle between two l.s. planes)
 are estimated using the full covariance matrix.  The cell esds are taken
 into account individually in the estimation of esds in distances, angles
 and torsion angles; correlations between esds in cell parameters are only
 used when they are defined by crystal symmetry.  An approximate (isotropic)
 treatment of cell esds is used for estimating esds involving l.s. planes.
;
loop_
  _geom_bond_atom_site_label_1
  _geom_bond_atom_site_label_2
  _geom_bond_distance
  _geom_bond_site_symmetry_2
  _geom_bond_publ_flag
 O1 C1 1.2231(14) . ?
 O2 C4 1.2227(14) . ?
 C1 C2 1.4989(15) . ?
 C1 C9 1.4806(15) . ?
 C2 C3 1.3598(15) . ?
 C2 C11 1.4906(15) . ?
 C3 C4 1.5051(15) . ?
 C3 C17 1.4886(14) . ?
 C4 C10 1.4848(15) . ?
 C5 H5 0.9500 . ?
 C5 C6 1.3911(17) . ?
 C5 C10 1.3976(15) . ?
 C6 H6 0.9500 . ?
 C6 C7 1.3927(18) . ?
 C7 H7 0.9500 . ?
 C7 C8 1.3873(16) . ?
 C8 H8 0.9500 . ?
 C8 C9 1.3980(15) . ?
 C9 C10 1.3974(15) . ?
 C11 C12 1.3983(16) . ?
 C11 C16 1.3975(15) . ?
 C12 H12 0.9500 . ?
 C12 C13 1.3926(16) . ?
 C13 H13 0.9500 . ?
 C13 C14 1.3883(17) . ?
 C14 H14 0.9500 . ?
 C14 C15 1.3877(18) . ?
 C15 H15 0.9500 . ?
 C15 C16 1.3910(16) . ?
 C16 H16 0.9500 . ?
 C17 C18 1.3990(16) . ?
 C17 C22 1.3984(15) . ?
 C18 H18 0.9500 . ?
 C18 C19 1.3931(16) . ?
 C19 H19 0.9500 . ?
 C19 C20 1.3889(19) . ?
 C20 H20 0.9500 . ?
 C20 C21 1.3874(19) . ?
 C21 H21 0.9500 . ?
 C21 C22 1.3908(16) . ?
 C22 H22 0.9500 . ?
 O3 C23 1.2224(13) . ?
 O4 C26 1.2228(13) . ?
 C23 C24 1.5022(15) . ?
 C23 C31 1.4871(15) . ?
 C24 C25 1.3590(15) . ?
 C24 C33 1.4886(14) . ?
 C25 C26 1.4969(15) . ?
 C25 C39 1.4927(15) . ?
 C26 C32 1.4806(15) . ?
 C27 H27 0.9500 . ?
 C27 C28 1.3877(17) . ?
 C27 C32 1.3967(15) . ?
 C28 H28 0.9500 . ?
 C28 C29 1.3934(18) . ?
 C29 H29 0.9500 . ?
 C29 C30 1.3897(17) . ?
 C30 H30 0.9500 . ?
 C30 C31 1.3971(15) . ?
 C31 C32 1.3979(15) . ?
 C33 C34 1.3988(15) . ?
 C33 C38 1.3982(15) . ?
 C34 H34 0.9500 . ?
 C34 C35 1.3910(16) . ?
 C35 H35 0.9500 . ?
 C35 C36 1.3918(17) . ?
 C36 H36 0.9500 . ?
 C36 C37 1.3896(17) . ?
 C37 H37 0.9500 . ?
 C37 C38 1.3904(16) . ?
 C38 H38 0.9500 . ?
 C39 C40 1.3980(15) . ?
 C39 C44 1.3931(15) . ?
 C40 H40 0.9500 . ?
 C40 C41 1.3922(16) . ?
 C41 H41 0.9500 . ?
 C41 C42 1.3870(17) . ?
 C42 H42 0.9500 . ?
 C42 C43 1.3916(17) . ?
 C43 H43 0.9500 . ?
 C43 C44 1.3908(16) . ?
 C44 H44 0.9500 . ?

loop_
  _geom_angle_atom_site_label_1
  _geom_angle_atom_site_label_2
  _geom_angle_atom_site_label_3
  _geom_angle
  _geom_angle_site_symmetry_1
  _geom_angle_site_symmetry_3
  _geom_angle_publ_flag
 O1 C1 C2 120.79(10) . . ?
 O1 C1 C9 120.24(10) . . ?
 C9 C1 C2 118.96(9) . . ?
 C3 C2 C1 120.41(10) . . ?
 C3 C2 C11 123.59(10) . . ?
 C11 C2 C1 115.97(9) . . ?
 C2 C3 C4 120.62(10) . . ?
 C2 C3 C17 122.40(10) . . ?
 C17 C3 C4 116.97(9) . . ?
 O2 C4 C3 120.60(10) . . ?
 O2 C4 C10 120.76(10) . . ?
 C10 C4 C3 118.63(9) . . ?
 C6 C5 H5 120.2 . . ?
 C6 C5 C10 119.69(11) . . ?
 C10 C5 H5 120.2 . . ?
 C5 C6 H6 119.8 . . ?
 C5 C6 C7 120.44(11) . . ?
 C7 C6 H6 119.8 . . ?
 C6 C7 H7 119.9 . . ?
 C8 C7 C6 120.24(11) . . ?
 C8 C7 H7 119.9 . . ?
 C7 C8 H8 120.2 . . ?
 C7 C8 C9 119.56(11) . . ?
 C9 C8 H8 120.2 . . ?
 C8 C9 C1 119.50(10) . . ?
 C10 C9 C1 120.13(10) . . ?
 C10 C9 C8 120.37(10) . . ?
 C5 C10 C4 120.21(10) . . ?
 C9 C10 C4 120.11(10) . . ?
 C9 C10 C5 119.67(10) . . ?
 C12 C11 C2 121.74(10) . . ?
 C16 C11 C2 119.31(10) . . ?
 C16 C11 C12 118.95(10) . . ?
 C11 C12 H12 119.9 . . ?
 C13 C12 C11 120.16(11) . . ?
 C13 C12 H12 119.9 . . ?
 C12 C13 H13 119.7 . . ?
 C14 C13 C12 120.55(11) . . ?
 C14 C13 H13 119.7 . . ?
 C13 C14 H14 120.2 . . ?
 C15 C14 C13 119.52(11) . . ?
 C15 C14 H14 120.2 . . ?
 C14 C15 H15 119.8 . . ?
 C14 C15 C16 120.35(11) . . ?
 C16 C15 H15 119.8 . . ?
 C11 C16 H16 119.8 . . ?
 C15 C16 C11 120.47(11) . . ?
 C15 C16 H16 119.8 . . ?
 C18 C17 C3 120.90(10) . . ?
 C22 C17 C3 120.23(10) . . ?
 C22 C17 C18 118.81(10) . . ?
 C17 C18 H18 119.8 . . ?
 C19 C18 C17 120.40(11) . . ?
 C19 C18 H18 119.8 . . ?
 C18 C19 H19 120.0 . . ?
 C20 C19 C18 120.03(12) . . ?
 C20 C19 H19 120.0 . . ?
 C19 C20 H20 120.0 . . ?
 C21 C20 C19 120.08(11) . . ?
 C21 C20 H20 120.0 . . ?
 C20 C21 H21 120.0 . . ?
 C20 C21 C22 119.98(12) . . ?
 C22 C21 H21 120.0 . . ?
 C17 C22 H22 119.7 . . ?
 C21 C22 C17 120.61(11) . . ?
 C21 C22 H22 119.7 . . ?
 O3 C23 C24 120.52(10) . . ?
 O3 C23 C31 120.75(10) . . ?
 C31 C23 C24 118.74(9) . . ?
 C25 C24 C23 120.76(10) . . ?
 C25 C24 C33 122.20(10) . . ?
 C33 C24 C23 117.04(9) . . ?
 C24 C25 C26 120.77(10) . . ?
 C24 C25 C39 124.00(10) . . ?
 C39 C25 C26 115.11(9) . . ?
 O4 C26 C25 120.41(10) . . ?
 O4 C26 C32 120.42(10) . . ?
 C32 C26 C25 119.14(9) . . ?
 C28 C27 H27 120.2 . . ?
 C28 C27 C32 119.69(11) . . ?
 C32 C27 H27 120.2 . . ?
 C27 C28 H28 119.9 . . ?
 C27 C28 C29 120.11(11) . . ?
 C29 C28 H28 119.9 . . ?
 C28 C29 H29 119.8 . . ?
 C30 C29 C28 120.49(11) . . ?
 C30 C29 H29 119.8 . . ?
 C29 C30 H30 120.1 . . ?
 C29 C30 C31 119.72(11) . . ?
 C31 C30 H30 120.1 . . ?
 C30 C31 C23 120.07(10) . . ?
 C30 C31 C32 119.69(10) . . ?
 C32 C31 C23 120.25(10) . . ?
 C27 C32 C26 119.41(10) . . ?
 C27 C32 C31 120.30(10) . . ?
 C31 C32 C26 120.29(10) . . ?
 C34 C33 C24 120.36(10) . . ?
 C38 C33 C24 120.64(10) . . ?
 C38 C33 C34 118.92(10) . . ?
 C33 C34 H34 119.7 . . ?
 C35 C34 C33 120.55(10) . . ?
 C35 C34 H34 119.7 . . ?
 C34 C35 H35 120.0 . . ?
 C34 C35 C36 119.90(11) . . ?
 C36 C35 H35 120.0 . . ?
 C35 C36 H36 120.0 . . ?
 C37 C36 C35 120.00(11) . . ?
 C37 C36 H36 120.0 . . ?
 C36 C37 H37 120.0 . . ?
 C36 C37 C38 120.09(11) . . ?
 C38 C37 H37 120.0 . . ?
 C33 C38 H38 119.8 . . ?
 C37 C38 C33 120.46(10) . . ?
 C37 C38 H38 119.8 . . ?
 C40 C39 C25 120.64(10) . . ?
 C44 C39 C25 120.27(10) . . ?
 C44 C39 C40 119.07(10) . . ?
 C39 C40 H40 120.0 . . ?
 C41 C40 C39 120.09(11) . . ?
 C41 C40 H40 120.0 . . ?
 C40 C41 H41 119.7 . . ?
 C42 C41 C40 120.60(11) . . ?
 C42 C41 H41 119.7 . . ?
 C41 C42 H42 120.3 . . ?
 C41 C42 C43 119.45(11) . . ?
 C43 C42 H42 120.3 . . ?
 C42 C43 H43 119.9 . . ?
 C44 C43 C42 120.18(11) . . ?
 C44 C43 H43 119.9 . . ?
 C39 C44 H44 119.7 . . ?
 C43 C44 C39 120.58(11) . . ?
 C43 C44 H44 119.7 . . ?

loop_
  _geom_hbond_atom_site_label_D
  _geom_hbond_atom_site_label_H
  _geom_hbond_atom_site_label_A
  _geom_hbond_distance_DH
  _geom_hbond_distance_HA
  _geom_hbond_distance_DA
  _geom_hbond_angle_DHA
  _geom_hbond_site_symmetry_A
  _geom_hbond_publ_flag
 C7 H7 O3 0.95 2.44 3.2194(14) 139.0 2_566 yes
 C12 H12 O4 0.95 2.37 3.3083(14) 169.3 . yes
 C21 H21 O4 0.95 2.35 3.2088(15) 150.4 2_657 yes
 C28 H28 O2 0.95 2.49 3.2611(15) 138.1 2_557 yes
 C37 H37 O1 0.95 2.34 3.2432(14) 158.0 2_666 yes
 C40 H40 O1 0.95 2.47 3.3207(15) 149.2 . yes

loop_
  _geom_torsion_atom_site_label_1
  _geom_torsion_atom_site_label_2
  _geom_torsion_atom_site_label_3
  _geom_torsion_atom_site_label_4
  _geom_torsion
  _geom_torsion_site_symmetry_1
  _geom_torsion_site_symmetry_2
  _geom_torsion_site_symmetry_3
  _geom_torsion_site_symmetry_4
  _geom_torsion_publ_flag
 O1 C1 C2 C3 -171.55(10) . . . . ?
 O1 C1 C2 C11 10.54(15) . . . . ?
 O1 C1 C9 C8 -7.90(16) . . . . ?
 O1 C1 C9 C10 172.27(10) . . . . ?
 O2 C4 C10 C5 6.73(16) . . . . ?
 O2 C4 C10 C9 -172.90(10) . . . . ?
 C1 C2 C3 C4 -1.61(15) . . . . ?
 C1 C2 C3 C17 177.61(9) . . . . ?
 C1 C2 C11 C12 -57.19(14) . . . . ?
 C1 C2 C11 C16 122.57(11) . . . . ?
 C1 C9 C10 C4 0.27(15) . . . . ?
 C1 C9 C10 C5 -179.36(10) . . . . ?
 C2 C1 C9 C8 170.69(10) . . . . ?
 C2 C1 C9 C10 -9.14(15) . . . . ?
 C2 C3 C4 O2 173.56(10) . . . . ?
 C2 C3 C4 C10 -7.27(15) . . . . ?
 C2 C3 C17 C18 130.57(12) . . . . ?
 C2 C3 C17 C22 -46.61(15) . . . . ?
 C2 C11 C12 C13 -179.39(10) . . . . ?
 C2 C11 C16 C15 179.83(10) . . . . ?
 C3 C2 C11 C12 124.98(12) . . . . ?
 C3 C2 C11 C16 -55.26(15) . . . . ?
 C3 C4 C10 C5 -172.44(10) . . . . ?
 C3 C4 C10 C9 7.93(15) . . . . ?
 C3 C17 C18 C19 -174.15(10) . . . . ?
 C3 C17 C22 C21 174.69(10) . . . . ?
 C4 C3 C17 C18 -50.19(14) . . . . ?
 C4 C3 C17 C22 132.63(11) . . . . ?
 C5 C6 C7 C8 0.64(18) . . . . ?
 C6 C5 C10 C4 178.91(10) . . . . ?
 C6 C5 C10 C9 -1.46(17) . . . . ?
 C6 C7 C8 C9 -1.29(17) . . . . ?
 C7 C8 C9 C1 -179.27(10) . . . . ?
 C7 C8 C9 C10 0.56(16) . . . . ?
 C8 C9 C10 C4 -179.55(10) . . . . ?
 C8 C9 C10 C5 0.81(16) . . . . ?
 C9 C1 C2 C3 9.86(15) . . . . ?
 C9 C1 C2 C11 -168.04(9) . . . . ?
 C10 C5 C6 C7 0.74(18) . . . . ?
 C11 C2 C3 C4 176.13(10) . . . . ?
 C11 C2 C3 C17 -4.66(16) . . . . ?
 C11 C12 C13 C14 -0.59(18) . . . . ?
 C12 C11 C16 C15 -0.40(16) . . . . ?
 C12 C13 C14 C15 -0.14(18) . . . . ?
 C13 C14 C15 C16 0.59(18) . . . . ?
 C14 C15 C16 C11 -0.32(17) . . . . ?
 C16 C11 C12 C13 0.85(17) . . . . ?
 C17 C3 C4 O2 -5.70(15) . . . . ?
 C17 C3 C4 C10 173.47(9) . . . . ?
 C17 C18 C19 C20 -1.00(18) . . . . ?
 C18 C17 C22 C21 -2.55(17) . . . . ?
 C18 C19 C20 C21 -1.65(19) . . . . ?
 C19 C20 C21 C22 2.17(19) . . . . ?
 C20 C21 C22 C17 -0.05(18) . . . . ?
 C22 C17 C18 C19 3.07(17) . . . . ?
 O3 C23 C24 C25 176.46(10) . . . . ?
 O3 C23 C24 C33 -3.53(15) . . . . ?
 O3 C23 C31 C30 2.39(16) . . . . ?
 O3 C23 C31 C32 -177.81(10) . . . . ?
 O4 C26 C32 C27 1.77(16) . . . . ?
 O4 C26 C32 C31 -177.49(10) . . . . ?
 C23 C24 C25 C26 2.97(15) . . . . ?
 C23 C24 C25 C39 178.63(9) . . . . ?
 C23 C24 C33 C34 -54.56(14) . . . . ?
 C23 C24 C33 C38 128.67(11) . . . . ?
 C23 C31 C32 C26 -0.39(15) . . . . ?
 C23 C31 C32 C27 -179.65(10) . . . . ?
 C24 C23 C31 C30 -178.00(10) . . . . ?
 C24 C23 C31 C32 1.80(15) . . . . ?
 C24 C25 C26 O4 176.16(10) . . . . ?
 C24 C25 C26 C32 -1.49(15) . . . . ?
 C24 C25 C39 C40 124.96(12) . . . . ?
 C24 C25 C39 C44 -56.46(15) . . . . ?
 C24 C33 C34 C35 -173.65(10) . . . . ?
 C24 C33 C38 C37 174.36(10) . . . . ?
 C25 C24 C33 C34 125.44(12) . . . . ?
 C25 C24 C33 C38 -51.33(15) . . . . ?
 C25 C26 C32 C27 179.42(10) . . . . ?
 C25 C26 C32 C31 0.16(15) . . . . ?
 C25 C39 C40 C41 179.56(11) . . . . ?
 C25 C39 C44 C43 -178.04(10) . . . . ?
 C26 C25 C39 C40 -59.16(14) . . . . ?
 C26 C25 C39 C44 119.42(11) . . . . ?
 C27 C28 C29 C30 0.05(18) . . . . ?
 C28 C27 C32 C26 -179.01(10) . . . . ?
 C28 C27 C32 C31 0.25(16) . . . . ?
 C28 C29 C30 C31 0.36(18) . . . . ?
 C29 C30 C31 C23 179.34(10) . . . . ?
 C29 C30 C31 C32 -0.46(16) . . . . ?
 C30 C31 C32 C26 179.41(10) . . . . ?
 C30 C31 C32 C27 0.15(16) . . . . ?
 C31 C23 C24 C25 -3.14(15) . . . . ?
 C31 C23 C24 C33 176.86(9) . . . . ?
 C32 C27 C28 C29 -0.36(17) . . . . ?
 C33 C24 C25 C26 -177.03(9) . . . . ?
 C33 C24 C25 C39 -1.38(16) . . . . ?
 C33 C34 C35 C36 -1.34(17) . . . . ?
 C34 C33 C38 C37 -2.45(16) . . . . ?
 C34 C35 C36 C37 -1.25(18) . . . . ?
 C35 C36 C37 C38 1.97(18) . . . . ?
 C36 C37 C38 C33 -0.10(18) . . . . ?
 C38 C33 C34 C35 3.17(16) . . . . ?
 C39 C25 C26 O4 0.13(15) . . . . ?
 C39 C25 C26 C32 -177.52(9) . . . . ?
 C39 C40 C41 C42 -1.65(18) . . . . ?
 C40 C39 C44 C43 0.56(17) . . . . ?
 C40 C41 C42 C43 0.79(19) . . . . ?
 C41 C42 C43 C44 0.74(18) . . . . ?
 C42 C43 C44 C39 -1.42(18) . . . . ?
 C44 C39 C40 C41 0.96(17) . . . . ?

_shelx_res_file
;
TITL compound_5_a.res in P-1
    compound_5.res
    created by SHELXL-2018/3 at 15:52:17 on 05-May-2020
REM Old TITL Compound_5 in P-1
REM SHELXT solution in P-1: R1 0.099, Rweak 0.003, Alpha 0.035
REM <I/s> 0.000 for 0 systematic absences, Orientation as input
REM Formula found by SHELXT: C38 O3
CELL 0.71073 11.1148 11.2447 15.372 70.357 70.476 64.508
ZERR 4 0.0006 0.0006 0.0008 0.001 0.001 0.001
LATT 1
SFAC C H O
UNIT 88 56 8
EQIV $1 1-X,-Y,2-Z
EQIV $2 -X,-Y,2-Z
EQIV $3 1-X,1-Y,1-Z
EQIV $4 -X,1-Y,1-Z

L.S. 10
PLAN  5
SIZE 0.06 0.08 0.1
TEMP -183.15
CONF
RTAB ACDA C16 C22
RTAB ACDB C38 C44
RTAB EICO C26 O1
HTAB C7 O3_$4
HTAB C21 O4_$1
HTAB C12 O4
HTAB C28 O2_$2
HTAB C40 O1
HTAB C37 O1_$3
BOND
list 4
MORE -1
BOND $H
fmap 2 53
acta
REM <olex2.extras>
REM <HklSrc "%.\\Compound_5.hkl">
REM </olex2.extras>

WGHT    0.045400    0.682900
FVAR       0.47234
O1    3    0.326185    0.386487    0.735836    11.00000    0.01983    0.02852 =
         0.01655   -0.00199   -0.00262   -0.01304
O2    3   -0.103169    0.273191    0.974782    11.00000    0.01631    0.02547 =
         0.01991   -0.00152   -0.00338   -0.01002
C1    1    0.222304    0.373459    0.792120    11.00000    0.01719    0.01344 =
         0.01446   -0.00311   -0.00363   -0.00617
C2    1    0.217033    0.324327    0.896373    11.00000    0.01526    0.01206 =
         0.01399   -0.00328   -0.00476   -0.00391
C3    1    0.107998    0.293605    0.957279    11.00000    0.01466    0.01122 =
         0.01448   -0.00303   -0.00487   -0.00310
C4    1   -0.010823    0.311789    0.921524    11.00000    0.01376    0.01297 =
         0.01620   -0.00405   -0.00402   -0.00282
C5    1   -0.130349    0.412187    0.787687    11.00000    0.01570    0.02001 =
         0.02187   -0.00666   -0.00643   -0.00357
AFIX  43
H5    2   -0.206663    0.390184    0.829425    11.00000   -1.20000
AFIX   0
C6    1   -0.133437    0.477395    0.693440    11.00000    0.02018    0.02100 =
         0.02440   -0.00658   -0.01287   -0.00051
AFIX  43
H6    2   -0.212568    0.500835    0.671098    11.00000   -1.20000
AFIX   0
C7    1   -0.021300    0.508547    0.631618    11.00000    0.02729    0.01766 =
         0.01706   -0.00300   -0.01116   -0.00274
AFIX  43
H7    2   -0.024648    0.553919    0.567529    11.00000   -1.20000
AFIX   0
C8    1    0.095270    0.473563    0.663284    11.00000    0.02293    0.01581 =
         0.01547   -0.00351   -0.00544   -0.00565
AFIX  43
H8    2    0.172435    0.493174    0.620781    11.00000   -1.20000
AFIX   0
C9    1    0.098433    0.409254    0.758160    11.00000    0.01672    0.01184 =
         0.01510   -0.00377   -0.00518   -0.00360
C10   1   -0.014444    0.379194    0.820682    11.00000    0.01656    0.01251 =
         0.01548   -0.00399   -0.00597   -0.00296
C11   1    0.334195    0.316932    0.927267    11.00000    0.01688    0.01544 =
         0.01378   -0.00065   -0.00512   -0.00833
C12   1    0.469136    0.240157    0.891039    11.00000    0.01841    0.02092 =
         0.01750   -0.00578   -0.00388   -0.00789
AFIX  43
H12   2    0.487982    0.191693    0.845047    11.00000   -1.20000
AFIX   0
C13   1    0.575966    0.234567    0.922216    11.00000    0.01544    0.02304 =
         0.02379   -0.00344   -0.00548   -0.00725
AFIX  43
H13   2    0.667327    0.181532    0.897750    11.00000   -1.20000
AFIX   0
C14   1    0.550058    0.305855    0.988751    11.00000    0.02293    0.02251 =
         0.02300    0.00072   -0.01157   -0.01239
AFIX  43
H14   2    0.623251    0.301571    1.009908    11.00000   -1.20000
AFIX   0
C15   1    0.416459    0.383419    1.024130    11.00000    0.02677    0.01913 =
         0.01908   -0.00298   -0.00940   -0.01095
AFIX  43
H15   2    0.398301    0.433059    1.069226    11.00000   -1.20000
AFIX   0
C16   1    0.308992    0.388872    0.993918    11.00000    0.01879    0.01457 =
         0.01698   -0.00268   -0.00577   -0.00605
AFIX  43
H16   2    0.217819    0.441874    1.018769    11.00000   -1.20000
AFIX   0
C17   1    0.100466    0.239504    1.060859    11.00000    0.01665    0.01521 =
         0.01357   -0.00071   -0.00476   -0.00778
C18   1   -0.015685    0.296502    1.126902    11.00000    0.02145    0.01656 =
         0.01680   -0.00260   -0.00405   -0.00577
AFIX  43
H18   2   -0.094206    0.365086    1.105876    11.00000   -1.20000
AFIX   0
C19   1   -0.016899    0.253298    1.223309    11.00000    0.03160    0.02448 =
         0.01619   -0.00538   -0.00146   -0.01323
AFIX  43
H19   2   -0.095569    0.293421    1.267708    11.00000   -1.20000
AFIX   0
C20   1    0.096855    0.151591    1.254544    11.00000    0.03452    0.03421 =
         0.01489    0.00225   -0.00961   -0.02013
AFIX  43
H20   2    0.096826    0.123845    1.320141    11.00000   -1.20000
AFIX   0
C21   1    0.210533    0.090464    1.190055    11.00000    0.02160    0.02934 =
         0.02195    0.00535   -0.01183   -0.01325
AFIX  43
H21   2    0.287048    0.018781    1.211704    11.00000   -1.20000
AFIX   0
C22   1    0.212431    0.134170    1.093704    11.00000    0.01616    0.01989 =
         0.01923    0.00010   -0.00509   -0.00828
AFIX  43
H22   2    0.290514    0.092076    1.049794    11.00000   -1.20000
AFIX   0

O3    3    0.156929    0.231374    0.522372    11.00000    0.01844    0.02259 =
         0.01961   -0.00248   -0.00872   -0.00735
O4    3    0.500704    0.057781    0.749354    11.00000    0.02067    0.02246 =
         0.01733   -0.00203   -0.00916   -0.00783
C23   1    0.235904    0.189717    0.574441    11.00000    0.01495    0.01249 =
         0.01638   -0.00417   -0.00469   -0.00436
C24   1    0.372998    0.205098    0.537172    11.00000    0.01528    0.01125 =
         0.01402   -0.00340   -0.00331   -0.00459
C25   1    0.458191    0.165529    0.595859    11.00000    0.01373    0.01216 =
         0.01391   -0.00425   -0.00272   -0.00406
C26   1    0.420513    0.099518    0.698131    11.00000    0.01610    0.01280 =
         0.01424   -0.00433   -0.00445   -0.00387
C27   1    0.251932    0.018009    0.830693    11.00000    0.02195    0.01524 =
         0.01563   -0.00230   -0.00429   -0.00549
AFIX  43
H27   2    0.312548   -0.010862    0.871166    11.00000   -1.20000
AFIX   0
C28   1    0.127999   -0.001858    0.865834    11.00000    0.02481    0.01803 =
         0.01751   -0.00240    0.00080   -0.00945
AFIX  43
H28   2    0.103906   -0.044891    0.930425    11.00000   -1.20000
AFIX   0
C29   1    0.038833    0.041209    0.806533    11.00000    0.01918    0.02203 =
         0.02424   -0.00682    0.00173   -0.01110
AFIX  43
H29   2   -0.045916    0.027420    0.830975    11.00000   -1.20000
AFIX   0
C30   1    0.072960    0.104183    0.711901    11.00000    0.01680    0.01852 =
         0.02249   -0.00699   -0.00350   -0.00701
AFIX  43
H30   2    0.011558    0.133805    0.671875    11.00000   -1.20000
AFIX   0
C31   1    0.197944    0.123746    0.675875    11.00000    0.01517    0.01252 =
         0.01597   -0.00426   -0.00304   -0.00470
C32   1    0.287137    0.080655    0.735537    11.00000    0.01686    0.01267 =
         0.01441   -0.00348   -0.00280   -0.00500
C33   1    0.410039    0.265038    0.434184    11.00000    0.01358    0.01424 =
         0.01394   -0.00135   -0.00518   -0.00399
C34   1    0.406293    0.209051    0.366909    11.00000    0.01889    0.01472 =
         0.01675   -0.00244   -0.00582   -0.00568
AFIX  43
H34   2    0.371194    0.138265    0.387046    11.00000   -1.20000
AFIX   0
C35   1    0.453535    0.256164    0.270770    11.00000    0.02299    0.02114 =
         0.01481   -0.00489   -0.00544   -0.00612
AFIX  43
H35   2    0.452463    0.216323    0.225590    11.00000   -1.20000
AFIX   0
C36   1    0.502378    0.361762    0.240863    11.00000    0.02158    0.02516 =
         0.01467    0.00073   -0.00371   -0.00946
AFIX  43
H36   2    0.536367    0.392855    0.175321    11.00000   -1.20000
AFIX   0
C37   1    0.501424    0.421711    0.306881    11.00000    0.02112    0.02112 =
         0.02094    0.00164   -0.00686   -0.01200
AFIX  43
H37   2    0.532106    0.495640    0.286278    11.00000   -1.20000
AFIX   0
C38   1    0.455627    0.373648    0.403044    11.00000    0.01874    0.01756 =
         0.01802   -0.00252   -0.00796   -0.00732
AFIX  43
H38   2    0.455307    0.414888    0.447903    11.00000   -1.20000
AFIX   0
C39   1    0.596994    0.174662    0.563999    11.00000    0.01379    0.01495 =
         0.01482   -0.00110   -0.00514   -0.00508
C40   1    0.632208    0.243665    0.606475    11.00000    0.01753    0.02141 =
         0.01872   -0.00703   -0.00418   -0.00669
AFIX  43
H40   2    0.567265    0.285834    0.655821    11.00000   -1.20000
AFIX   0
C41   1    0.762316    0.250669    0.576557    11.00000    0.02100    0.02451 =
         0.02482   -0.00562   -0.00818   -0.01080
AFIX  43
H41   2    0.784868    0.299708    0.604542    11.00000   -1.20000
AFIX   0
C42   1    0.859313    0.186696    0.506260    11.00000    0.01492    0.02429 =
         0.02534   -0.00189   -0.00492   -0.00869
AFIX  43
H42   2    0.948316    0.190832    0.486648    11.00000   -1.20000
AFIX   0
C43   1    0.825181    0.116404    0.464696    11.00000    0.01637    0.01982 =
         0.02105   -0.00500   -0.00102   -0.00433
AFIX  43
H43   2    0.891433    0.071457    0.417032    11.00000   -1.20000
AFIX   0
C44   1    0.694344    0.111770    0.492742    11.00000    0.01737    0.01605 =
         0.01735   -0.00391   -0.00425   -0.00541
AFIX  43
H44   2    0.671161    0.065311    0.463046    11.00000   -1.20000
AFIX   0
HKLF 4


REM  compound_5_a.res in P-1
REM wR2 = 0.1050, GooF = S = 1.025, Restrained GooF = 1.025 for all data
REM R1 = 0.0395 for 6757 Fo > 4sig(Fo) and 0.0474 for all 7875 data
REM 433 parameters refined using 0 restraints

END

WGHT      0.0454      0.6828

REM Highest difference peak  0.374,  deepest hole -0.233,  1-sigma level  0.045
Q1    1   0.0532  0.2963  0.9369  11.00000  0.05    0.37
Q2    1   0.2199  0.1558  0.6243  11.00000  0.05    0.36
Q3    1   0.2249  0.3476  0.8466  11.00000  0.05    0.35
Q4    1   0.3025  0.1978  0.5586  11.00000  0.05    0.34
Q5    1   0.2735  0.3131  0.9139  11.00000  0.05    0.34
;
_shelx_res_checksum                72319
_shelx_hkl_file
;
  -1   0   0    3.50    0.40
  -1   0   0    4.30    0.30
  -1   0   0    2.70    0.20
  -1   0   0    3.20    0.20
  -1   0   0    3.50    0.30
   1   0   0    3.90    0.30
   1   0   0    3.00    0.30
   1   0   0    3.10    0.20
   1   0   0    3.10    0.20
  -2   0   0  942.41   36.40
  -2   0   0 1045.30   36.40
  -2   0   0  916.21   36.30
  -2   0   0  929.31   36.20
   2   0   0  997.20   36.40
   2   0   0  960.00   36.50
   2   0   0  871.81   36.40
  -3   0   0  527.15   20.20
  -3   0   0  474.65   20.20
  -3   0   0  534.25   19.90
   3   0   0  532.05   20.40
   3   0   0  514.55   20.00
   3   0   0  548.55   19.90
  -4   0   0    1.30    0.20
  -4   0   0    0.90    0.40
  -4   0   0    1.10    0.50
   4   0   0    1.40    0.50
   4   0   0    0.90    0.30
  -5   0   0    7.40    0.50
  -5   0   0    6.60    0.90
  -5   0   0    7.30    0.90
   5   0   0    6.70    1.00
   5   0   0    6.50    0.60
  -6   0   0    2.40    0.60
  -7   0   0    9.20    0.60
  -7   0   0    9.10    1.20
  -7   0   0    9.40    1.10
   7   0   0    8.20    1.40
   7   0   0    9.30    0.90
  -8   0   0   41.00    2.70
  -8   0   0   43.20    2.00
  -8   0   0   48.70    2.70
   8   0   0   42.80    3.00
   8   0   0   44.10    2.20
  -9   0   0  192.88    8.40
  -9   0   0  182.58    8.50
   9   0   0  187.58    8.90
   9   0   0  187.28    7.80
 -10   0   0  108.39    5.50
 -10   0   0  110.79    5.70
  10   0   0  109.49    4.90
  10   0   0  107.39    6.10
 -11   0   0   21.50    2.50
 -11   0   0   22.00    2.20
  11   0   0   25.40    3.10
 -12   0   0    3.10    1.10
 -12   0   0    4.20    1.30
  12   0   0    3.50    1.50
 -13   0   0    3.10    1.40
 -13   0   0    2.40    1.00
  13   0   0    2.30    1.40
  12  -1   0   24.40    3.20
 -12   1   0   33.20    3.40
 -12   1   0   29.60    2.70
  11  -1   0    0.20    0.90
 -11   1   0   -1.60    0.50
 -11   1   0   -0.10    0.80
  10  -1   0   11.20    2.00
  10  -1   0   10.40    1.20
 -10   1   0    6.50    1.40
 -10   1   0    8.40    1.40
   9  -1   0  237.08    9.90
   9  -1   0  234.78   11.10
  -9   1   0  249.97   10.50
  -9   1   0  244.88   10.70
   8  -1   0  233.98   10.60
   8  -1   0  237.28    9.60
  -8   1   0  231.98   10.10
  -8   1   0  240.18   10.30
   7  -1   0    2.70    0.60
   7  -1   0    1.80    0.40
   7  -1   0    2.20    0.90
  -7   1   0    2.90    0.80
  -7   1   0    4.00    1.00
  -7   1   0    2.00    0.20
   6  -1   0   65.19    3.10
   6  -1   0   67.89    2.70
   6  -1   0   73.39    3.80
  -6   1   0   63.79    2.70
  -6   1   0   75.39    3.60
  -6   1   0   68.59    3.40
   5  -1   0   86.09    4.40
   5  -1   0   87.59    3.80
   5  -1   0   90.89    3.50
  -5   1   0   93.79    4.10
  -5   1   0   86.39    3.50
  -5   1   0   83.79    4.20
   4  -1   0   51.19    2.30
   4  -1   0   50.39    2.00
   4  -1   0   47.50    2.70
  -4   1   0   52.79    2.00
  -4   1   0   52.09    2.50
  -4   1   0   48.90    2.60
   3  -1   0    7.20    0.40
   3  -1   0    7.30    0.60
   3  -1   0    6.90    0.90
  -3   1   0    7.20    0.30
  -3   1   0    7.30    0.90
  -3   1   0    6.70    0.70
   2  -1   0  671.43   25.50
   2  -1   0  678.93   26.00
   2  -1   0  641.34   25.70
  -2   1   0  648.44   25.80
  -2   1   0  679.33   25.90
  -2   1   0  709.93   25.50
   1  -1   0  905.11   34.40
   1  -1   0  907.31   34.50
   1  -1   0  916.31   34.50
   1  -1   0  921.91   34.50
   1  -1   0  869.61   34.30
   1  -1   0  897.21   34.30
  -1   1   0  884.71   34.50
  -1   1   0  889.11   34.50
  -1   1   0  917.31   34.60
   0  -1   0    3.00    0.30
   0  -1   0    2.90    0.30
   0  -1   0    2.90    0.30
   0  -1   0    3.20    0.20
   0   1   0    2.90    0.30
   0   1   0    3.40    0.30
  -1  -1   0 1816.42   66.19
  -1  -1   0 1699.03   66.09
  -1  -1   0 1774.42   66.09
   1   1   0 1740.13   66.59
   1   1   0 1720.43   66.19
   1   1   0 1771.52   66.19
   1   1   0 1694.03   66.09
   1   1   0 1645.04   66.09
  -2  -1   0  193.08    7.50
  -2  -1   0  186.28    7.40
  -2  -1   0  188.28    7.40
  -2  -1   0  197.28    7.50
   2   1   0  189.38    7.40
   2   1   0  197.58    7.50
   2   1   0  191.98    7.70
  -3  -1   0  101.19    4.00
  -3  -1   0   98.79    3.90
  -3  -1   0   95.89    4.10
  -3  -1   0   99.99    4.10
   3   1   0   92.49    4.20
   3   1   0   98.39    3.90
  -4  -1   0  206.78    8.20
  -4  -1   0  210.58    8.40
  -4  -1   0  212.28    8.40
   4   1   0  210.68    8.20
   4   1   0  204.68    8.60
  -5  -1   0    6.90    0.90
  -5  -1   0    6.20    0.60
  -5  -1   0    8.00    0.90
   5   1   0    9.10    1.20
   5   1   0    7.40    0.70
  -6  -1   0   20.90    1.50
  -6  -1   0   21.60    1.20
  -6  -1   0   20.80    1.50
   6   1   0   19.50    1.70
   6   1   0   20.60    1.20
  -7  -1   0   13.50    1.40
  -7  -1   0   15.60    0.90
  -7  -1   0   16.20    1.50
   7   1   0   15.10    1.80
   7   1   0   13.80    1.00
  -8  -1   0   67.79    3.60
  -8  -1   0   66.49    2.90
  -8  -1   0   59.59    3.40
   8   1   0   73.79    4.10
   8   1   0   65.09    3.00
  -9  -1   0    4.90    1.00
  -9  -1   0    4.40    0.60
  -9  -1   0    1.90    0.90
   9   1   0    5.90    1.40
   9   1   0    3.60    0.60
 -10  -1   0    0.80    0.60
 -10  -1   0   -0.10    0.60
  10   1   0    0.80    0.90
  10   1   0    0.10    0.30
 -11  -1   0    0.90    0.70
 -11  -1   0    0.30    0.60
  11   1   0    1.80    1.10
 -12  -1   0    3.90    1.20
 -12  -1   0    3.20    1.20
  12   1   0    1.70    1.30
 -13  -1   0    0.60    1.00
 -13  -1   0   -0.50    0.60
  13   1   0   -0.50    1.20
  12  -2   0    8.50    2.00
 -12   2   0    6.40    1.40
 -12   2   0    8.80    1.80
  11  -2   0   -0.20    1.00
 -11   2   0    0.80    0.90
 -11   2   0    0.60    0.80
  10  -2   0    2.20    1.20
  10  -2   0    2.00    0.70
 -10   2   0    3.70    1.30
 -10   2   0    1.60    0.90
   9  -2   0    3.60    0.70
   9  -2   0   -0.10    0.90
  -9   2   0    4.20    1.00
  -9   2   0    4.50    1.20
   8  -2   0   -0.60    0.30
   8  -2   0   -0.30    0.70
  -8   2   0   -0.30    0.60
  -8   2   0    0.70    0.60
   7  -2   0   20.70    1.40
   7  -2   0   23.60    2.40
  -7   2   0   21.80    1.70
  -7   2   0   22.90    2.20
   6  -2   0  117.49    5.10
   6  -2   0  111.39    5.80
  -6   2   0  117.99    5.30
  -6   2   0  123.69    5.70
   5  -2   0    5.20    1.10
   5  -2   0    7.70    0.80
  -5   2   0    4.20    0.90
  -5   2   0    7.50    0.90
   4  -2   0   11.60    1.40
   4  -2   0   10.90    0.90
  -4   2   0   13.90    1.40
  -4   2   0   12.70    1.00
   3  -2   0   22.70    1.60
   3  -2   0   24.50    1.30
  -3   2   0   21.10    1.50
  -3   2   0   22.20    1.30
   2  -2   0   31.10    1.60
   2  -2   0   37.20    1.40
   2  -2   0   35.70    1.40
  -2   2   0   35.10    1.90
  -2   2   0   34.80    2.00
  -2   2   0   32.70    1.60
   1  -2   0  229.08    8.20
   1  -2   0  218.38    8.30
   1  -2   0  211.88    8.40
  -1   2   0  218.68    8.60
  -1   2   0  217.68    8.20
  -1   2   0  194.08    8.30
  -1   2   0  201.48    8.50
   0  -2   0 1504.45   60.79
   0  -2   0 1656.73   60.69
   0  -2   0 1610.44   61.19
   0   2   0 1619.64   61.49
   0   2   0 1451.75   60.59
   0   2   0 1640.34   60.79
   0   2   0 1682.73   61.49
  -1  -2   0  454.85   16.90
  -1  -2   0  446.36   16.90
  -1  -2   0  439.46   16.70
   1   2   0  428.96   16.90
   1   2   0  442.56   16.70
   1   2   0  427.06   16.90
   1   2   0  435.86   17.00
  -2  -2   0 1267.37   47.80
  -2  -2   0 1289.57   48.20
  -2  -2   0 1265.27   48.10
   2   2   0 1262.47   48.10
   2   2   0 1209.98   47.80
   2   2   0 1246.68   47.90
   2   2   0 1241.98   48.00
  -3  -2   0   20.80    1.10
  -3  -2   0   20.00    1.10
   3   2   0   21.10    1.20
   3   2   0   22.30    1.40
   3   2   0   20.70    1.00
  -4  -2   0  486.35   18.60
  -4  -2   0  476.65   18.50
   4   2   0  480.45   18.40
   4   2   0  473.65   18.90
   4   2   0  472.45   18.60
  -5  -2   0 1194.08   46.20
  -5  -2   0 1209.68   46.20
  -5  -2   0 1193.08   46.00
   5   2   0 1204.78   45.90
   5   2   0 1210.98   46.60
  -6  -2   0    0.30    0.40
  -6  -2   0    0.20    0.40
  -6  -2   0   -0.10    0.30
   6   2   0   -0.20    0.50
   6   2   0    0.20    0.30
  -7  -2   0   -0.10    0.50
  -7  -2   0    0.30    0.30
  -7  -2   0   -0.30    0.40
   7   2   0    0.20    0.30
   7   2   0    0.40    0.60
  -8  -2   0    4.30    0.90
  -8  -2   0    5.80    0.70
  -8  -2   0    5.40    1.00
   8   2   0    4.60    1.10
   8   2   0    5.90    0.70
  -9  -2   0  187.68    8.30
  -9  -2   0  187.48    8.20
  -9  -2   0  184.48    7.70
   9   2   0  187.88    7.60
   9   2   0  184.98    8.80
 -10  -2   0   11.00    1.50
 -10  -2   0   11.30    1.60
 -10  -2   0   10.30    1.00
  10   2   0   10.10    1.90
  10   2   0   12.20    1.00
 -11  -2   0   75.79    4.20
 -11  -2   0   71.69    4.20
  11   2   0   66.59    4.60
 -12  -2   0   33.00    2.60
  12   2   0   32.30    3.60
 -13  -2   0    2.20    0.90
  13   2   0    1.40    1.30
  13   2   0    3.50    1.30
  11  -3   0    1.50    1.20
 -11   3   0    0.90    0.90
 -11   3   0    0.30    0.80
  10  -3   0   16.10    2.50
  10  -3   0   18.60    1.70
 -10   3   0   19.00    2.00
 -10   3   0   16.20    2.30
   9  -3   0    0.30    0.90
   9  -3   0   -0.10    0.40
  -9   3   0    0.10    0.60
  -9   3   0    0.10    0.80
   8  -3   0    1.50    1.00
   8  -3   0    0.60    0.50
  -8   3   0    0.80    0.60
  -8   3   0    0.40    0.80
   7  -3   0    0.50    0.90
   7  -3   0    0.80    0.50
  -7   3   0    0.80    0.70
  -7   3   0    0.20    0.50
   6  -3   0  140.89    6.30
   6  -3   0  139.79    7.10
  -6   3   0  148.09    6.90
  -6   3   0  153.68    6.50
   5  -3   0   34.30    1.90
   5  -3   0   32.30    2.40
  -5   3   0   33.90    2.40
  -5   3   0   32.70    1.90
   4  -3   0  440.36   17.80
   4  -3   0  443.26   17.30
  -4   3   0  447.86   17.80
  -4   3   0  428.36   17.30
   3  -3   0   62.59    2.40
   3  -3   0   61.19    2.90
   3  -3   0   59.99    2.40
  -3   3   0   61.19    2.80
  -3   3   0   62.79    3.30
   2  -3   0    3.40    0.50
   2  -3   0    2.50    0.20
   2  -3   0    2.90    0.30
  -2   3   0    2.20    0.40
  -2   3   0    2.50    0.60
  -2   3   0    2.30    0.70
  -1   3   0  254.37    9.60
  -1   3   0  223.88   10.00
  -1   3   0  257.97   10.10
  -1   3   0  252.47    9.60
   0  -3   0    8.50    0.70
   0  -3   0   10.30    0.50
   0  -3   0   10.90    0.60
   0   3   0    9.60    0.90
   0   3   0   11.20    0.90
   0   3   0    9.80    0.50
  -1  -3   0  554.24   22.40
  -1  -3   0  608.74   22.20
   1   3   0  603.04   22.70
   1   3   0  553.14   22.60
   1   3   0  596.34   22.50
  -2  -3   0  183.08    7.20
  -2  -3   0  178.38    7.10
   2   3   0  184.38    7.20
   2   3   0  173.98    7.40
   2   3   0  190.08    7.30
   2   3   0  182.48    7.10
  -3  -3   0  230.78    9.20
  -3  -3   0  232.48    9.20
   3   3   0  230.28    9.30
   3   3   0  242.88    9.50
   3   3   0  233.28    9.20
  -4  -3   0   54.79    2.50
  -4  -3   0   53.39    2.40
   4   3   0   50.69    2.50
   4   3   0   49.40    2.70
   4   3   0   53.89    2.30
  -5  -3   0  766.82   30.20
  -5  -3   0  812.12   30.40
   5   3   0  777.02   30.80
   5   3   0  784.32   30.40
   5   3   0  785.12   30.10
  -6  -3   0    7.50    0.80
  -6  -3   0   10.40    1.10
   6   3   0    8.20    1.00
   6   3   0    9.70    0.70
   6   3   0    8.90    1.30
  -7  -3   0    0.80    0.40
  -7  -3   0    1.00    0.50
   7   3   0    0.90    0.50
   7   3   0    1.00    0.70
   7   3   0    0.80    0.30
  -8  -3   0   60.69    3.30
  -8  -3   0   65.89    3.00
   8   3   0   62.59    2.90
   8   3   0   62.49    3.80
   8   3   0   60.59    3.30
  -9  -3   0  187.58    8.30
  -9  -3   0  197.08    8.00
   9   3   0  188.88    7.80
   9   3   0  187.38    8.40
   9   3   0  191.78    9.00
 -10  -3   0   39.10    2.60
 -10  -3   0   37.30    2.10
  10   3   0   35.40    2.50
  10   3   0   34.90    1.90
  10   3   0   35.10    3.00
 -11  -3   0    5.70    1.20
 -11  -3   0    3.80    0.70
  11   3   0    7.70    1.30
  11   3   0    2.20    1.20
 -12  -3   0    4.90    1.20
  12   3   0    2.30    1.20
  12   3   0    7.70    1.40
 -13  -3   0    2.10    1.00
  13   3   0    1.80    1.30
  13   3   0    0.40    0.80
  11  -4   0    0.80    1.40
 -11   4   0    1.40    1.20
 -11   4   0    0.10    0.80
  10  -4   0    5.30    1.40
  10  -4   0    3.00    1.50
 -10   4   0    7.60    1.70
 -10   4   0    6.50    1.30
   9  -4   0    2.30    1.30
   9  -4   0    3.50    0.90
  -9   4   0    5.00    1.10
  -9   4   0    3.00    1.30
   8  -4   0  193.08   10.00
   8  -4   0  207.48    9.00
  -8   4   0  212.98    9.10
  -8   4   0  223.28    9.90
   7  -4   0   17.50    1.60
   7  -4   0   14.70    2.10
  -7   4   0   18.70    1.70
  -7   4   0   14.60    2.00
   6  -4   0   21.90    1.70
   6  -4   0   23.30    2.60
  -6   4   0   29.50    2.30
  -6   4   0   25.40    1.70
   5  -4   0    8.00    1.40
   5  -4   0    7.60    1.00
  -5   4   0    5.80    1.20
  -5   4   0    7.40    0.90
   4  -4   0   74.69    4.10
   4  -4   0   75.79    3.60
  -4   4   0   75.89    4.10
  -4   4   0   78.29    3.50
   3  -4   0   41.60    1.80
   3  -4   0   44.10    2.30
   3  -4   0   43.10    1.70
  -3   4   0   41.50    2.60
  -3   4   0   44.30    2.10
  -3   4   0   41.00    2.70
   2  -4   0  189.38    7.70
  -2   4   0  205.78    8.60
  -2   4   0  200.38    7.80
   1  -4   0  148.29    6.10
   1  -4   0  139.49    5.80
  -1   4   0  149.09    6.40
  -1   4   0  152.38    5.70
  -1   4   0  135.89    6.20
   0  -4   0    0.50    0.30
   0  -4   0    0.20    0.10
   0  -4   0   -0.10    0.20
   0   4   0    0.60    0.40
   0   4   0   -0.50    0.30
   0   4   0    0.10    0.10
  -1  -4   0  122.49    5.00
  -1  -4   0  120.99    5.10
   1   4   0  126.29    5.20
   1   4   0  118.79    5.30
  -2  -4   0  250.77    9.30
  -2  -4   0  240.38    9.60
   2   4   0  242.98    9.90
   2   4   0  245.38    9.60
   2   4   0  236.38    9.30
   2   4   0  235.18    9.70
  -3  -4   0   91.49    3.80
  -3  -4   0   86.59    3.60
   3   4   0   91.69    4.10
   3   4   0   85.99    3.70
   3   4   0   83.19    3.80
  -4  -4   0  155.18    6.20
  -4  -4   0  148.59    6.30
   4   4   0  159.48    6.60
   4   4   0  150.98    6.20
   4   4   0  151.18    6.30
  -5  -4   0   40.70    2.10
  -5  -4   0   38.80    2.00
   5   4   0   39.00    2.40
   5   4   0   42.00    2.20
   5   4   0   41.30    2.00
  -6  -4   0  116.29    5.10
  -6  -4   0  116.89    5.10
   6   4   0  120.69    5.00
   6   4   0  117.29    5.20
   6   4   0  121.79    5.70
  -7  -4   0  116.09    5.00
  -7  -4   0  115.89    5.20
   7   4   0  113.39    5.70
   7   4   0  115.59    4.90
   7   4   0  115.39    5.20
  -8  -4   0   82.89    3.80
  -8  -4   0   84.09    4.10
   8   4   0   81.49    3.60
   8   4   0   79.59    4.60
   8   4   0   81.79    4.10
  -9  -4   0   -0.80    0.50
  -9  -4   0    0.30    0.40
   9   4   0    0.10    0.30
   9   4   0   -1.10    0.60
   9   4   0    0.30    0.60
 -10  -4   0  125.69    6.00
 -10  -4   0  129.29    5.70
  10   4   0  127.09    5.40
  10   4   0  128.49    6.10
  10   4   0  124.49    6.80
 -11  -4   0   41.10    2.40
 -11  -4   0   39.90    2.70
  11   4   0   36.40    3.70
  11   4   0   39.30    2.80
 -12  -4   0   13.90    1.40
 -12  -4   0   14.10    1.90
  12   4   0   14.70    1.90
  12   4   0   17.30    2.70
 -13  -4   0   18.50    2.20
  13   4   0   15.70    2.10
  13   4   0   13.20    2.50
  10  -5   0   76.19    5.20
 -10   5   0   74.19    4.80
 -10   5   0   64.19    3.90
   9  -5   0    8.70    1.40
   9  -5   0    9.10    2.10
  -9   5   0    8.90    1.90
  -9   5   0    9.10    1.40
   8  -5   0  183.38    8.20
   8  -5   0  184.18    9.50
  -8   5   0  193.78    8.20
  -8   5   0  178.98    9.00
   7  -5   0    4.20    1.40
   7  -5   0    3.60    0.80
  -7   5   0    1.90    0.60
  -7   5   0    5.50    1.40
   6  -5   0   17.50    2.30
   6  -5   0   17.70    1.70
  -6   5   0   19.20    2.20
  -6   5   0   19.10    1.50
   5  -5   0    4.50    1.20
   5  -5   0    4.30    0.90
  -5   5   0    5.60    0.80
  -5   5   0    6.00    1.30
   4  -5   0   13.90    1.40
  -4   5   0   13.50    1.00
  -4   5   0   12.60    1.70
   3  -5   0    8.20    0.50
   3  -5   0    6.10    0.90
  -3   5   0    6.00    0.70
  -3   5   0    7.50    1.30
  -3   5   0    5.60    1.20
   2  -5   0    0.00    0.40
   2  -5   0    0.10    0.20
  -2   5   0   -0.60    0.50
  -2   5   0    0.00    0.20
  -2   5   0   -0.20    0.50
   1  -5   0  463.75   17.00
   1  -5   0  386.56   16.60
  -1   5   0  421.76   17.30
  -1   5   0  455.75   17.30
  -1   5   0  424.86   16.50
   0  -5   0    5.40    0.70
   0  -5   0    4.80    0.60
   0  -5   0    5.10    0.40
   0   5   0    5.10    0.80
   0   5   0    5.40    0.30
   0   5   0    4.80    0.90
  -1  -5   0  105.99    4.70
  -1  -5   0  108.69    4.60
   1   5   0  108.69    4.80
   1   5   0  111.19    4.90
  -2  -5   0    4.00    0.30
  -2  -5   0    5.90    0.70
   2   5   0    3.50    0.60
   2   5   0    3.00    0.70
   2   5   0    4.70    0.80
  -3  -5   0  119.19    4.80
  -3  -5   0  119.59    5.10
   3   5   0  124.09    5.30
   3   5   0  120.19    5.50
   3   5   0  120.59    5.10
  -4  -5   0   81.49    3.50
  -4  -5   0   83.39    3.70
   4   5   0   82.39    3.70
   4   5   0   78.89    3.60
   4   5   0   81.99    4.00
  -5  -5   0   25.00    1.50
  -5  -5   0   26.30    1.60
   5   5   0   27.80    1.90
   5   5   0   24.80    1.40
   5   5   0   29.30    1.70
  -6  -5   0   17.70    1.20
  -6  -5   0   16.20    1.20
   6   5   0   17.20    1.80
   6   5   0   15.90    1.10
   6   5   0   17.00    1.40
  -7  -5   0    0.00    0.40
  -7  -5   0    0.00    0.40
   7   5   0    0.00    0.50
   7   5   0    0.10    0.60
   7   5   0    1.00    0.40
  -8  -5   0   17.90    1.50
  -8  -5   0   19.20    1.70
   8   5   0   14.90    1.90
   8   5   0   16.50    1.20
   8   5   0   17.60    1.70
  -9  -5   0   34.20    2.20
  -9  -5   0   34.50    2.10
   9   5   0   34.80    2.80
   9   5   0   31.40    1.80
   9   5   0   33.10    2.30
 -10  -5   0    0.30    0.70
 -10  -5   0    0.20    0.50
  10   5   0    0.10    0.60
  10   5   0    0.20    0.40
  10   5   0   -0.50    0.80
 -11  -5   0   66.29    3.40
 -11  -5   0   65.59    3.70
  11   5   0   58.29    3.60
  11   5   0   63.29    4.40
 -12  -5   0    0.70    0.50
 -12  -5   0    1.30    0.80
  12   5   0    0.30    0.80
  12   5   0    1.00    1.20
 -13  -5   0    5.60    1.30
  13   5   0    5.90    1.60
  13   5   0    4.80    1.70
   9  -6   0   34.50    2.60
   9  -6   0   34.20    4.00
  -9   6   0   42.50    4.00
  -9   6   0   39.50    2.60
   8  -6   0   29.60    3.60
   8  -6   0   29.50    2.20
  -8   6   0   32.20    3.30
  -8   6   0   33.10    2.30
   7  -6   0    7.00    1.20
   7  -6   0    7.80    1.90
  -7   6   0    8.20    1.70
  -7   6   0    8.60    1.20
   6  -6   0    2.50    0.80
   6  -6   0    2.60    1.20
  -6   6   0    1.20    1.10
  -6   6   0    1.60    0.60
   5  -6   0   30.80    2.10
   5  -6   0   29.70    3.10
  -5   6   0   32.60    1.90
  -5   6   0   32.60    2.70
   4  -6   0   11.10    1.30
  -4   6   0   11.70    1.10
  -4   6   0   10.90    1.70
  -4   6   0   11.00    1.80
   3  -6   0    2.50    0.70
   3  -6   0    1.90    0.30
  -3   6   0    2.10    1.00
  -3   6   0    1.70    0.40
  -3   6   0    2.40    0.90
   2  -6   0  107.69    4.10
   2  -6   0   91.89    4.60
  -2   6   0   94.99    5.10
  -2   6   0   98.39    5.00
  -2   6   0   97.79    4.10
   1  -6   0  224.78    8.60
   1  -6   0  216.28    9.00
  -1   6   0  212.38    9.30
  -1   6   0  214.48    8.40
  -1   6   0  211.18    9.40
   0  -6   0  195.38    7.90
   0  -6   0  203.18    8.50
   0  -6   0  210.78    8.20
   0   6   0  210.08    8.80
   0   6   0  204.58    7.80
   0   6   0  203.08    8.80
  -1  -6   0    2.50    0.50
  -1  -6   0    2.00    0.50
   1   6   0    2.60    0.70
   1   6   0    2.40    0.70
  -2  -6   0   23.10    1.50
  -2  -6   0   23.30    1.40
   2   6   0   23.60    1.60
   2   6   0   23.90    1.80
  -3  -6   0   21.20    1.40
  -3  -6   0   21.30    1.00
   3   6   0   22.40    1.40
   3   6   0   21.20    1.00
   3   6   0   21.20    1.60
   3   6   0   22.70    1.80
  -4  -6   0    7.90    0.90
  -4  -6   0    7.90    0.70
   4   6   0    9.90    1.10
   4   6   0    7.40    1.20
   4   6   0    6.50    0.90
  -5  -6   0   31.90    1.90
  -5  -6   0   32.00    1.70
   5   6   0   34.40    2.00
   5   6   0   34.30    1.80
   5   6   0   32.40    2.30
  -6  -6   0   53.49    2.70
  -6  -6   0   51.09    2.60
   6   6   0   52.29    3.10
   6   6   0   53.69    2.80
   6   6   0   52.79    2.60
  -7  -6   0   38.60    2.20
  -7  -6   0   37.40    2.20
   7   6   0   39.20    2.70
   7   6   0   37.90    2.30
   7   6   0   41.30    2.10
  -8  -6   0    0.30    0.40
  -8  -6   0   -0.40    0.40
   8   6   0    0.30    0.60
   8   6   0   -0.20    0.60
   8   6   0    0.20    0.40
  -9  -6   0    2.10    0.70
  -9  -6   0    2.40    0.70
   9   6   0    2.20    0.80
   9   6   0    0.50    0.80
   9   6   0    1.90    0.50
 -10  -6   0   38.50    2.40
 -10  -6   0   36.90    2.50
  10   6   0   40.20    2.10
  10   6   0   40.50    2.70
  10   6   0   37.60    3.00
 -11  -6   0    0.00    0.60
 -11  -6   0    0.60    0.60
  11   6   0    0.50    0.70
  11   6   0   -0.20    0.80
 -12  -6   0    0.40    0.60
 -12  -6   0    0.60    0.80
  12   6   0    0.40    0.70
  12   6   0    3.00    1.40
 -13  -6   0    1.10    0.70
 -13  -6   0    0.80    0.70
  13   6   0    1.50    1.20
   8  -7   0    2.80    1.60
   8  -7   0    1.30    0.80
  -8   7   0    4.20    0.90
  -8   7   0    0.00    1.00
   7  -7   0    1.60    1.20
   7  -7   0    1.40    0.80
  -7   7   0   -0.30    0.90
  -7   7   0    0.70    0.50
   6  -7   0    8.30    1.40
   6  -7   0    7.30    1.70
  -6   7   0    8.70    1.90
  -6   7   0   12.30    1.30
   5  -7   0    9.30    1.40
   5  -7   0    7.30    1.70
  -5   7   0    6.90    1.50
  -5   7   0    7.70    0.90
   4  -7   0    5.90    1.10
  -4   7   0    6.80    0.80
  -4   7   0    4.00    1.20
  -4   7   0    5.80    1.50
   3  -7   0   93.59    4.50
   3  -7   0   91.09    3.80
  -3   7   0   87.59    3.90
  -3   7   0   91.59    5.20
  -3   7   0   84.09    4.90
   2  -7   0    2.50    0.70
   2  -7   0    3.60    0.50
  -2   7   0    3.70    0.40
  -2   7   0    2.60    1.10
  -2   7   0    4.10    1.00
   1  -7   0   39.00    2.00
   1  -7   0   39.70    2.40
  -1   7   0   45.00    2.80
  -1   7   0   42.30    1.80
  -1   7   0   39.40    2.80
   0  -7   0   13.00    1.00
   0  -7   0   12.00    1.30
   0   7   0   13.10    1.50
   0   7   0   12.70    1.60
  -1  -7   0  181.08    7.40
  -1  -7   0  175.08    7.60
   1   7   0  180.78    8.00
   1   7   0  178.58    7.80
  -2  -7   0   10.10    1.20
  -2  -7   0   15.60    1.10
   2   7   0   14.00    1.50
   2   7   0   11.80    1.50
  -3  -7   0   54.09    2.70
  -3  -7   0   52.79    2.80
   3   7   0   51.19    3.10
   3   7   0   50.19    2.80
  -4  -7   0  197.08    7.50
  -4  -7   0  189.28    8.00
   4   7   0  182.78    8.40
   4   7   0  193.18    8.20
   4   7   0  186.48    8.00
  -5  -7   0   32.20    1.90
  -5  -7   0   32.30    1.60
   5   7   0   30.60    2.10
   5   7   0   31.40    1.90
   5   7   0   34.30    2.40
  -6  -7   0  169.28    6.90
  -6  -7   0  169.48    7.20
   6   7   0  174.38    7.80
   6   7   0  160.78    7.30
   6   7   0  165.98    7.10
  -7  -7   0   27.30    1.80
  -7  -7   0   24.50    1.60
   7   7   0   26.40    1.60
   7   7   0   23.70    2.40
   7   7   0   27.00    1.80
  -8  -7   0    6.70    0.90
  -8  -7   0    5.80    1.00
   8   7   0    6.10    0.80
   8   7   0    7.60    1.50
   8   7   0    6.00    1.00
  -9  -7   0    0.40    0.50
  -9  -7   0   -0.10    0.40
   9   7   0    0.40    0.80
   9   7   0    0.00    0.50
   9   7   0    0.40    0.40
 -10  -7   0    7.50    1.10
 -10  -7   0    7.10    1.20
  10   7   0    6.40    1.20
  10   7   0    5.60    0.80
  10   7   0    5.10    1.40
 -11  -7   0   18.80    1.90
 -11  -7   0   25.70    2.10
  11   7   0   17.10    2.50
  11   7   0   14.70    1.90
 -12  -7   0   28.20    2.30
 -12  -7   0   26.30    2.30
  12   7   0   29.90    3.30
 -13  -7   0   18.60    2.10
 -13  -7   0   20.50    2.00
  13   7   0   19.90    2.90
   7  -8   0    8.20    1.40
   7  -8   0   11.20    2.30
  -7   8   0    9.80    2.10
   6  -8   0   14.90    1.90
   6  -8   0   12.30    2.30
  -6   8   0   12.30    2.30
   5  -8   0    2.00    1.10
   5  -8   0    4.10    1.00
  -5   8   0    0.90    1.10
  -5   8   0    2.10    0.80
   4  -8   0    0.80    0.70
  -4   8   0    0.60    0.90
  -4   8   0    0.50    0.30
  -4   8   0   -1.00    0.70
   3  -8   0   18.60    1.90
  -3   8   0   16.40    2.20
  -3   8   0   11.40    0.90
  -3   8   0   15.50    2.20
   2  -8   0   19.40    1.90
   2  -8   0   16.20    1.10
  -2   8   0   16.80    2.10
  -2   8   0   18.20    2.30
  -2   8   0   12.20    0.80
   1  -8   0   -0.10    0.30
   1  -8   0    0.20    0.50
  -1   8   0    0.00    0.10
  -1   8   0    0.70    0.70
  -1   8   0   -0.40    0.60
   0  -8   0  197.28    7.70
   0  -8   0  168.88    8.00
   0   8   0  177.98    8.50
   0   8   0  197.28    8.50
  -1  -8   0   30.30    1.80
  -1  -8   0   31.30    2.00
   1   8   0   30.90    2.40
   1   8   0   30.00    2.20
  -2  -8   0    0.40    0.50
  -2  -8   0    0.60    0.40
   2   8   0    0.30    0.50
   2   8   0   -0.50    0.50
  -3  -8   0    0.20    0.50
  -3  -8   0    0.90    0.50
   3   8   0    0.20    0.70
   3   8   0    1.80    0.70
  -4  -8   0   23.80    1.60
  -4  -8   0   21.40    1.70
  -4  -8   0   23.00    1.00
   4   8   0   25.30    1.90
   4   8   0   25.40    2.50
  -5  -8   0    7.00    1.00
  -5  -8   0    6.20    0.60
   5   8   0    6.30    1.10
   5   8   0    4.90    0.90
   5   8   0    5.50    1.20
  -6  -8   0    4.40    0.90
  -6  -8   0    6.10    0.70
   6   8   0    3.70    0.80
   6   8   0    4.30    0.90
   6   8   0    6.80    1.30
  -7  -8   0    0.00    0.50
  -7  -8   0   -0.10    0.30
   7   8   0    0.00    0.70
   7   8   0    0.70    0.50
   7   8   0    0.80    0.60
  -8  -8   0   30.10    2.00
  -8  -8   0   24.50    1.70
   8   8   0   22.40    2.50
   8   8   0   27.20    1.80
   8   8   0   24.40    1.90
  -9  -8   0   27.60    2.00
  -9  -8   0   25.90    1.80
   9   8   0   27.00    2.80
   9   8   0   28.90    1.80
   9   8   0   26.60    2.00
 -10  -8   0    0.70    0.60
 -10  -8   0    0.10    0.60
  10   8   0   -0.20    0.50
  10   8   0   -1.00    0.80
  10   8   0   -0.20    0.40
 -11  -8   0   13.40    1.60
 -11  -8   0   12.60    1.60
  11   8   0   14.30    2.20
 -12  -8   0    0.30    0.60
 -12  -8   0    0.20    0.60
  12   8   0    0.50    1.00
 -13  -8   0    0.20    0.70
 -13  -8   0   -0.70    0.60
  13   8   0   -1.20    0.80
   6  -9   0    5.30    1.80
   6  -9   0    6.60    1.40
  -6   9   0    4.50    1.60
   5  -9   0   37.80    4.00
   5  -9   0   40.90    2.90
  -5   9   0   35.80    3.80
   4  -9   0   45.00    2.90
  -4   9   0   35.10    3.60
  -4   9   0   40.50    4.00
   3  -9   0    1.40    0.80
  -3   9   0    1.40    1.00
  -3   9   0    0.70    1.00
   2  -9   0   19.20    2.00
   2  -9   0   19.50    1.30
  -2   9   0   18.40    2.60
  -2   9   0   19.20    2.40
   1  -9   0    0.80    0.50
   1  -9   0    0.10    0.60
  -1   9   0    1.70    0.90
  -1   9   0    0.70    0.90
   0  -9   0   17.00    1.80
   0  -9   0   16.60    1.40
   0   9   0   16.20    2.00
   0   9   0   18.40    2.30
  -1  -9   0    2.90    0.70
  -1  -9   0    2.20    0.70
   1   9   0    1.90    0.90
   1   9   0    3.30    1.10
  -2  -9   0  211.98    8.90
  -2  -9   0  195.08    8.50
   2   9   0  202.38    9.30
   2   9   0  206.28    9.10
  -3  -9   0   70.59    3.70
  -3  -9   0   76.39    3.60
   3   9   0   60.29    3.90
   3   9   0   72.39    3.90
  -4  -9   0    2.20    0.70
  -4  -9   0    3.30    0.80
   4   9   0    3.40    0.90
   4   9   0    3.40    1.10
  -5  -9   0    1.70    0.60
  -5  -9   0    2.00    0.70
   5   9   0    0.30    0.60
   5   9   0    1.20    0.90
  -6  -9   0   15.60    1.60
  -6  -9   0   18.90    1.10
   6   9   0   21.00    2.00
   6   9   0   22.10    2.40
  -7  -9   0   72.19    3.20
  -7  -9   0   65.29    3.60
   7   9   0   69.89    3.60
   7   9   0   68.89    3.80
   7   9   0   68.29    4.30
  -8  -9   0    7.20    0.90
  -8  -9   0    6.70    1.10
   8   9   0    7.80    1.30
   8   9   0    8.50    1.70
   8   9   0    6.60    1.00
  -9  -9   0   50.99    2.70
  -9  -9   0   52.09    3.10
   9   9   0   49.70    2.80
   9   9   0   55.19    3.80
 -10  -9   0   10.50    1.40
 -10  -9   0    7.50    1.10
  10   9   0    8.60    1.20
  10   9   0    7.80    1.80
 -11  -9   0    1.30    0.80
 -11  -9   0    0.40    0.50
  11   9   0   -0.20    0.90
 -12  -9   0    0.20    0.60
 -12  -9   0   -0.40    0.70
  12   9   0    0.30    1.00
 -13  -9   0    1.00    0.70
 -13  -9   0    0.50    0.70
  13   9   0   -0.40    1.00
   5 -10   0    2.30    1.50
   5 -10   0    6.00    1.40
  -5  10   0    2.50    1.50
   4 -10   0   10.50    1.70
  -4  10   0   10.40    2.30
  -4  10   0   12.20    2.20
   3 -10   0   29.10    2.70
  -3  10   0   26.20    3.30
  -3  10   0   16.20    2.40
   2 -10   0    7.80    1.40
  -2  10   0    9.50    1.90
  -2  10   0    7.00    1.90
   1 -10   0   24.20    2.40
   1 -10   0   24.60    1.60
  -1  10   0   23.50    2.60
  -1  10   0   24.60    3.00
   0 -10   0   67.69    3.30
   0 -10   0   60.89    3.70
   0  10   0   60.19    4.20
   0  10   0   68.69    4.20
  -1 -10   0   14.40    1.70
  -1 -10   0   16.50    1.50
   1  10   0   17.90    2.30
   1  10   0   16.80    2.00
  -2 -10   0  155.08    6.50
  -2 -10   0  138.29    6.70
   2  10   0  144.79    7.30
   2  10   0  144.39    7.00
  -3 -10   0   26.80    2.00
  -3 -10   0   23.50    1.80
   3  10   0   25.00    2.30
   3  10   0   24.30    2.60
  -4 -10   0   28.60    2.10
  -4 -10   0   25.00    1.90
   4  10   0   26.80    2.20
   4  10   0   29.40    2.80
  -5 -10   0   27.30    2.00
  -5 -10   0   24.70    2.00
   5  10   0   26.70    2.10
   5  10   0   29.10    3.00
  -6 -10   0   26.20    2.00
  -6 -10   0   30.40    2.20
   6  10   0   26.20    2.80
   6  10   0   28.40    2.20
  -7 -10   0  108.19    5.20
  -7 -10   0   99.89    5.10
   7  10   0  102.79    5.80
   7  10   0  109.09    5.30
  -8 -10   0    1.10    0.70
   8  10   0    1.30    1.10
   8  10   0    1.20    0.80
  -9 -10   0    0.20    0.60
   9  10   0    0.00    0.50
   9  10   0    0.50    1.00
 -10 -10   0    6.90    1.20
 -10 -10   0    6.80    1.10
  10  10   0    5.80    1.60
  10  10   0    5.60    1.00
 -11 -10   0   11.70    1.60
 -11 -10   0   11.50    1.40
  11  10   0   10.50    2.10
 -12 -10   0    0.70    0.80
 -12 -10   0    0.50    0.60
  12  10   0   -0.20    1.00
   4 -11   0    0.20    0.80
  -4  11   0    1.70    1.30
   3 -11   0    0.00    0.70
  -3  11   0    1.70    1.20
  -3  11   0   -0.30    1.00
   2 -11   0   18.40    2.20
  -2  11   0   17.80    2.80
  -2  11   0   22.60    2.90
   1 -11   0    1.90    1.00
  -1  11   0    1.40    1.20
  -1  11   0    1.90    1.30
   0 -11   0    0.70    0.70
   0 -11   0    1.60    0.60
   0  11   0    1.00    1.20
   0  11   0   -0.50    0.90
  -1 -11   0   63.19    3.80
  -1 -11   0   65.49    3.40
   1  11   0   65.39    4.40
   1  11   0   65.89    4.20
  -2 -11   0    6.80    1.10
  -2 -11   0    6.50    1.30
   2  11   0    5.20    1.40
   2  11   0    8.00    1.50
  -3 -11   0    0.80    0.60
  -3 -11   0    0.70    0.70
   3  11   0    0.90    0.80
   3  11   0   -0.30    0.80
  -4 -11   0    7.90    1.20
  -4 -11   0    5.20    1.20
   4  11   0    4.70    1.30
   4  11   0    7.20    1.40
  -5 -11   0    0.80    0.70
  -5 -11   0    1.00    0.70
   5  11   0    0.90    0.80
   5  11   0    2.60    1.10
  -6 -11   0  210.48    9.60
  -6 -11   0  220.28    9.50
   6  11   0  220.78   10.40
   6  11   0  218.28    9.60
  -7 -11   0   98.79    5.00
  -7 -11   0  104.09    5.10
   7  11   0  113.39    6.00
   7  11   0   83.29    5.20
  -8 -11   0    3.70    1.00
  -8 -11   0    5.20    1.10
   8  11   0    6.70    1.60
  -9 -11   0    3.40    1.00
  -9 -11   0    4.90    1.10
   9  11   0    4.90    1.50
 -10 -11   0   13.00    1.60
 -10 -11   0   10.00    1.50
  10  11   0    7.40    1.90
 -11 -11   0    1.40    0.90
  11  11   0    1.80    1.20
 -12 -11   0    2.40    1.00
  12  11   0    2.30    1.40
   2 -12   0    9.90    1.80
  -2  12   0    8.60    2.10
  -2  12   0   17.30    3.00
   1 -12   0   17.00    2.20
  -1  12   0   16.80    2.60
  -1  12   0   11.60    2.40
   0 -12   0   -0.40    0.60
   0  12   0   -0.30    1.00
   0  12   0    0.50    1.10
  -1 -12   0    4.00    1.10
  -1 -12   0    5.10    1.00
   1  12   0    4.90    1.70
   1  12   0    4.20    1.30
  -2 -12   0   18.40    2.20
  -2 -12   0   21.20    1.90
   2  12   0   18.00    2.60
   2  12   0   16.00    2.30
  -3 -12   0    4.30    1.00
  -3 -12   0    5.00    1.20
   3  12   0    3.90    1.20
   3  12   0    3.10    1.30
  -4 -12   0   16.30    1.80
  -4 -12   0   19.50    2.20
   4  12   0   20.10    2.30
   4  12   0   18.60    2.50
  -5 -12   0  120.79    5.80
  -5 -12   0  121.69    6.00
   5  12   0  120.59    6.10
   5  12   0  110.59    6.40
  -6 -12   0   57.79    3.40
  -6 -12   0   52.99    3.40
   6  12   0   50.09    3.80
  -7 -12   0   13.60    1.80
  -7 -12   0   17.30    2.00
   7  12   0   19.30    2.70
  -8 -12   0   -0.10    0.50
  -8 -12   0   -0.10    0.70
   8  12   0    0.40    1.00
  -9 -12   0    8.40    1.50
  -9 -12   0   15.40    1.90
   9  12   0    6.80    1.90
 -10 -12   0    2.00    0.90
 -10 -12   0    3.30    1.00
  10  12   0    4.00    1.60
 -11 -12   0   16.30    2.10
  11  12   0   24.40    3.30
   0 -13   0   12.70    2.00
   0  13   0    8.30    2.00
   0  13   0   10.00    2.30
  -1 -13   0    0.00    0.80
   1  13   0    0.10    1.00
   1  13   0   -0.60    1.00
  -2 -13   0    0.10    0.70
  -2 -13   0    0.20    0.50
   2  13   0    2.00    1.10
   2  13   0    0.90    1.00
  -3 -13   0    2.70    1.20
  -3 -13   0    3.60    1.00
   3  13   0    3.80    1.50
   3  13   0    3.60    1.30
  -4 -13   0    8.40    1.60
  -4 -13   0    7.70    1.30
   4  13   0   10.80    1.80
   4  13   0    8.00    1.90
  -5 -13   0   42.90    3.10
  -5 -13   0   42.60    3.00
   5  13   0   45.70    3.70
  -6 -13   0   22.00    2.40
  -6 -13   0   25.80    2.50
   6  13   0   24.20    3.00
  -7 -13   0    1.50    0.90
  -7 -13   0    1.00    0.90
   7  13   0    3.90    1.40
  -8 -13   0    3.90    1.20
  -8 -13   0    6.50    1.40
   8  13   0    7.50    1.90
  -9 -13   0   77.79    4.40
  -9 -13   0   74.69    4.40
   9  13   0   71.39    5.20
  -4 -14   0    0.60    0.80
  -4 -14   0   -0.60    0.80
   4  14   0   -0.50    1.00
  -5 -14   0    0.20    0.80
  -5 -14   0    1.30    0.90
   5  14   0    0.80    1.20
  -6 -14   0   76.99    4.40
   6  14   0   77.09    5.30
   8  13  -1    2.10    1.30
  -8 -13   1   -0.10    0.70
  -8 -13   1    0.50    0.80
   7  13  -1    8.10    1.80
  -7 -13   1    7.40    1.40
  -7 -13   1    7.90    1.40
   6  13  -1   49.00    3.90
  -6 -13   1   43.50    3.10
  -6 -13   1   52.39    3.40
   5  13  -1   62.19    4.40
   5  13  -1   62.09    4.40
  -5 -13   1   55.09    3.50
   4  13  -1   17.60    2.30
   4  13  -1   13.50    2.40
  -4 -13   1   13.60    2.00
  -4 -13   1   13.00    1.70
   3  13  -1   17.20    2.60
   3  13  -1   17.40    2.40
  -3 -13   1   14.70    1.80
  -3 -13   1   18.20    2.30
   2  13  -1   23.50    3.20
   2  13  -1   29.40    3.20
  -2 -13   1   28.80    2.20
  -2 -13   1   28.20    2.90
   1  13  -1   16.90    2.80
   1  13  -1   18.90    2.70
  -1 -13   1   24.50    2.70
   0  13  -1   11.00    2.20
   0  13  -1    9.90    2.30
   0 -13   1   17.10    2.30
  10  12  -1   18.40    2.80
 -10 -12   1   19.00    2.20
 -10 -12   1   21.00    2.10
   9  12  -1    9.20    2.10
  -9 -12   1    8.60    1.50
  -9 -12   1   10.40    1.50
   8  12  -1   48.00    3.90
  -8 -12   1   49.90    3.20
  -8 -12   1   48.90    3.20
   7  12  -1   32.80    3.60
  -7 -12   1   30.10    2.80
  -7 -12   1   33.30    2.50
   6  12  -1  185.08    9.00
   6  12  -1  179.88    8.40
  -6 -12   1  163.68    8.00
  -6 -12   1  180.78    8.30
   5  12  -1   28.20    2.80
   5  12  -1   25.50    2.90
  -5 -12   1   24.50    2.30
  -5 -12   1   28.20    2.70
   4  12  -1    0.70    0.90
   4  12  -1    1.00    1.00
  -4 -12   1    0.40    0.70
  -4 -12   1    0.10    0.60
   3  12  -1   23.20    2.60
   3  12  -1   22.10    2.80
  -3 -12   1   19.80    2.00
  -3 -12   1   20.70    2.30
   2  12  -1   -0.90    0.80
   2  12  -1   -0.10    0.80
  -2 -12   1    0.20    0.60
  -2 -12   1   -0.60    0.70
   1  12  -1   -0.50    1.00
   1  12  -1    1.70    1.10
  -1 -12   1    1.10    0.60
  -1 -12   1    0.80    0.90
   0  12  -1    1.50    1.40
   0  12  -1    2.50    1.40
   0 -12   1    4.00    1.20
  -1  12  -1   22.50    3.30
  -1  12  -1   25.30    3.20
   1 -12   1   25.30    2.80
  -2  12  -1    0.00    1.20
  -2  12  -1   -0.90    1.00
   2 -12   1    2.20    1.10
  11  11  -1   26.00    3.30
 -11 -11   1   25.10    2.60
  10  11  -1    9.90    2.10
 -10 -11   1    6.40    1.10
 -10 -11   1    6.20    1.40
   9  11  -1   15.00    2.40
  -9 -11   1   18.70    1.90
  -9 -11   1   18.90    2.10
   8  11  -1    7.50    1.70
  -8 -11   1    7.20    1.20
  -8 -11   1    6.20    1.20
   7  11  -1    3.70    1.20
   7  11  -1    3.50    1.30
  -7 -11   1    3.90    1.00
  -7 -11   1    3.00    0.90
   6  11  -1  141.59    6.80
   6  11  -1  143.29    7.40
  -6 -11   1  136.59    6.50
  -6 -11   1  133.29    6.50
   5  11  -1    2.10    1.10
   5  11  -1    1.50    0.90
  -5 -11   1    1.40    0.70
  -5 -11   1    2.70    0.90
   4  11  -1    6.90    1.40
   4  11  -1    9.10    1.80
  -4 -11   1    5.50    1.20
  -4 -11   1    6.40    1.10
   3  11  -1    0.50    0.80
   3  11  -1    0.80    0.90
  -3 -11   1   -0.60    0.40
  -3 -11   1    0.10    0.60
   2  11  -1   11.10    1.80
   2  11  -1    9.50    1.90
  -2 -11   1    6.30    1.30
  -2 -11   1    7.50    1.20
   1  11  -1    7.70    1.80
   1  11  -1    9.00    1.70
  -1 -11   1    8.20    1.50
  -1 -11   1    8.90    1.20
   0  11  -1  118.59    6.40
   0  11  -1  114.49    6.50
   0 -11   1  110.19    5.80
   0 -11   1  107.39    5.20
  -1  11  -1    1.40    1.00
  -1  11  -1    2.70    1.40
   1 -11   1    3.60    1.10
  -2  11  -1   -0.40    0.90
  -2  11  -1   -1.00    0.90
   2 -11   1   -0.10    0.70
  -3  11  -1    8.20    2.20
  -3  11  -1    7.10    1.90
   3 -11   1    6.50    1.40
  -4  11  -1   -0.40    1.10
  -4  11  -1   -1.40    0.80
   4 -11   1    0.40    0.80
  12  10  -1    3.20    1.60
 -12 -10   1    3.50    1.10
  11  10  -1    0.90    1.20
 -11 -10   1   -1.10    0.60
  10  10  -1   11.90    2.10
 -10 -10   1   13.00    1.50
 -10 -10   1   14.70    1.80
   9  10  -1   34.40    3.50
  -9 -10   1   29.70    2.20
  -9 -10   1   31.90    2.40
   8  10  -1  182.48    9.30
   8  10  -1  222.98   10.20
  -8 -10   1  223.28    9.20
  -8 -10   1  214.88    9.30
   7  10  -1   41.10    3.20
   7  10  -1   39.60    2.80
  -7 -10   1   34.30    2.50
  -7 -10   1   35.80    2.40
   6  10  -1   24.10    2.50
   6  10  -1   27.70    2.90
  -6 -10   1   27.20    2.00
  -6 -10   1   28.40    2.10
   5  10  -1   69.69    3.90
   5  10  -1   65.59    4.20
  -5 -10   1   61.49    3.50
  -5 -10   1   65.09    3.60
   4  10  -1   24.50    2.60
   4  10  -1   27.50    2.60
  -4 -10   1   26.60    2.10
  -4 -10   1   24.50    1.90
   3  10  -1   -0.70    0.60
   3  10  -1   -0.70    0.60
  -3 -10   1    0.10    0.50
  -3 -10   1   -0.10    0.50
   2  10  -1   -0.40    0.60
   2  10  -1    0.40    0.80
  -2 -10   1    0.00    0.60
  -2 -10   1   -0.30    0.50
   1  10  -1   63.99    4.20
   1  10  -1   57.49    3.80
  -1 -10   1   63.19    3.20
  -1 -10   1   63.89    3.60
   0  10  -1    5.30    1.50
   0  10  -1    3.60    1.30
   0 -10   1    5.20    0.90
   0 -10   1    2.10    0.90
  -1  10  -1   31.40    3.40
  -1  10  -1   35.50    2.90
   1 -10   1   29.80    2.40
   1 -10   1   32.60    2.00
  -2  10  -1    0.90    1.10
  -2  10  -1    0.30    1.00
   2 -10   1   -0.10    0.70
  -3  10  -1    1.00    1.00
  -3  10  -1    1.20    1.20
   3 -10   1    0.80    0.80
  -4  10  -1    6.30    1.90
  -4  10  -1    8.70    2.10
   4 -10   1    9.20    1.70
  -5  10  -1    0.50    1.00
   5 -10   1   -0.40    0.70
   5 -10   1    0.50    1.20
  12   9  -1    0.20    1.00
 -12  -9   1    3.10    1.10
 -12  -9   1    2.40    0.80
  11   9  -1    0.40    1.00
 -11  -9   1    0.50    0.60
 -11  -9   1   -0.30    0.60
  10   9  -1    0.30    0.90
  10   9  -1    0.80    0.50
 -10  -9   1    1.50    0.70
 -10  -9   1    0.50    0.50
   9   9  -1    2.70    0.90
   9   9  -1    2.80    1.20
  -9  -9   1    2.70    0.70
  -9  -9   1    0.00    0.60
   8   9  -1    2.10    1.10
   8   9  -1    1.80    0.90
  -8  -9   1    2.70    0.80
  -8  -9   1    3.10    0.60
   7   9  -1   29.90    2.40
   7   9  -1   36.50    2.90
  -7  -9   1   31.00    2.10
  -7  -9   1   31.40    2.20
  -7  -9   1   35.90    1.80
   6   9  -1   48.30    3.30
   6   9  -1   51.89    3.20
  -6  -9   1   47.40    2.80
  -6  -9   1   48.00    2.90
   5   9  -1   65.79    4.00
   5   9  -1   63.89    3.80
  -5  -9   1   65.49    3.40
  -5  -9   1   63.09    3.40
   4   9  -1   30.20    2.40
   4   9  -1   34.60    2.70
  -4  -9   1   32.10    2.10
  -4  -9   1   34.90    2.20
   3   9  -1    1.80    0.90
   3   9  -1    3.30    1.00
  -3  -9   1    1.60    0.60
  -3  -9   1    1.80    0.70
   2   9  -1   32.20    2.50
   2   9  -1   31.50    2.40
  -2  -9   1   33.80    2.00
  -2  -9   1   29.40    2.20
   1   9  -1   55.09    3.50
   1   9  -1   62.09    3.80
  -1  -9   1   57.69    3.30
  -1  -9   1   58.69    3.00
   0   9  -1   -0.20    0.70
   0   9  -1    0.20    0.80
   0  -9   1    1.10    0.70
   0  -9   1    1.30    0.50
  -1   9  -1    0.10    0.80
  -1   9  -1   -0.20    0.80
   1  -9   1    0.00    0.40
   1  -9   1    0.20    0.60
  -2   9  -1   24.20    2.90
  -2   9  -1   26.90    2.90
   2  -9   1   24.20    1.50
   2  -9   1   23.40    2.30
  -3   9  -1    3.50    1.40
  -3   9  -1    2.90    1.30
   3  -9   1    1.10    0.80
  -4   9  -1    0.30    1.10
  -4   9  -1   -0.40    0.90
   4  -9   1    0.80    0.70
  -5   9  -1    1.50    1.20
   5  -9   1    1.60    1.30
   5  -9   1    2.40    1.00
  -6   9  -1    0.00    0.90
   6  -9   1    1.30    0.90
   6  -9   1    0.50    1.00
  13   8  -1    6.00    1.70
 -13  -8   1    2.00    0.90
 -13  -8   1    2.00    0.80
  12   8  -1   23.70    3.00
 -12  -8   1   16.20    2.00
 -12  -8   1   23.80    2.20
  11   8  -1    0.30    1.00
 -11  -8   1    1.40    0.80
 -11  -8   1    1.40    0.70
  10   8  -1   14.80    1.40
  10   8  -1   10.90    1.60
  10   8  -1   12.50    2.10
 -10  -8   1   11.80    1.60
 -10  -8   1   14.80    1.50
   9   8  -1    2.90    0.90
   9   8  -1    1.00    1.00
   9   8  -1    1.60    0.60
  -9  -8   1    2.50    0.70
  -9  -8   1    1.30    0.70
   8   8  -1   11.30    1.80
   8   8  -1   11.50    1.50
   8   8  -1   10.60    1.20
  -8  -8   1   12.20    1.10
  -8  -8   1   10.10    1.40
   7   8  -1   13.60    1.90
   7   8  -1   12.20    1.50
   7   8  -1   12.60    1.30
  -7  -8   1   11.50    1.40
  -7  -8   1   14.80    1.10
   6   8  -1  160.08    7.30
   6   8  -1  158.08    7.60
  -6  -8   1  158.18    6.50
  -6  -8   1  164.98    7.10
   5   8  -1   -0.20    0.60
   5   8  -1    1.80    0.90
  -5  -8   1    0.20    0.50
  -5  -8   1    1.00    0.50
  -5  -8   1    1.00    0.30
   4   8  -1    8.20    1.50
   4   8  -1   10.20    1.40
  -4  -8   1    8.30    1.10
  -4  -8   1    9.60    1.10
   3   8  -1    3.70    1.00
   3   8  -1    2.90    0.90
  -3  -8   1    3.50    0.80
  -3  -8   1    3.10    0.70
   2   8  -1    1.50    0.80
   2   8  -1    1.30    0.70
  -2  -8   1    1.30    0.60
  -2  -8   1    1.30    0.50
   1   8  -1   19.40    2.10
   1   8  -1   18.00    2.00
  -1  -8   1   20.00    1.60
  -1  -8   1   24.50    1.50
   0   8  -1    0.30    0.70
   0   8  -1    0.90    0.80
   0  -8   1    0.60    0.40
   0  -8   1    0.70    0.60
  -1   8  -1    2.00    1.00
  -1   8  -1    2.10    0.90
   1  -8   1    1.70    0.50
   1  -8   1    1.50    0.70
  -2   8  -1   -0.30    0.60
  -2   8  -1    2.20    1.00
   2  -8   1    0.80    0.60
   2  -8   1    0.00    0.30
  -3   8  -1    4.90    1.30
  -3   8  -1    5.70    1.50
   3  -8   1    5.80    1.10
  -4   8  -1   16.00    2.40
  -4   8  -1   14.80    2.30
   4  -8   1   17.10    1.90
  -5   8  -1   27.20    3.20
   5  -8   1   21.80    2.90
   5  -8   1   25.40    2.40
  -6   8  -1   10.60    2.10
   6  -8   1   12.10    1.80
   6  -8   1   14.80    2.40
  -7   8  -1    3.50    1.60
   7  -8   1    6.90    1.90
   7  -8   1    4.20    1.20
  13   7  -1    1.40    1.30
 -13  -7   1    2.10    0.80
 -13  -7   1    0.00    0.70
  12   7  -1    6.70    1.80
 -12  -7   1    4.60    1.00
 -12  -7   1    6.80    1.20
  11   7  -1   24.90    2.60
  11   7  -1   27.30    3.10
 -11  -7   1   30.10    2.20
 -11  -7   1   29.50    2.10
  10   7  -1   22.00    1.50
  10   7  -1   24.00    2.30
  10   7  -1   19.30    2.50
 -10  -7   1   19.00    1.90
 -10  -7   1   21.80    1.70
   9   7  -1    7.00    1.20
   9   7  -1    6.00    0.80
   9   7  -1    5.40    1.40
  -9  -7   1    5.30    1.00
  -9  -7   1    4.70    0.90
   8   7  -1   14.60    2.00
   8   7  -1   14.60    1.20
   8   7  -1   16.40    1.70
  -8  -7   1   13.10    1.40
  -8  -7   1   14.20    1.40
   7   7  -1   17.20    2.10
   7   7  -1   16.60    1.20
   7   7  -1   16.00    1.70
  -7  -7   1   14.90    1.20
  -7  -7   1   15.10    1.50
   6   7  -1    7.00    1.40
   6   7  -1   10.50    1.10
   6   7  -1   11.20    1.40
  -6  -7   1   10.80    0.90
  -6  -7   1    9.20    1.10
   5   7  -1    8.20    1.40
   5   7  -1    8.00    1.20
   5   7  -1    8.80    1.00
  -5  -7   1    7.60    0.70
  -5  -7   1    6.90    1.00
   4   7  -1   50.99    3.20
   4   7  -1   56.99    3.20
  -4  -7   1   55.49    2.30
  -4  -7   1   54.19    2.80
  -4  -7   1   56.59    2.90
   3   7  -1    4.10    1.00
   3   7  -1    3.60    1.00
  -3  -7   1    2.40    0.60
  -3  -7   1    3.50    0.70
   2   7  -1  109.29    5.20
   2   7  -1  107.49    5.10
  -2  -7   1  105.39    4.90
  -2  -7   1  107.49    4.80
   1   7  -1  166.28    7.50
   1   7  -1  164.78    7.50
  -1  -7   1  164.98    7.20
  -1  -7   1  169.38    7.00
   0   7  -1   70.79    4.00
   0   7  -1   78.69    4.10
   0  -7   1   73.39    3.40
   0  -7   1   77.19    3.70
  -1   7  -1   36.50    2.60
  -1   7  -1   35.20    2.60
  -1   7  -1   37.30    1.60
   1  -7   1   36.00    1.60
   1  -7   1   34.90    1.90
   1  -7   1   39.20    2.30
  -2   7  -1    0.90    0.20
  -2   7  -1    1.80    1.00
  -2   7  -1    2.90    1.10
   2  -7   1    0.40    0.50
   2  -7   1    1.40    0.40
  -3   7  -1   95.39    5.40
  -3   7  -1  101.69    4.10
  -3   7  -1   90.39    5.20
   3  -7   1   93.59    4.80
   3  -7   1   97.09    4.00
  -4   7  -1  131.99    6.90
  -4   7  -1  141.49    5.60
  -4   7  -1  114.59    6.60
   4  -7   1  128.69    6.10
  -5   7  -1   10.80    2.00
  -5   7  -1    8.60    1.00
   5  -7   1   10.50    1.50
   5  -7   1    8.40    1.80
  -6   7  -1    0.00    0.40
  -6   7  -1    0.20    0.90
   6  -7   1    0.40    0.70
   6  -7   1    0.90    1.00
  -7   7  -1   -0.80    0.80
  -7   7  -1    0.60    0.60
   7  -7   1    0.90    1.10
   7  -7   1    1.70    0.80
  -8   7  -1   47.70    3.90
  -8   7  -1   45.20    2.80
   8  -7   1   48.90    4.70
   8  -7   1   41.10    2.90
  13   6  -1    0.20    1.00
 -13  -6   1    1.60    0.70
 -13  -6   1    3.00    1.00
  12   6  -1    2.50    1.30
  12   6  -1    0.10    0.90
 -12  -6   1    2.30    0.80
 -12  -6   1    2.90    0.90
  11   6  -1    0.70    1.00
  11   6  -1    0.10    0.80
 -11  -6   1    1.50    0.70
 -11  -6   1    2.10    0.80
  10   6  -1   31.50    2.50
  10   6  -1   30.40    3.10
  10   6  -1   31.90    1.80
 -10  -6   1   31.80    2.20
 -10  -6   1   37.00    2.30
   9   6  -1   36.50    2.60
   9   6  -1   37.50    2.00
   9   6  -1   39.60    3.00
  -9  -6   1   37.30    2.40
  -9  -6   1   38.90    2.40
   8   6  -1    0.50    0.30
   8   6  -1    2.00    0.90
   8   6  -1   -0.30    0.60
  -8  -6   1    0.60    0.50
  -8  -6   1   -0.20    0.40
   7   6  -1   23.50    1.40
   7   6  -1   25.00    1.80
   7   6  -1   25.10    2.40
  -7  -6   1   21.80    1.60
  -7  -6   1   21.40    1.50
   6   6  -1    2.30    0.50
   6   6  -1    2.30    0.90
   6   6  -1    2.30    0.70
  -6  -6   1    1.80    0.60
  -6  -6   1    2.80    0.50
   5   6  -1   19.40    1.30
   5   6  -1   19.10    1.60
   5   6  -1   21.40    2.10
  -5  -6   1   20.70    1.20
  -5  -6   1   21.10    1.50
   4   6  -1    2.60    0.60
   4   6  -1    2.40    0.90
   4   6  -1    3.00    0.80
  -4  -6   1    1.30    0.30
  -4  -6   1    0.90    0.50
   3   6  -1   50.39    2.90
   3   6  -1   51.09    2.10
   3   6  -1   53.89    2.90
  -3  -6   1   50.99    2.60
  -3  -6   1   51.89    2.60
  -3  -6   1   51.59    2.10
   2   6  -1   34.60    2.30
   2   6  -1   34.10    2.30
  -2  -6   1   33.70    2.00
  -2  -6   1   37.00    1.90
   1   6  -1    4.70    0.90
   1   6  -1    5.20    1.00
  -1  -6   1    5.90    0.70
  -1  -6   1    5.90    0.80
   0   6  -1   47.00    2.80
   0   6  -1   44.50    2.70
   0  -6   1   49.99    2.30
   0  -6   1   43.40    2.50
  -1   6  -1   21.60    1.80
  -1   6  -1   19.90    1.00
  -1   6  -1   22.20    2.20
   1  -6   1   20.10    1.50
   1  -6   1   20.60    1.20
  -2   6  -1   27.90    2.20
  -2   6  -1   31.70    1.50
  -2   6  -1   30.90    2.40
   2  -6   1   34.30    2.00
   2  -6   1   28.90    1.50
  -3   6  -1    0.70    0.80
  -3   6  -1    2.10    1.00
  -3   6  -1    1.10    0.30
   3  -6   1    1.70    0.70
   3  -6   1    0.70    0.30
  -4   6  -1   72.19    4.40
  -4   6  -1   75.19    3.40
  -4   6  -1   73.39    4.40
   4  -6   1   77.79    3.90
  -5   6  -1   23.50    2.60
  -5   6  -1   22.50    1.50
   5  -6   1   17.50    1.90
   5  -6   1   23.80    2.70
  -6   6  -1    1.70    1.00
  -6   6  -1    0.20    0.50
   6  -6   1    1.60    1.00
   6  -6   1    1.20    0.70
  -7   6  -1    7.80    1.10
  -7   6  -1    9.20    1.90
   7  -6   1    6.20    1.20
   7  -6   1   10.20    1.90
  -8   6  -1   26.70    3.10
  -8   6  -1   28.10    2.00
   8  -6   1   21.30    3.00
   8  -6   1   25.40    2.40
  -9   6  -1   -0.60    0.50
  -9   6  -1    0.00    1.10
   9  -6   1    0.80    0.70
   9  -6   1    0.50    1.20
  13   5  -1    1.70    1.10
  13   5  -1   -0.50    1.00
 -13  -5   1    1.50    0.90
  12   5  -1    3.80    1.20
  12   5  -1    1.60    1.30
 -12  -5   1    2.70    0.90
 -12  -5   1    1.80    0.70
  11   5  -1   15.20    2.00
  11   5  -1   11.70    2.10
 -11  -5   1   15.30    1.60
 -11  -5   1   11.20    1.50
  10   5  -1   18.30    2.10
  10   5  -1   21.30    2.80
 -10  -5   1   18.80    1.70
 -10  -5   1   19.00    1.90
   9   5  -1  117.79    6.50
   9   5  -1  124.29    5.30
   9   5  -1  134.49    6.10
  -9  -5   1  122.39    5.80
  -9  -5   1  127.79    5.70
   8   5  -1    3.80    1.10
   8   5  -1    4.10    1.00
   8   5  -1    2.90    0.50
  -8  -5   1    5.00    0.90
  -8  -5   1    3.80    0.70
   7   5  -1   30.10    1.60
   7   5  -1   26.80    2.20
   7   5  -1   32.30    2.10
  -7  -5   1   29.60    1.80
  -7  -5   1   28.70    1.80
   6   5  -1   14.10    1.50
   6   5  -1   15.20    1.70
   6   5  -1   13.60    1.00
  -6  -5   1   14.10    1.30
  -6  -5   1   13.70    1.10
   5   5  -1   24.90    1.90
   5   5  -1   25.00    1.70
   5   5  -1   26.40    1.40
  -5  -5   1   23.70    1.50
  -5  -5   1   24.40    1.40
   4   5  -1    1.00    0.40
   4   5  -1    0.80    0.50
   4   5  -1    1.20    0.60
  -4  -5   1    0.50    0.30
  -4  -5   1    1.30    0.50
   3   5  -1  678.23   26.50
   3   5  -1  678.53   26.40
   3   5  -1  673.63   26.10
  -3  -5   1  669.23   25.80
  -3  -5   1  669.53   26.10
   2   5  -1   77.29    3.00
   2   5  -1   77.09    3.80
   2   5  -1   79.99    3.80
  -2  -5   1   76.69    3.50
  -2  -5   1   78.49    3.50
   1   5  -1   51.59    2.80
   1   5  -1   50.09    2.70
  -1  -5   1   51.79    2.50
  -1  -5   1   52.99    2.40
   0   5  -1  155.78    6.80
   0   5  -1  160.68    6.90
   0  -5   1  153.98    6.40
   0  -5   1  157.98    6.60
  -1   5  -1    4.00    0.40
  -1   5  -1    4.40    0.90
  -1   5  -1    3.60    0.90
   1  -5   1    3.50    0.70
   1  -5   1    4.20    0.50
  -2   5  -1   17.50    1.90
  -2   5  -1   18.60    1.00
  -2   5  -1   17.10    1.70
   2  -5   1   18.30    1.00
   2  -5   1   19.00    1.40
  -3   5  -1   -0.30    0.60
  -3   5  -1    0.50    0.30
  -3   5  -1    0.00    0.60
   3  -5   1    0.10    0.20
   3  -5   1    0.60    0.50
  -4   5  -1   53.39    3.40
  -4   5  -1   46.30    3.20
  -4   5  -1   50.79    2.50
   4  -5   1   52.09    2.80
  -5   5  -1  111.39    5.70
  -5   5  -1  110.89    4.90
   5  -5   1  109.19    5.10
   5  -5   1   98.59    5.60
  -6   5  -1    0.40    0.70
  -6   5  -1    0.30    0.40
   6  -5   1    1.00    0.70
   6  -5   1    1.70    0.90
  -7   5  -1   36.10    2.90
  -7   5  -1   30.80    2.10
   7  -5   1   40.30    3.20
   7  -5   1   34.60    2.30
  -8   5  -1  322.97   12.80
  -8   5  -1  302.07   13.80
   8  -5   1  296.57   12.90
   8  -5   1  305.97   14.20
  -9   5  -1  108.89    6.30
  -9   5  -1  107.69    5.40
   9  -5   1  108.39    5.40
   9  -5   1  118.49    6.70
 -10   5  -1   -0.40    0.60
 -10   5  -1   -0.10    0.80
  10  -5   1    1.40    1.20
  10  -5   1    0.90    0.70
  13   4  -1   -0.20    0.80
  13   4  -1    0.90    1.20
 -13  -4   1    0.30    0.70
  12   4  -1   18.80    2.80
  12   4  -1   22.30    2.50
 -12  -4   1   21.00    1.60
 -12  -4   1   21.40    2.30
  11   4  -1   34.60    3.70
  11   4  -1   39.00    2.80
 -11  -4   1   38.40    2.30
 -11  -4   1   37.80    2.70
  10   4  -1    2.50    0.90
  10   4  -1    0.60    0.90
 -10  -4   1    0.70    0.60
 -10  -4   1    1.80    0.60
   9   4  -1    3.10    0.60
   9   4  -1    3.30    1.20
   9   4  -1    5.30    1.10
  -9  -4   1    3.60    0.80
  -9  -4   1    4.10    0.80
   8   4  -1    0.40    0.80
   8   4  -1   -0.10    0.20
   8   4  -1    0.20    0.60
  -8  -4   1    0.00    0.40
  -8  -4   1   -0.70    0.40
   7   4  -1   41.40    2.80
   7   4  -1   38.20    2.30
   7   4  -1   38.20    1.80
  -7  -4   1   36.20    2.10
  -7  -4   1   36.00    2.20
   6   4  -1   40.90    1.90
   6   4  -1   37.50    2.30
   6   4  -1   39.60    2.60
  -6  -4   1   35.30    2.10
  -6  -4   1   38.00    2.10
   5   4  -1  119.19    5.00
   5   4  -1  119.99    5.40
   5   4  -1  120.19    5.60
  -5  -4   1  126.89    5.20
  -5  -4   1  119.49    5.20
   4   4  -1  250.47   10.20
   4   4  -1  251.67    9.90
   4   4  -1  255.17   10.40
  -4  -4   1  257.67   10.00
  -4  -4   1  243.98   10.10
   3   4  -1    5.20    0.90
   3   4  -1    5.70    0.80
   3   4  -1    4.70    0.60
  -3  -4   1    5.00    0.50
  -3  -4   1    4.20    0.60
   2   4  -1   31.80    1.80
   2   4  -1   33.50    1.90
   2   4  -1   32.80    1.40
  -2  -4   1   31.80    1.30
  -2  -4   1   29.10    1.60
  -2  -4   1   30.20    1.60
   1   4  -1  101.39    4.70
   1   4  -1   98.59    4.60
  -1  -4   1  111.39    4.30
  -1  -4   1  102.29    4.40
   0   4  -1   17.10    0.70
   0   4  -1   19.90    1.40
   0   4  -1   17.80    1.30
   0  -4   1   17.60    1.20
   0  -4   1   20.90    1.10
   0  -4   1   18.70    0.80
  -1   4  -1   40.90    2.30
  -1   4  -1   43.80    2.40
  -1   4  -1   44.20    1.80
   1  -4   1   40.00    2.10
   1  -4   1   40.60    1.90
   1  -4   1   39.40    1.90
  -2   4  -1  139.49    6.30
  -2   4  -1  141.79    5.70
  -2   4  -1  142.79    6.40
   2  -4   1  145.09    5.60
   2  -4   1  141.19    6.00
  -3   4  -1  240.38   10.30
  -3   4  -1  250.37    9.60
  -3   4  -1  231.58   10.30
   3  -4   1  243.28    9.30
   3  -4   1  238.38    9.30
   3  -4   1  240.38    9.90
  -4   4  -1   27.20    1.70
  -4   4  -1   33.00    2.30
   4  -4   1   28.60    1.80
   4  -4   1   30.80    2.20
  -5   4  -1   92.29    4.30
  -5   4  -1   91.49    4.90
   5  -4   1   97.19    4.50
   5  -4   1   94.59    5.00
  -6   4  -1    0.10    0.70
  -6   4  -1    0.20    0.40
   6  -4   1    0.10    0.40
   6  -4   1    1.40    0.90
  -7   4  -1   10.50    1.30
  -7   4  -1    7.60    1.50
   7  -4   1   11.10    1.90
   7  -4   1    8.80    1.20
  -8   4  -1   19.00    2.30
  -8   4  -1   22.30    2.00
   8  -4   1   23.20    2.80
   8  -4   1   20.60    1.70
  -9   4  -1  133.19    6.20
  -9   4  -1  120.99    6.70
   9  -4   1  131.49    7.20
   9  -4   1  126.89    6.00
 -10   4  -1    4.80    1.50
 -10   4  -1    4.30    1.10
  10  -4   1    2.70    1.30
  10  -4   1    4.00    1.00
 -11   4  -1   48.40    3.20
 -11   4  -1   48.00    3.80
  11  -4   1   44.20    4.60
  13   3  -1    2.70    1.50
  13   3  -1    1.00    1.00
 -13  -3   1    2.80    1.00
  12   3  -1    6.60    1.50
  12   3  -1    6.30    1.80
 -12  -3   1    5.80    1.20
  11   3  -1    0.60    0.70
  11   3  -1    1.00    1.00
 -11  -3   1    0.70    0.50
 -11  -3   1    1.70    0.80
  10   3  -1   97.59    5.60
  10   3  -1  105.99    5.20
 -10  -3   1   93.49    4.90
   9   3  -1   44.80    3.20
   9   3  -1   44.40    2.10
   9   3  -1   45.30    2.80
  -9  -3   1   43.90    2.40
  -9  -3   1   43.10    2.70
   8   3  -1    7.50    0.70
   8   3  -1    5.40    1.30
   8   3  -1    6.60    1.10
  -8  -3   1    6.60    0.80
  -8  -3   1    6.70    1.10
   7   3  -1    0.40    0.30
   7   3  -1    0.40    0.70
   7   3  -1    0.00    0.50
  -7  -3   1    0.50    0.40
  -7  -3   1    0.10    0.40
   6   3  -1    0.20    0.20
   6   3  -1    0.10    0.60
   6   3  -1   -0.60    0.40
  -6  -3   1    0.20    0.40
  -6  -3   1   -0.30    0.30
   5   3  -1  212.88    9.10
   5   3  -1  224.08    8.40
   5   3  -1  207.28    8.80
  -5  -3   1  204.98    8.60
  -5  -3   1  214.78    8.70
   4   3  -1   31.70    1.50
   4   3  -1   32.60    1.80
   4   3  -1   31.30    2.00
  -4  -3   1   28.70    1.60
  -4  -3   1   31.10    1.60
   3   3  -1   85.89    3.80
   3   3  -1   81.39    3.80
   3   3  -1   86.69    3.50
  -3  -3   1   85.09    3.60
  -3  -3   1   84.19    3.50
   2   3  -1   16.50    1.10
   2   3  -1   16.30    0.80
   2   3  -1   14.40    0.90
   2   3  -1   15.90    1.10
  -2  -3   1   15.90    0.80
  -2  -3   1   15.00    1.00
   1   3  -1 1372.96   50.19
   1   3  -1 1299.17   50.59
   1   3  -1 1323.37   50.59
  -1  -3   1 1306.07   50.19
  -1  -3   1 1299.67   50.39
  -1  -3   1 1315.07   50.39
   0   3  -1  881.31   34.60
   0   3  -1  882.61   34.60
   0   3  -1  885.81   34.10
   0  -3   1  955.00   34.50
   0  -3   1  843.72   34.30
   0  -3   1  936.71   34.10
  -1   3  -1  611.34   22.60
  -1   3  -1  573.04   23.10
  -1   3  -1  581.14   23.10
   1  -3   1  589.94   22.60
   1  -3   1  570.84   22.90
   1  -3   1  616.34   22.60
  -2   3  -1   38.80    2.20
  -2   3  -1   38.60    1.60
  -2   3  -1   37.70    1.80
  -2   3  -1   40.60    2.30
   2  -3   1   41.10    2.00
   2  -3   1   36.80    1.60
  -3   3  -1   32.70    1.60
  -3   3  -1   29.50    2.00
  -3   3  -1   32.00    2.10
   3  -3   1   26.70    1.70
   3  -3   1   31.60    1.20
   3  -3   1   30.40    1.20
  -4   3  -1   14.20    1.10
  -4   3  -1   14.90    1.60
   4  -3   1   10.40    1.40
   4  -3   1   13.00    1.20
  -5   3  -1    1.30    0.70
  -5   3  -1    1.40    0.50
   5  -3   1    1.90    0.80
   5  -3   1    1.30    0.50
  -6   3  -1   31.00    2.00
  -6   3  -1   34.00    2.50
   6  -3   1   33.80    2.60
   6  -3   1   31.70    1.90
  -7   3  -1    3.90    0.80
  -7   3  -1    3.60    1.10
   7  -3   1    3.00    0.70
   7  -3   1    5.10    1.30
  -8   3  -1  165.38    8.10
  -8   3  -1  172.98    7.70
   8  -3   1  171.58    8.40
   8  -3   1  169.38    7.40
  -9   3  -1    1.20    0.80
  -9   3  -1    1.80    1.00
   9  -3   1    2.50    0.80
   9  -3   1    1.20    1.00
 -10   3  -1   40.50    3.10
 -10   3  -1   40.10    2.80
  10  -3   1   34.40    3.70
  10  -3   1   36.50    2.40
 -11   3  -1    2.20    0.90
 -11   3  -1    0.10    0.90
  11  -3   1    0.10    1.00
  13   2  -1   17.00    2.80
  13   2  -1   17.40    2.40
 -13  -2   1   15.60    2.10
  12   2  -1   22.60    3.00
  12   2  -1   21.90    2.60
 -12  -2   1   25.90    2.40
  11   2  -1   35.60    2.80
  11   2  -1   35.20    3.60
 -11  -2   1   34.90    2.50
  10   2  -1    7.00    1.70
  10   2  -1    5.40    1.20
 -10  -2   1    6.00    1.10
 -10  -2   1    8.80    0.90
   9   2  -1   25.50    2.70
   9   2  -1   26.60    1.40
  -9  -2   1   27.10    2.10
  -9  -2   1   26.60    1.60
   8   2  -1    0.80    0.80
   8   2  -1    1.00    0.30
  -8  -2   1    1.70    0.60
  -8  -2   1    0.70    0.40
   7   2  -1   13.30    0.80
   7   2  -1   11.50    1.60
  -7  -2   1   12.10    0.90
  -7  -2   1   12.50    1.30
   6   2  -1   12.60    0.80
   6   2  -1   10.40    1.50
   6   2  -1   12.90    1.30
  -6  -2   1   12.40    0.90
  -6  -2   1   11.50    1.20
   5   2  -1  114.29    5.30
   5   2  -1  112.89    4.60
   5   2  -1  114.79    5.00
  -5  -2   1  114.59    4.80
  -5  -2   1  116.59    5.00
   4   2  -1  539.65   21.20
   4   2  -1  545.05   20.60
   4   2  -1  556.74   21.00
  -4  -2   1  531.75   20.80
  -4  -2   1  513.65   20.80
   3   2  -1   90.99    3.90
   3   2  -1   90.59    4.10
   3   2  -1   86.09    3.60
  -3  -2   1   90.39    3.80
  -3  -2   1   91.69    3.60
  -3  -2   1   92.19    3.80
   2   2  -1 2795.52  105.39
   2   2  -1 2818.32  105.39
   2   2  -1 2794.42  104.99
  -2  -2   1 2601.54  105.19
  -2  -2   1 2676.73  104.99
  -2  -2   1 2820.42  105.09
   1   2  -1   11.50    0.90
   1   2  -1   11.30    0.50
   1   2  -1   11.50    0.80
  -1  -2   1   10.50    0.50
  -1  -2   1   10.60    0.70
  -1  -2   1   12.70    0.70
   0   2  -1    0.90    0.10
   0   2  -1    0.60    0.50
   0   2  -1    1.00    0.30
   0  -2   1    1.00    0.30
   0  -2   1    0.90    0.10
   0  -2   1    1.10    0.30
  -1   2  -1  547.65   22.40
  -1   2  -1  594.34   22.80
  -1   2  -1  640.24   22.80
  -1   2  -1  531.65   22.40
   1  -2   1  613.14   22.60
   1  -2   1  620.94   22.40
   1  -2   1  570.74   22.50
  -2   2  -1 1676.03   62.89
  -2   2  -1 1635.44   62.99
  -2   2  -1 1604.64   62.99
  -2   2  -1 1560.14   62.49
   2  -2   1 1623.34   62.99
   2  -2   1 1757.32   62.49
  -3   2  -1  318.97   12.90
  -3   2  -1  287.27   12.50
   3  -2   1  355.66   12.70
   3  -2   1  316.87   12.90
  -4   2  -1  311.67   13.10
   4  -2   1  356.16   13.10
   4  -2   1  321.07   13.50
  -5   2  -1  379.76   15.40
  -5   2  -1  367.76   15.00
   5  -2   1  373.36   15.50
   5  -2   1  384.76   14.90
  -6   2  -1   50.79    3.00
  -6   2  -1   48.90    2.70
   6  -2   1   50.09    2.60
   6  -2   1   51.19    3.20
  -7   2  -1    3.00    0.80
  -7   2  -1    1.80    0.80
   7  -2   1    2.40    0.90
   7  -2   1    2.50    0.60
  -8   2  -1   34.10    2.40
  -8   2  -1   36.40    2.70
   8  -2   1   39.60    2.20
   8  -2   1   37.50    2.90
  -9   2  -1    1.60    0.90
  -9   2  -1    1.00    0.70
   9  -2   1    1.90    0.60
   9  -2   1    0.20    0.80
 -10   2  -1   51.69    3.30
 -10   2  -1   48.00    3.50
  10  -2   1   52.69    2.90
  10  -2   1   52.69    3.90
 -11   2  -1   24.60    2.80
 -11   2  -1   32.00    2.50
  11  -2   1   30.70    3.50
 -12   2  -1   -1.20    0.60
 -12   2  -1    4.50    1.50
  12  -2   1    0.90    1.20
  13   1  -1    0.00    0.80
  13   1  -1   -1.50    0.80
 -13  -1   1    0.30    0.80
  12   1  -1    3.80    1.50
 -12  -1   1    3.60    1.00
  11   1  -1    0.80    1.00
 -11  -1   1   -0.10    0.60
 -11  -1   1   -0.80    0.70
  10   1  -1    3.40    1.30
 -10  -1   1    4.20    1.00
 -10  -1   1    3.40    1.00
   9   1  -1   49.90    2.40
   9   1  -1   48.90    3.40
  -9  -1   1   48.70    3.00
  -9  -1   1   51.09    2.40
  -9  -1   1   49.90    3.10
   8   1  -1    2.40    1.00
   8   1  -1    3.40    0.50
  -8  -1   1    4.40    0.60
  -8  -1   1    3.30    0.80
  -8  -1   1    3.30    0.90
   7   1  -1    2.40    0.40
   7   1  -1    1.80    0.80
  -7  -1   1    1.60    0.70
  -7  -1   1    1.00    0.60
  -7  -1   1    1.90    0.40
   6   1  -1    0.40    0.60
   6   1  -1    0.50    0.20
  -6  -1   1    0.40    0.50
  -6  -1   1    0.20    0.40
  -6  -1   1    0.00    0.30
   5   1  -1    3.20    0.80
   5   1  -1    2.40    0.30
  -5  -1   1    2.20    0.60
  -5  -1   1    2.80    0.40
  -5  -1   1    2.10    0.50
   4   1  -1    4.90    0.40
   4   1  -1    4.40    0.80
  -4  -1   1    5.50    0.40
  -4  -1   1    4.00    0.60
  -4  -1   1    5.10    0.50
  -4  -1   1    5.50    0.70
   3   1  -1   16.50    0.70
   3   1  -1   15.90    1.20
  -3  -1   1   15.30    1.00
  -3  -1   1   14.80    0.90
  -3  -1   1   15.20    0.70
   2   1  -1  162.28    6.50
   2   1  -1  163.98    6.40
   2   1  -1  150.88    6.20
  -2  -1   1  161.68    6.20
  -2  -1   1  162.08    6.30
  -2  -1   1  163.08    6.30
   1   1  -1   67.29    2.80
   1   1  -1   67.29    2.90
   1   1  -1   71.59    2.80
   1   1  -1   69.29    2.90
  -1  -1   1   68.89    2.80
  -1  -1   1   69.19    2.70
  -1  -1   1   69.79    2.90
  -1  -1   1   68.89    2.80
  -1  -1   1   73.99    3.00
   0   1  -1 1874.51   65.29
   0   1  -1 1688.93   66.39
   0   1  -1 1699.73   65.59
   0   1  -1 1732.73   65.59
   0   1  -1 1639.34   65.49
   0  -1   1 1504.05   65.29
   0  -1   1 1858.41   65.89
   0  -1   1 1717.43   65.39
  -1   1  -1  599.34   22.20
  -1   1  -1  561.24   22.40
  -1   1  -1  587.94   22.40
  -1   1  -1  551.04   22.20
   1  -1   1  589.94   22.20
   1  -1   1  578.14   22.20
   1  -1   1  593.14   22.40
   1  -1   1  598.44   22.30
  -2   1  -1 1053.89   41.90
  -2   1  -1 1152.68   42.10
   2  -1   1 1085.79   42.10
  -3   1  -1  471.65   18.40
  -3   1  -1  480.35   18.70
   3  -1   1  481.85   18.40
   3  -1   1  466.25   18.70
  -4   1  -1  196.78    7.90
  -4   1  -1  186.98    8.00
   4  -1   1  200.68    8.20
   4  -1   1  185.88    7.70
  -5   1  -1   23.80    1.70
  -5   1  -1   22.10    1.50
   5  -1   1   21.80    1.70
   5  -1   1   24.10    1.40
  -6   1  -1    6.50    1.00
  -6   1  -1    5.40    0.80
  -6   1  -1    6.20    0.30
  -6   1  -1    5.80    0.30
   6  -1   1    6.00    0.70
   6  -1   1    4.20    1.00
  -7   1  -1    0.50    0.60
  -7   1  -1    0.50    0.50
   7  -1   1    0.10    0.60
   7  -1   1    0.30    0.40
  -8   1  -1   71.99    3.70
  -8   1  -1   67.29    3.80
   8  -1   1   66.69    3.30
   8  -1   1   66.49    4.10
  -9   1  -1    0.50    0.60
  -9   1  -1   -0.10    0.80
   9  -1   1    2.50    1.10
   9  -1   1    1.80    0.60
 -10   1  -1    0.50    0.70
 -10   1  -1    0.50    0.70
  10  -1   1    0.20    0.50
  10  -1   1    0.30    0.90
 -11   1  -1   10.30    1.60
 -11   1  -1   12.90    2.00
  11  -1   1    9.40    2.00
 -12   1  -1   15.00    2.30
 -12   1  -1   14.80    2.00
  12  -1   1   13.50    2.50
  12   0  -1    1.10    1.20
 -12   0   1    0.00    0.80
 -12   0   1    0.30    0.70
  11   0  -1    4.70    1.50
 -11   0   1    6.30    1.30
 -11   0   1    5.70    1.40
  10   0  -1   66.19    4.30
 -10   0   1   57.59    3.70
 -10   0   1   57.19    3.40
   9   0  -1  221.28    8.90
   9   0  -1  215.48   10.10
  -9   0   1  212.38    9.70
  -9   0   1  224.58    9.60
   8   0  -1   20.40    2.20
   8   0  -1   17.00    1.10
  -8   0   1   16.60    1.80
  -8   0   1   18.50    1.80
  -8   0   1   18.20    1.00
   7   0  -1   45.00    2.10
   7   0  -1   44.80    2.90
  -7   0   1   42.30    2.60
  -7   0   1   42.50    2.50
  -7   0   1   42.60    2.00
   6   0  -1   12.80    0.80
   6   0  -1   11.80    1.50
  -6   0   1   10.80    0.70
  -6   0   1   10.60    1.20
  -6   0   1   10.30    1.20
   5   0  -1  216.08    9.10
   5   0  -1  209.28    8.40
  -5   0   1  217.08    8.40
  -5   0   1  213.18    8.90
  -5   0   1  218.08    8.80
   4   0  -1   53.39    2.80
   4   0  -1   53.99    2.30
  -4   0   1   56.79    2.70
  -4   0   1   56.19    2.60
  -4   0   1   49.20    2.30
   3   0  -1  323.77   13.00
   3   0  -1  332.17   12.60
  -3   0   1  315.37   12.80
  -3   0   1  332.17   12.90
  -3   0   1  323.97   12.60
  -3   0   1  334.57   12.60
   2   0  -1   13.30    0.90
   2   0  -1   13.60    0.60
   2   0  -1   14.60    0.70
  -2   0   1   12.60    0.70
  -2   0   1   12.00    0.80
  -2   0   1   13.70    0.60
  -2   0   1   12.90    0.80
   1   0  -1   12.40    0.60
   1   0  -1   12.10    0.70
  -1   0   1   14.10    0.70
  -1   0   1   14.30    0.60
  -1   0   1   14.10    0.80
  -1   0   1   11.70    0.60
   0   0  -1    1.20    0.10
   0   0  -1    0.80    0.10
   0   0   1    1.20    0.10
  -1   0  -1 1438.76   54.49
  -1   0  -1 1424.26   54.29
  -1   0  -1 1375.76   54.39
  -1   0  -1 1330.97   54.29
  -1   0  -1 1339.27   55.29
   1   0   1 1505.45   54.39
   1   0   1 1576.74   54.39
   1   0   1 1281.47   55.39
   1   0   1 1499.15   54.39
  -2   0  -1  282.17   10.70
  -2   0  -1  275.27   11.00
  -2   0  -1  278.97   10.70
  -2   0  -1  291.37   10.90
   2   0   1  274.57   10.80
   2   0   1  282.07   11.00
  -3   0  -1    9.50    0.50
  -3   0  -1    8.30    0.80
  -3   0  -1    7.70    0.80
   3   0   1    7.20    0.80
   3   0   1    8.10    0.60
   3   0   1    7.90    0.40
  -4   0  -1  645.44   26.30
  -4   0  -1  655.43   25.80
  -4   0  -1  693.43   26.20
   4   0   1  692.53   26.40
   4   0   1  674.63   25.80
   4   0   1  704.13   26.10
  -5   0  -1   47.30    2.50
  -5   0  -1   46.40    2.00
  -5   0  -1   45.60    2.40
   5   0   1   44.30    2.20
   5   0   1   50.29    2.70
   5   0   1   49.30    2.20
  -6   0  -1   13.80    0.70
  -6   0  -1   13.50    1.40
  -6   0  -1   15.00    1.40
   6   0   1   12.60    1.00
   6   0   1   14.30    1.60
  -7   0  -1   12.50    1.40
  -7   0  -1   12.60    0.70
  -7   0  -1   13.30    1.40
   7   0   1   13.00    1.00
   7   0   1   11.30    1.50
  -8   0  -1   23.20    1.10
  -8   0  -1   21.80    1.70
  -8   0  -1   24.20    1.90
   8   0   1   21.00    2.30
   8   0   1   21.10    1.50
  -9   0  -1  139.69    6.40
  -9   0  -1  131.39    6.40
   9   0   1  129.69    5.80
   9   0   1  140.39    6.90
 -10   0  -1   26.00    2.50
 -10   0  -1   17.70    2.00
  10   0   1   24.50    2.80
  10   0   1   20.80    1.50
 -11   0  -1    0.90    0.70
 -11   0  -1   -1.00    0.70
  11   0   1   -0.20    0.90
  11   0   1    0.40    0.50
 -12   0  -1    1.30    0.80
 -12   0  -1    0.70    0.90
  12   0   1   -0.30    1.00
 -13   0  -1    8.50    1.80
 -13   0  -1    8.10    1.60
  13   0   1    9.40    2.10
  12  -1  -1   39.90    4.30
 -12   1   1   41.60    3.40
 -12   1   1   43.60    3.00
  11  -1  -1    4.10    1.50
 -11   1   1    2.00    1.20
 -11   1   1    3.60    1.00
  10  -1  -1   12.80    2.10
 -10   1   1   14.30    2.00
 -10   1   1   12.80    1.60
   9  -1  -1   29.50    1.80
   9  -1  -1   31.00    3.10
  -9   1   1   31.10    2.50
  -9   1   1   30.40    2.20
   8  -1  -1  124.69    6.20
   8  -1  -1  128.69    5.10
  -8   1   1  120.29    5.80
  -8   1   1  124.09    5.60
  -8   1   1   99.49    4.60
   7  -1  -1   71.19    4.00
   7  -1  -1   72.59    3.20
  -7   1   1   68.99    2.90
  -7   1   1   73.99    3.70
  -7   1   1   69.09    3.80
   6  -1  -1    9.20    0.70
   6  -1  -1    7.30    1.20
  -6   1   1    7.40    0.50
  -6   1   1    8.20    1.20
  -6   1   1    7.50    1.00
   5  -1  -1  237.48   10.10
   5  -1  -1  235.68    9.40
  -5   1   1  234.38    9.20
  -5   1   1  234.98    9.70
  -5   1   1  243.08    9.90
   4  -1  -1  208.28    7.70
   4  -1  -1  191.48    7.70
   4  -1  -1  188.98    8.30
  -4   1   1  193.08    8.00
  -4   1   1  197.38    7.60
  -4   1   1  191.68    8.10
   3  -1  -1  580.64   22.30
   3  -1  -1  578.44   21.70
   3  -1  -1  563.74   21.80
  -3   1   1  585.64   21.70
  -3   1   1  528.75   22.00
  -3   1   1  569.24   22.10
   2  -1  -1  114.89    4.50
   2  -1  -1  120.39    4.60
   2  -1  -1  118.89    4.90
  -2   1   1  104.89    4.70
  -2   1   1  115.39    4.50
  -2   1   1  117.09    4.80
  -2   1   1  114.79    4.60
   1  -1  -1  234.18    8.80
   1  -1  -1  228.38    8.80
   1  -1  -1  217.58    8.90
   1  -1  -1  233.58    9.00
   1  -1  -1  224.18    9.10
  -1   1   1  231.78    9.00
  -1   1   1  233.18    8.80
   0  -1  -1   14.70    0.80
   0  -1  -1   16.30    0.70
   0  -1  -1   16.80    0.70
   0   1   1   15.70    0.70
   0   1   1   15.70    0.70
   0   1   1   14.50    0.70
   0   1   1   17.80    0.80
  -1  -1  -1   23.80    1.10
  -1  -1  -1   23.10    1.00
  -1  -1  -1   23.00    1.00
   1   1   1   23.50    1.10
   1   1   1   24.10    1.00
  -2  -1  -1  194.28    7.70
  -2  -1  -1  187.98    7.60
  -2  -1  -1  200.68    7.50
  -2  -1  -1  192.28    7.50
   2   1   1  192.88    7.50
   2   1   1  187.38    7.70
   2   1   1  191.78    7.50
   2   1   1  202.88    7.70
   2   1   1  190.48    7.50
  -3  -1  -1  715.83   25.50
  -3  -1  -1  695.23   25.60
  -3  -1  -1  637.94   25.40
   3   1   1  600.24   25.40
   3   1   1  674.53   25.70
  -4  -1  -1   86.69    3.60
  -4  -1  -1   86.49    3.80
  -4  -1  -1   89.29    3.80
   4   1   1   92.79    3.70
   4   1   1   81.39    4.00
  -5  -1  -1   83.59    3.80
  -5  -1  -1   86.19    3.80
  -5  -1  -1   86.79    3.50
   5   1   1   83.29    4.00
   5   1   1   82.39    3.60
  -6  -1  -1   52.99    2.40
  -6  -1  -1   55.69    2.80
  -6  -1  -1   59.09    2.80
   6   1   1   54.49    3.10
   6   1   1   57.09    2.60
  -7  -1  -1    5.80    0.60
  -7  -1  -1    5.20    0.90
  -7  -1  -1    6.40    1.00
   7   1   1    3.90    1.00
   7   1   1    4.70    0.60
  -8  -1  -1  437.96   16.10
  -8  -1  -1  408.16   16.70
  -8  -1  -1  419.16   16.70
   8   1   1  400.36   16.20
   8   1   1  391.66   17.10
  -9  -1  -1  150.58    7.10
  -9  -1  -1  161.78    6.40
  -9  -1  -1  159.38    7.20
   9   1   1  153.38    6.60
   9   1   1  153.78    7.60
 -10  -1  -1   24.50    2.00
 -10  -1  -1   21.70    2.10
  10   1   1   19.50    2.50
  10   1   1   20.50    1.50
 -11  -1  -1   11.90    1.70
 -11  -1  -1   10.30    1.60
  11   1   1   10.50    1.90
  11   1   1   11.70    1.20
 -12  -1  -1   10.00    1.70
 -12  -1  -1   10.60    1.70
  12   1   1    9.80    2.10
 -13  -1  -1   13.90    2.10
 -13  -1  -1    6.80    1.50
  13   1   1   13.00    2.50
  12  -2  -1    0.50    1.10
 -12   2   1   -0.10    1.00
 -12   2   1   -0.10    0.70
  11  -2  -1    1.40    1.10
 -11   2   1   -0.20    0.90
 -11   2   1    1.00    0.70
  10  -2  -1   33.60    3.50
 -10   2   1   36.00    2.50
 -10   2   1   34.20    2.90
   9  -2  -1  143.69    7.50
   9  -2  -1  140.49    6.30
  -9   2   1  150.68    6.80
  -9   2   1  153.08    7.30
   8  -2  -1   25.30    2.70
   8  -2  -1   21.60    1.50
  -8   2   1   21.10    2.30
  -8   2   1   24.50    1.80
   7  -2  -1   94.99    5.30
   7  -2  -1  103.49    4.50
  -7   2   1   94.99    3.90
  -7   2   1  112.09    4.90
  -7   2   1  104.39    5.10
   6  -2  -1    0.50    0.70
   6  -2  -1    0.10    0.30
   6  -2  -1   -0.10    0.10
  -6   2   1    0.20    0.60
  -6   2   1    1.00    0.50
  -6   2   1    0.10    0.10
   5  -2  -1   11.90    1.60
   5  -2  -1   13.90    1.00
   5  -2  -1   15.20    0.70
  -5   2   1   14.20    0.70
  -5   2   1   17.40    1.70
  -5   2   1   13.90    1.30
   4  -2  -1   32.40    1.80
   4  -2  -1   34.50    2.30
   4  -2  -1   36.20    1.50
  -4   2   1   35.30    1.90
  -4   2   1   34.90    2.10
  -4   2   1   35.70    1.40
   3  -2  -1  305.07   10.90
   3  -2  -1  275.67   10.60
   3  -2  -1  282.67   11.30
  -3   2   1  277.87   10.90
  -3   2   1  268.17   10.60
  -3   2   1  244.28   11.10
   2  -2  -1  369.26   14.00
   2  -2  -1  372.76   14.30
  -2   2   1  366.76   14.00
  -2   2   1  356.16   14.50
  -2   2   1  372.26   14.30
   1  -2  -1 3088.89  125.49
   1  -2  -1 3296.07  122.69
  -1   2   1 3010.90  122.29
  -1   2   1 3537.05  123.49
  -1   2   1 3268.47  122.99
  -1   2   1 3023.30  124.99
   0  -2  -1    6.00    0.40
   0  -2  -1    6.10    0.40
   0  -2  -1    5.50    0.50
   0  -2  -1    5.80    0.40
   0   2   1    7.30    0.60
   0   2   1    6.20    0.60
   0   2   1    5.90    0.50
   0   2   1    4.90    0.30
  -1  -2  -1 1146.79   44.30
  -1  -2  -1 1170.78   44.30
  -1  -2  -1 1219.48   44.20
  -1  -2  -1 1204.18   44.40
   1   2   1 1192.18   44.40
   1   2   1 1034.10   44.40
   1   2   1 1118.29   44.20
   1   2   1 1271.37   44.70
   1   2   1 1090.99   44.20
  -2  -2  -1  334.57   12.70
  -2  -2  -1  339.87   12.80
   2   2   1  335.17   13.00
   2   2   1  338.57   12.80
   2   2   1  315.57   12.70
  -3  -2  -1    2.30    0.40
  -3  -2  -1    2.80    0.40
   3   2   1    2.20    0.40
   3   2   1    2.10    0.60
   3   2   1    2.40    0.30
   3   2   1    2.80    0.40
  -4  -2  -1  178.18    7.20
  -4  -2  -1  177.38    7.10
  -4  -2  -1  176.68    7.10
   4   2   1  175.38    7.50
   4   2   1  180.48    7.00
  -5  -2  -1  291.87   11.50
  -5  -2  -1  296.07   11.40
  -5  -2  -1  282.87   11.60
   5   2   1  286.97   11.40
   5   2   1  293.47   11.90
  -6  -2  -1    4.20    0.70
  -6  -2  -1    4.20    0.50
  -6  -2  -1    4.70    0.80
   6   2   1    3.40    0.50
   6   2   1    3.50    0.90
  -7  -2  -1  136.89    6.20
  -7  -2  -1  145.69    6.30
  -7  -2  -1  143.89    5.90
   7   2   1  145.79    5.90
   7   2   1  143.69    6.70
  -8  -2  -1    0.20    0.30
  -8  -2  -1    0.60    0.50
  -8  -2  -1   -0.30    0.40
   8   2   1    0.20    0.80
   8   2   1    0.40    0.30
  -9  -2  -1 1014.90   39.30
  -9  -2  -1  959.50   39.30
  -9  -2  -1 1027.60   38.70
   9   2   1 1023.10   38.80
   9   2   1 1002.10   40.00
 -10  -2  -1   89.49    4.50
 -10  -2  -1   87.39    3.80
 -10  -2  -1   78.89    4.50
  10   2   1   89.59    5.20
  10   2   1   86.59    3.90
 -11  -2  -1  116.29    6.10
 -11  -2  -1  123.99    6.20
  11   2   1  123.79    6.80
  11   2   1  129.79    5.50
 -12  -2  -1    0.20    0.80
 -12  -2  -1    0.80    0.70
  12   2   1    0.60    1.10
 -13  -2  -1    3.30    1.20
  13   2   1    5.10    1.70
  11  -3  -1   13.50    2.50
 -11   3   1   10.20    1.70
 -11   3   1   12.50    2.10
  10  -3  -1   -1.40    0.80
 -10   3   1    0.90    0.70
 -10   3   1    0.00    0.80
   9  -3  -1    1.30    1.00
   9  -3  -1    0.90    0.50
  -9   3   1    0.40    0.80
  -9   3   1    1.60    0.80
   8  -3  -1   74.59    4.60
   8  -3  -1   74.09    3.60
  -8   3   1   71.39    3.80
  -8   3   1   73.09    4.30
   7  -3  -1  198.38    9.40
   7  -3  -1  204.68    8.50
  -7   3   1  199.88    8.70
  -7   3   1  208.08    9.20
   6  -3  -1    1.20    0.50
   6  -3  -1    0.20    0.70
  -6   3   1    1.80    0.80
  -6   3   1    1.50    0.50
   5  -3  -1    0.60    0.60
   5  -3  -1    0.80    0.40
  -5   3   1    0.70    0.60
  -5   3   1    0.50    0.40
   4  -3  -1  210.98    8.50
   4  -3  -1  213.58    8.00
   4  -3  -1  198.58    8.00
   4  -3  -1  207.78    9.00
  -4   3   1  211.18    8.90
  -4   3   1  203.48    8.40
   3  -3  -1  148.29    5.50
   3  -3  -1  147.39    5.90
   3  -3  -1  145.79    5.50
   3  -3  -1  140.49    6.30
  -3   3   1  132.29    5.80
  -3   3   1  126.99    6.20
   2  -3  -1    0.70    0.20
   2  -3  -1    0.60    0.30
   2  -3  -1    0.50    0.20
  -2   3   1    0.40    0.20
  -2   3   1    0.10    0.40
  -2   3   1    0.80    0.50
   1  -3  -1  577.94   20.40
   1  -3  -1  546.55   20.60
  -1   3   1  519.85   20.80
  -1   3   1  477.55   20.40
  -1   3   1  540.85   20.90
   0  -3  -1 7108.39  271.97
   0  -3  -1 6601.34  274.67
   0   3   1 7521.25  268.87
   0   3   1 7070.49  281.17
   0   3   1 6817.32  271.97
  -1  -3  -1  942.91   35.80
  -1  -3  -1  920.31   35.80
  -1  -3  -1  931.81   35.80
   1   3   1  927.11   35.90
   1   3   1  944.91   36.10
   1   3   1  959.80   35.90
  -2  -3  -1  809.42   30.40
  -2  -3  -1  795.72   30.50
  -2  -3  -1  818.12   30.50
   2   3   1  794.62   30.70
   2   3   1  796.62   30.40
   2   3   1  765.92   30.50
   2   3   1  797.82   30.50
  -3  -3  -1  188.28    7.30
  -3  -3  -1  183.08    7.30
  -3  -3  -1  184.98    7.20
   3   3   1  178.88    7.50
   3   3   1  190.48    7.20
   3   3   1  177.88    7.30
  -4  -3  -1   50.39    2.30
  -4  -3  -1   49.60    2.30
   4   3   1   48.30    2.20
   4   3   1   47.60    2.20
   4   3   1   49.00    2.60
  -5  -3  -1    1.90    0.40
  -5  -3  -1    3.10    0.60
   5   3   1    3.70    0.50
   5   3   1    2.60    0.40
   5   3   1    2.70    0.70
  -6  -3  -1    4.60    0.70
  -6  -3  -1    3.60    0.50
   6   3   1    2.50    0.80
   6   3   1    2.90    0.60
   6   3   1    3.60    0.50
  -7  -3  -1   51.49    2.80
  -7  -3  -1   51.29    2.50
   7   3   1   54.09    3.20
   7   3   1   52.69    2.50
  -8  -3  -1   50.19    2.80
  -8  -3  -1   49.00    2.70
  -8  -3  -1   52.19    2.50
   8   3   1   48.20    2.40
   8   3   1   49.40    3.20
  -9  -3  -1  203.38    8.80
  -9  -3  -1  192.88    8.80
  -9  -3  -1  217.98    8.40
   9   3   1  195.78    9.40
   9   3   1  205.58    8.30
 -10  -3  -1   51.49    2.70
  10   3   1   52.69    2.70
  10   3   1   61.29    3.90
 -11  -3  -1    0.30    0.40
 -11  -3  -1    0.80    0.70
  11   3   1   -0.30    0.30
  11   3   1    0.40    0.90
 -12  -3  -1    0.00    0.60
  12   3   1    3.50    1.00
  12   3   1    1.90    1.20
 -13  -3  -1   -0.90    0.70
  13   3   1    0.60    1.20
  13   3   1    1.00    0.80
  10  -4  -1    6.80    1.70
 -10   4   1    7.00    1.30
 -10   4   1    4.40    1.40
   9  -4  -1   38.40    2.40
   9  -4  -1   35.40    3.60
  -9   4   1   36.50    3.50
  -9   4   1   44.60    2.70
   8  -4  -1   85.79    4.10
   8  -4  -1   80.69    5.20
  -8   4   1   85.99    5.00
  -8   4   1   82.99    4.30
   7  -4  -1    0.10    0.80
   7  -4  -1    0.30    0.40
  -7   4   1   -0.20    0.70
  -7   4   1   -0.30    0.40
   6  -4  -1    4.10    0.80
   6  -4  -1    4.90    1.30
  -6   4   1    5.50    0.90
  -6   4   1    4.80    1.20
   5  -4  -1  135.69    6.10
   5  -4  -1  138.39    6.90
  -5   4   1  144.89    6.80
  -5   4   1  148.89    6.10
   4  -4  -1   33.20    2.00
   4  -4  -1   35.50    1.50
   4  -4  -1   40.10    2.60
   4  -4  -1   36.50    1.50
  -4   4   1   37.60    1.90
  -4   4   1   33.60    2.40
   3  -4  -1   77.09    3.20
   3  -4  -1   83.39    3.70
   3  -4  -1   81.09    3.20
  -3   4   1   74.69    3.50
  -3   4   1   85.29    4.20
  -3   4   1   85.19    4.10
   2  -4  -1   10.30    0.60
   2  -4  -1   10.00    1.00
  -2   4   1    9.80    0.70
  -2   4   1   10.10    1.30
  -2   4   1   12.30    1.40
   1  -4  -1  142.69    5.80
   1  -4  -1  144.59    6.10
  -1   4   1  149.19    6.30
  -1   4   1  152.78    6.40
  -1   4   1  146.19    5.80
   0  -4  -1   47.80    2.00
   0  -4  -1   48.70    2.10
   0  -4  -1   47.80    2.30
   0   4   1   46.10    1.90
   0   4   1   46.40    2.40
   0   4   1   44.10    2.40
  -1  -4  -1  760.92   28.40
  -1  -4  -1  742.03   28.30
  -1  -4  -1  702.73   28.60
   1   4   1  727.13   28.80
   1   4   1  769.22   28.70
   1   4   1  764.62   28.70
  -2  -4  -1 1171.48   43.50
  -2  -4  -1  974.20   43.60
   2   4   1 1187.88   43.50
   2   4   1 1156.18   44.00
   2   4   1 1174.98   43.70
   2   4   1 1183.08   43.70
  -3  -4  -1    1.80    0.40
  -3  -4  -1    0.80    0.30
   3   4   1    0.90    0.30
   3   4   1    1.30    0.50
   3   4   1    0.80    0.40
  -4  -4  -1  182.38    7.50
  -4  -4  -1  186.18    7.60
   4   4   1  200.88    7.60
   4   4   1  180.88    7.50
   4   4   1  193.08    7.90
  -5  -4  -1  334.77   13.10
  -5  -4  -1  324.97   13.10
   5   4   1  337.37   13.10
   5   4   1  323.27   13.50
   5   4   1  339.77   13.10
  -6  -4  -1   39.40    2.10
  -6  -4  -1   38.20    2.00
   6   4   1   40.80    2.00
   6   4   1   39.70    2.50
   6   4   1   36.10    2.00
  -7  -4  -1   15.80    1.40
  -7  -4  -1   16.70    1.20
   7   4   1   16.40    1.10
   7   4   1   14.90    1.80
   7   4   1   15.70    1.20
  -8  -4  -1   19.00    1.30
  -8  -4  -1   18.40    1.70
   8   4   1   18.90    1.40
   8   4   1   18.50    1.20
   8   4   1   23.30    2.40
  -9  -4  -1   12.70    1.20
  -9  -4  -1   14.20    1.60
   9   4   1   14.70    1.50
   9   4   1   10.60    1.10
   9   4   1   13.50    1.90
 -10  -4  -1    7.80    1.00
 -10  -4  -1    6.80    1.20
  10   4   1    8.10    0.90
  10   4   1    6.40    1.50
  10   4   1    7.70    1.20
 -11  -4  -1   83.29    4.50
 -11  -4  -1   85.39    4.00
  11   4   1   89.89    4.50
  11   4   1   81.59    3.90
  11   4   1   79.69    5.10
 -12  -4  -1   18.60    1.60
 -12  -4  -1   19.40    2.10
  12   4   1   17.60    2.00
  12   4   1   17.10    2.60
 -13  -4  -1   18.60    2.20
  13   4   1   24.30    2.50
  13   4   1   21.80    3.10
 -14  -4  -1    6.60    1.50
  14   4   1    4.70    1.80
  10  -5  -1   11.10    2.50
 -10   5   1    9.90    1.50
 -10   5   1   11.40    2.20
   9  -5  -1   38.00    3.90
   9  -5  -1   32.00    2.20
  -9   5   1   28.40    3.20
  -9   5   1   29.50    2.30
   8  -5  -1    8.60    1.20
   8  -5  -1    5.90    1.60
  -8   5   1    6.60    1.10
  -8   5   1    4.70    1.40
   7  -5  -1    5.90    1.00
   7  -5  -1    5.10    1.50
  -7   5   1    3.70    1.20
  -7   5   1    4.60    0.90
   6  -5  -1    4.50    0.90
   6  -5  -1    3.90    1.20
  -6   5   1    3.70    1.10
  -6   5   1    2.70    0.70
   5  -5  -1   39.20    2.90
   5  -5  -1   37.90    2.30
  -5   5   1   41.20    2.20
  -5   5   1   42.00    2.90
   4  -5  -1    0.10    0.10
   4  -5  -1    0.00    0.10
   4  -5  -1   -0.40    0.50
   4  -5  -1   -0.10    0.40
  -4   5   1    0.20    0.30
  -4   5   1   -0.20    0.60
   3  -5  -1    0.70    0.20
   3  -5  -1    0.00    0.40
  -3   5   1    0.00    0.30
  -3   5   1    0.00    0.60
  -3   5   1    0.00    0.60
   2  -5  -1   31.20    1.80
   2  -5  -1   29.20    1.40
  -2   5   1   30.40    2.10
  -2   5   1   25.90    1.40
  -2   5   1   27.10    2.10
   1  -5  -1   79.39    3.40
   1  -5  -1   91.29    3.80
  -1   5   1   75.79    4.00
  -1   5   1   81.89    3.40
  -1   5   1   82.19    4.10
   0  -5  -1   10.00    0.70
   0  -5  -1    9.70    0.80
   0  -5  -1   10.00    1.00
   0   5   1   10.40    1.20
   0   5   1   10.00    0.60
   0   5   1    9.90    1.10
  -1  -5  -1   88.79    3.40
  -1  -5  -1   84.99    3.40
  -1  -5  -1   85.59    3.70
   1   5   1   82.29    4.00
   1   5   1   88.29    3.90
   1   5   1   88.99    3.90
  -2  -5  -1   11.80    0.90
  -2  -5  -1   12.70    0.60
  -2  -5  -1   12.40    0.70
   2   5   1   11.50    1.00
   2   5   1   11.00    1.20
   2   5   1   13.10    1.00
  -3  -5  -1  145.49    5.70
  -3  -5  -1  137.29    5.90
   3   5   1  143.49    6.30
   3   5   1  141.09    6.00
   3   5   1  144.19    5.90
  -4  -5  -1   31.50    1.50
  -4  -5  -1   28.60    1.60
   4   5   1   29.70    1.60
   4   5   1   29.80    2.00
   4   5   1   31.10    1.70
  -5  -5  -1  976.60   37.60
  -5  -5  -1  996.40   37.70
   5   5   1  965.70   38.10
   5   5   1  960.40   37.60
   5   5   1  990.20   37.60
  -6  -5  -1    6.90    0.80
  -6  -5  -1    5.30    0.80
   6   5   1    6.80    0.80
   6   5   1    7.20    0.90
   6   5   1    5.40    1.00
  -7  -5  -1    0.50    0.40
  -7  -5  -1    0.40    0.50
   7   5   1    0.90    0.70
   7   5   1    1.00    0.50
   7   5   1    0.90    0.40
  -8  -5  -1    0.00    0.30
  -8  -5  -1    0.40    0.40
   8   5   1    0.30    0.40
   8   5   1    0.60    0.40
   8   5   1    0.10    0.70
  -9  -5  -1  212.48    9.00
  -9  -5  -1  205.18    8.70
   9   5   1  209.08    8.90
   9   5   1  204.48    8.50
   9   5   1  211.18    9.70
 -10  -5  -1   98.89    4.80
 -10  -5  -1   94.69    4.40
  10   5   1   92.79    4.20
  10   5   1   91.09    4.60
  10   5   1   92.19    5.40
 -11  -5  -1   16.20    1.90
 -11  -5  -1   16.50    1.60
  11   5   1   18.40    1.40
  11   5   1   19.20    2.00
  11   5   1   19.60    2.60
 -12  -5  -1    3.60    0.80
 -12  -5  -1    6.20    1.30
  12   5   1    3.40    1.10
  12   5   1    2.00    1.20
 -13  -5  -1   16.10    2.10
  13   5   1   17.50    2.70
 -14  -5  -1    0.20    0.80
  14   5   1   -0.20    1.30
   9  -6  -1   12.90    2.60
   9  -6  -1   11.00    1.50
  -9   6   1   11.80    2.10
  -9   6   1   13.30    1.60
   8  -6  -1   58.79    4.40
   8  -6  -1   54.99    3.20
  -8   6   1   50.79    3.10
  -8   6   1   46.70    3.80
   7  -6  -1    0.50    0.50
   7  -6  -1    2.60    1.20
  -7   6   1    0.40    0.50
  -7   6   1    1.00    0.90
   6  -6  -1   31.90    3.40
   6  -6  -1   32.50    2.30
  -6   6   1   34.20    2.80
  -6   6   1   32.30    2.00
   5  -6  -1   76.59    4.00
   5  -6  -1   77.19    4.70
  -5   6   1   81.99    4.70
  -5   6   1   82.29    3.80
   4  -6  -1  325.67   13.50
   4  -6  -1  334.17   12.70
  -4   6   1  322.87   13.20
  -4   6   1  338.67   14.20
   3  -6  -1  212.08    8.80
   3  -6  -1  207.08    8.20
  -3   6   1  193.38    9.50
  -3   6   1  216.68    8.40
  -3   6   1  209.68    9.30
   2  -6  -1   46.30    2.60
   2  -6  -1   50.19    2.20
  -2   6   1   52.69    3.10
  -2   6   1   49.10    3.20
  -2   6   1   46.00    2.20
   1  -6  -1   45.10    2.40
   1  -6  -1   42.80    2.10
  -1   6   1   42.10    2.70
  -1   6   1   45.40    2.00
  -1   6   1   43.40    2.70
   0  -6  -1   73.69    3.50
   0  -6  -1   75.89    3.20
   0   6   1   70.39    3.80
   0   6   1   73.19    2.90
   0   6   1   67.49    3.60
  -1  -6  -1   93.39    4.10
  -1  -6  -1   90.89    3.50
  -1  -6  -1   89.29    3.90
  -1  -6  -1   92.49    3.60
   1   6   1   86.79    4.30
   1   6   1   85.99    4.20
  -2  -6  -1  131.79    5.10
  -2  -6  -1  135.09    5.50
  -2  -6  -1  130.09    5.10
   2   6   1  128.79    5.70
   2   6   1  131.99    5.90
   2   6   1  130.99    5.60
  -3  -6  -1    1.40    0.50
  -3  -6  -1    2.10    0.30
   3   6   1    1.40    0.70
   3   6   1    1.60    0.30
   3   6   1    1.20    0.50
   3   6   1    0.90    0.40
  -4  -6  -1    5.40    0.60
  -4  -6  -1    3.80    0.70
   4   6   1    5.00    0.80
   4   6   1    4.50    0.70
   4   6   1    2.90    0.80
  -5  -6  -1    1.20    0.50
  -5  -6  -1    1.60    0.40
   5   6   1    1.30    0.60
   5   6   1    0.70    0.40
   5   6   1    0.70    0.40
  -6  -6  -1  271.37   10.60
  -6  -6  -1  260.87   10.70
   6   6   1  258.77   10.50
   6   6   1  251.97   11.10
   6   6   1  263.67   10.60
  -7  -6  -1   42.10    2.40
  -7  -6  -1   44.60    2.40
   7   6   1   45.10    2.30
   7   6   1   43.60    2.30
   7   6   1   41.90    2.80
  -8  -6  -1   11.20    1.20
  -8  -6  -1   10.80    1.20
   8   6   1   11.50    1.30
   8   6   1   11.50    1.80
   8   6   1   11.10    1.10
  -9  -6  -1   17.40    1.70
  -9  -6  -1   19.90    1.50
   9   6   1   22.30    2.40
   9   6   1   20.60    1.40
   9   6   1   20.30    1.70
 -10  -6  -1    9.60    1.40
 -10  -6  -1    9.70    1.20
  10   6   1    9.00    1.10
  10   6   1   10.50    1.40
  10   6   1   10.70    1.80
 -11  -6  -1   43.30    2.60
 -11  -6  -1   50.39    3.00
  11   6   1   39.70    3.40
  11   6   1   46.00    2.90
  11   6   1   49.80    2.60
 -12  -6  -1    1.50    0.80
 -12  -6  -1    1.30    0.70
  12   6   1    2.60    1.40
 -13  -6  -1   13.70    1.90
 -13  -6  -1   10.60    1.40
  13   6   1   14.10    2.50
 -14  -6  -1    5.20    1.30
  14   6   1    6.30    1.90
   8  -7  -1   60.79    3.70
   8  -7  -1   73.59    5.20
  -8   7   1   62.09    3.50
  -8   7   1   64.49    4.50
   7  -7  -1    0.80    1.20
   7  -7  -1    4.50    1.10
  -7   7   1    4.90    0.90
  -7   7   1    5.70    1.60
   6  -7  -1   -0.70    0.40
   6  -7  -1   -1.10    0.80
  -6   7   1    0.70    0.90
  -6   7   1    0.00    0.40
   5  -7  -1   12.80    2.10
   5  -7  -1   12.70    1.50
  -5   7   1   10.10    1.10
  -5   7   1    9.40    1.70
   4  -7  -1    0.70    0.60
  -4   7   1    0.80    0.80
  -4   7   1    0.70    0.40
   3  -7  -1    9.10    0.70
   3  -7  -1    4.60    0.90
  -3   7   1    7.30    1.40
  -3   7   1    8.40    0.80
  -3   7   1    8.20    1.60
   2  -7  -1   31.60    1.60
   2  -7  -1   26.90    2.00
  -2   7   1   31.50    1.60
  -2   7   1   32.50    2.60
  -2   7   1   29.70    2.40
   1  -7  -1   13.80    1.50
   1  -7  -1   16.10    1.00
  -1   7   1   15.60    1.80
  -1   7   1   14.50    1.80
  -1   7   1   14.20    0.80
   0  -7  -1  175.28    7.30
   0  -7  -1  181.68    7.70
   0   7   1  177.68    7.90
   0   7   1  181.58    7.00
   0   7   1  180.58    8.20
  -1  -7  -1   39.70    2.40
  -1  -7  -1   43.40    2.20
   1   7   1   43.40    2.60
  -2  -7  -1    3.10    0.60
  -2  -7  -1    4.00    0.80
   2   7   1    4.00    0.90
   2   7   1    4.40    0.90
  -3  -7  -1   89.09    3.40
  -3  -7  -1   82.69    3.90
  -3  -7  -1   87.79    3.40
   3   7   1   81.79    4.00
   3   7   1   87.59    4.40
   3   7   1   85.89    4.00
  -4  -7  -1    3.20    0.40
  -4  -7  -1    3.60    0.70
   4   7   1    0.90    0.60
   4   7   1    2.20    0.60
   4   7   1    4.50    0.70
  -5  -7  -1   25.40    1.70
  -5  -7  -1   24.20    1.40
   5   7   1   26.30    1.60
   5   7   1   27.00    1.70
   5   7   1   26.00    2.00
  -6  -7  -1   11.90    1.10
  -6  -7  -1   12.00    1.20
   6   7   1   12.40    1.20
   6   7   1   11.70    1.60
   6   7   1   13.50    1.30
  -7  -7  -1   20.90    1.50
  -7  -7  -1   20.60    1.40
   7   7   1   18.40    1.30
   7   7   1   19.00    2.10
   7   7   1   18.90    1.40
  -8  -7  -1   55.59    2.90
  -8  -7  -1   55.69    3.00
   8   7   1   53.09    2.80
   8   7   1   57.29    2.90
   8   7   1   56.49    3.50
  -9  -7  -1   32.20    2.10
  -9  -7  -1   30.30    2.00
   9   7   1   31.70    2.00
   9   7   1   28.10    1.80
   9   7   1   26.50    2.70
 -10  -7  -1   14.40    1.60
 -10  -7  -1   12.80    1.50
  10   7   1   14.20    1.30
  10   7   1   12.30    1.50
  10   7   1   12.20    1.90
 -11  -7  -1   35.20    2.30
 -11  -7  -1   36.20    2.50
  11   7   1   34.70    2.10
  11   7   1   30.50    3.20
 -12  -7  -1    1.80    0.80
 -12  -7  -1    0.50    0.70
  12   7   1    0.40    1.00
 -13  -7  -1   14.40    1.90
 -13  -7  -1   13.50    1.60
  13   7   1    9.90    2.20
 -14  -7  -1   15.60    2.00
 -14  -7  -1   17.60    1.90
  14   7   1   13.50    2.50
   7  -8  -1    9.20    1.50
   7  -8  -1    9.80    2.20
  -7   8   1    6.60    1.70
   6  -8  -1    2.10    1.30
   6  -8  -1    1.70    0.80
  -6   8   1    2.50    0.70
  -6   8   1    4.00    1.40
   5  -8  -1    0.70    0.70
   5  -8  -1   -0.70    0.80
  -5   8   1    0.00    0.80
  -5   8   1   -0.20    0.30
   4  -8  -1    0.40    0.60
  -4   8   1    0.50    0.90
  -4   8   1   -1.10    0.60
  -4   8   1    0.20    0.30
   3  -8  -1    1.60    0.70
  -3   8   1    0.50    0.30
  -3   8   1    1.10    0.90
  -3   8   1    0.70    0.90
   2  -8  -1   13.90    1.00
   2  -8  -1   15.10    1.70
  -2   8   1   15.90    1.00
  -2   8   1   14.10    1.90
  -2   8   1   13.00    2.00
   1  -8  -1    0.30    0.40
   1  -8  -1   -0.20    0.50
  -1   8   1    0.70    0.20
  -1   8   1   -0.10    0.70
  -1   8   1    1.00    0.70
   0  -8  -1    3.50    0.30
   0  -8  -1    4.80    0.70
   0  -8  -1    5.10    1.00
   0   8   1    5.90    1.30
   0   8   1    4.70    1.10
  -1  -8  -1    6.70    1.00
  -1  -8  -1    6.60    0.90
   1   8   1    8.50    1.40
   1   8   1    6.00    1.10
  -2  -8  -1   13.70    1.30
  -2  -8  -1   14.30    1.50
   2   8   1   15.00    1.60
   2   8   1   13.50    1.70
  -3  -8  -1   49.40    2.60
   3   8   1   46.40    2.70
   3   8   1   47.70    2.90
  -4  -8  -1    1.70    0.30
  -4  -8  -1    1.70    0.60
   4   8   1    1.40    0.60
   4   8   1    1.50    0.60
   4   8   1    2.00    0.80
  -5  -8  -1   37.30    2.20
  -5  -8  -1   33.30    1.70
   5   8   1   36.30    2.20
   5   8   1   34.40    2.10
   5   8   1   35.70    2.50
  -6  -8  -1   63.69    3.30
  -6  -8  -1   65.29    2.90
   6   8   1   62.59    3.80
   6   8   1   63.39    3.20
   6   8   1   61.19    3.30
  -7  -8  -1    8.40    0.90
  -7  -8  -1    9.80    1.20
   7   8   1    9.60    1.60
   7   8   1    7.50    1.00
   7   8   1    8.60    1.10
  -8  -8  -1    1.00    0.50
  -8  -8  -1   -0.10    0.50
   8   8   1    1.80    0.60
   8   8   1    0.70    0.80
   8   8   1    0.70    0.50
  -9  -8  -1    1.20    0.50
  -9  -8  -1    1.30    0.60
   9   8   1    1.70    0.60
   9   8   1    0.80    0.50
   9   8   1    3.30    1.10
 -10  -8  -1    6.00    1.10
 -10  -8  -1    5.80    1.10
  10   8   1    4.40    0.80
  10   8   1    3.50    1.40
 -11  -8  -1   25.90    2.10
 -11  -8  -1   26.20    2.20
  11   8   1   21.30    2.70
  11   8   1   26.20    1.80
 -12  -8  -1   10.90    1.50
 -12  -8  -1   11.60    1.60
  12   8   1   10.70    2.10
 -13  -8  -1    3.90    1.00
 -13  -8  -1    3.30    1.10
  13   8   1    2.50    1.40
   6  -9  -1    4.60    1.20
   6  -9  -1    3.10    1.50
  -6   9   1    1.90    1.30
   5  -9  -1   45.10    3.20
   5  -9  -1   48.20    3.90
  -5   9   1   52.69    3.90
   4  -9  -1   36.60    2.60
  -4   9   1   31.50    3.30
   3  -9  -1   41.70    2.80
  -3   9   1   41.70    3.50
  -3   9   1   45.80    3.50
   2  -9  -1   19.30    2.00
   2  -9  -1   21.20    1.30
  -2   9   1   17.70    2.50
  -2   9   1   19.60    2.40
   1  -9  -1    8.30    1.30
   1  -9  -1    8.60    0.90
  -1   9   1    6.30    1.50
  -1   9   1    5.60    1.40
   0  -9  -1   20.00    1.40
   0  -9  -1   18.00    1.90
   0   9   1   19.90    2.30
   0   9   1   19.00    2.20
  -1  -9  -1   10.70    1.20
  -1  -9  -1    8.40    1.30
   1   9   1    8.20    1.40
   1   9   1   12.20    1.80
  -2  -9  -1   31.50    2.00
  -2  -9  -1   34.50    2.20
   2   9   1   34.60    2.40
   2   9   1   31.50    2.50
  -3  -9  -1    8.40    1.20
  -3  -9  -1    7.40    1.00
   3   9   1    8.80    1.40
   3   9   1   12.10    1.50
  -4  -9  -1   26.00    1.80
  -4  -9  -1   24.30    1.80
   4   9   1   26.40    1.90
   4   9   1   25.50    2.50
  -5  -9  -1    9.70    1.20
  -5  -9  -1   11.00    0.70
   5   9   1   10.80    1.30
   5   9   1    9.20    1.60
   5   9   1   11.60    1.30
  -6  -9  -1   39.00    1.90
  -6  -9  -1   38.90    2.40
   6   9   1   39.20    2.40
   6   9   1   38.70    2.90
   6   9   1   39.70    2.40
  -7  -9  -1   23.20    1.40
  -7  -9  -1   25.00    1.90
   7   9   1   23.40    2.50
   7   9   1   23.80    1.80
   7   9   1   24.60    1.70
  -8  -9  -1   35.00    2.00
  -8  -9  -1   35.80    2.30
   8   9   1   31.10    2.10
   8   9   1   35.70    2.80
   8   9   1   28.90    2.10
  -9  -9  -1    4.10    0.80
  -9  -9  -1    3.60    0.90
   9   9   1    4.40    0.90
   9   9   1    3.90    1.30
 -10  -9  -1   32.00    2.40
 -10  -9  -1   34.10    2.20
  10   9   1   35.60    2.20
  10   9   1   32.50    3.30
 -11  -9  -1   26.20    2.40
 -11  -9  -1   26.90    2.00
  11   9   1   23.00    1.80
  11   9   1   24.00    3.00
 -12  -9  -1    0.90    0.70
 -12  -9  -1    0.80    0.70
  12   9   1    2.30    1.30
 -13  -9  -1   -1.50    0.50
 -13  -9  -1    0.40    0.70
  13   9   1    0.30    0.90
   5 -10  -1   15.90    2.70
   5 -10  -1   24.60    2.50
  -5  10   1   24.40    3.10
   4 -10  -1    1.20    0.90
  -4  10   1    3.00    1.40
   3 -10  -1   10.30    1.60
  -3  10   1    9.70    2.10
  -3  10   1    9.10    1.80
   2 -10  -1    8.80    1.50
  -2  10   1   11.20    2.10
  -2  10   1    9.60    1.70
   1 -10  -1    2.80    0.70
   1 -10  -1    3.70    1.00
  -1  10   1    5.40    1.40
  -1  10   1    4.30    1.40
   0 -10  -1    0.70    0.50
   0 -10  -1    0.20    0.60
   0  10   1    0.20    0.70
   0  10   1    0.00    0.80
  -1 -10  -1   16.70    1.80
  -1 -10  -1   18.30    1.60
   1  10   1   19.10    2.20
   1  10   1   16.30    2.20
  -2 -10  -1    0.00    0.50
  -2 -10  -1    0.40    0.50
   2  10   1   -1.30    0.50
   2  10   1   -0.10    0.70
  -3 -10  -1   28.90    2.10
  -3 -10  -1   30.20    2.00
   3  10   1   32.00    2.50
   3  10   1   25.80    2.20
  -4 -10  -1    0.60    0.50
  -4 -10  -1    0.30    0.50
   4  10   1   -0.40    0.60
   4  10   1    1.00    0.70
  -5 -10  -1    1.40    0.70
  -5 -10  -1    1.10    0.60
   5  10   1    1.00    0.90
   5  10   1    0.90    0.60
  -6 -10  -1    8.70    1.30
   6  10   1    7.00    1.20
   6  10   1    9.80    1.20
   6  10   1    8.30    1.60
  -7 -10  -1   13.00    1.50
   7  10   1   18.40    1.70
   7  10   1   15.30    2.10
   7  10   1   12.10    1.40
  -8 -10  -1   11.70    1.30
  -8 -10  -1   10.60    1.50
   8  10   1   10.40    1.40
   8  10   1   10.40    1.90
  -9 -10  -1   -0.10    0.40
  -9 -10  -1    0.10    0.60
   9  10   1   -0.50    0.80
   9  10   1   -0.10    0.50
 -10 -10  -1   19.80    2.10
 -10 -10  -1   20.50    1.60
  10  10   1   19.60    2.70
  10  10   1   19.80    1.90
 -11 -10  -1    5.10    1.20
 -11 -10  -1    4.40    0.90
  11  10   1    6.40    1.10
  11  10   1    7.80    1.80
 -12 -10  -1    8.20    1.40
 -12 -10  -1   10.20    1.40
  12  10   1   12.20    2.30
 -13 -10  -1    5.20    1.10
 -13 -10  -1    6.70    1.40
  13  10   1    4.30    1.70
   4 -11  -1    6.80    1.40
  -4  11   1    5.00    1.70
   3 -11  -1    6.50    1.40
  -3  11   1    3.30    1.60
  -3  11   1    6.20    1.70
   2 -11  -1    2.20    0.90
  -2  11   1    0.40    1.10
  -2  11   1    0.90    1.20
   1 -11  -1   50.99    3.30
  -1  11   1   49.99    4.00
  -1  11   1   46.40    3.70
   0 -11  -1   -0.30    0.40
   0 -11  -1    1.10    0.70
   0  11   1    1.20    1.00
   0  11   1    0.50    1.20
  -1 -11  -1  104.39    5.00
  -1 -11  -1  109.89    5.50
   1  11   1  105.09    6.10
   1  11   1  110.49    5.80
  -2 -11  -1    3.30    0.80
  -2 -11  -1    4.30    1.00
   2  11   1    5.70    1.30
   2  11   1    3.40    1.30
  -3 -11  -1    1.50    0.70
  -3 -11  -1    3.30    0.90
   3  11   1    2.60    1.00
   3  11   1    2.90    1.10
  -4 -11  -1    8.70    1.30
  -4 -11  -1    8.00    1.20
   4  11   1    7.20    1.50
   4  11   1   11.00    1.50
  -5 -11  -1    1.10    0.60
  -5 -11  -1    1.20    0.70
   5  11   1   -0.10    0.80
   5  11   1   -0.50    0.60
  -6 -11  -1   27.00    2.10
  -6 -11  -1   28.20    2.10
   6  11   1   22.30    2.70
   6  11   1   25.70    2.00
  -7 -11  -1   85.69    4.60
  -7 -11  -1   93.19    4.60
   7  11   1   84.29    5.30
  -8 -11  -1   -0.50    0.60
   8  11   1   -0.50    0.70
   8  11   1    0.50    0.60
  -9 -11  -1   30.00    2.60
   9  11   1   23.00    3.00
   9  11   1   32.50    2.30
 -10 -11  -1    2.70    0.90
  10  11   1    3.20    0.90
  10  11   1    3.00    1.30
 -11 -11  -1    8.70    1.50
  11  11   1   13.40    1.60
  11  11   1   10.20    2.10
 -12 -11  -1   14.10    1.90
  12  11   1   12.10    2.40
   2 -12  -1    2.50    1.00
  -2  12   1    2.70    1.60
  -2  12   1    3.40    1.40
   1 -12  -1    0.90    1.00
  -1  12   1    2.90    1.70
  -1  12   1    2.50    1.20
   0 -12  -1   23.30    2.60
   0  12   1   24.50    3.10
   0  12   1   24.70    3.00
  -1 -12  -1    4.00    1.10
  -1 -12  -1    4.30    0.90
   1  12   1    1.40    1.00
   1  12   1    2.70    1.40
  -2 -12  -1   73.69    4.30
  -2 -12  -1   75.09    3.80
   2  12   1   70.69    4.40
   2  12   1   69.19    4.80
  -3 -12  -1    0.20    0.70
  -3 -12  -1    1.80    0.80
   3  12   1    1.60    0.90
   3  12   1    1.20    1.00
  -4 -12  -1    2.30    0.80
  -4 -12  -1    2.10    0.90
   4  12   1   -1.30    0.70
   4  12   1    0.70    0.80
  -5 -12  -1    8.70    1.50
  -5 -12  -1   13.10    1.60
   5  12   1   13.50    2.20
   5  12   1   13.30    1.80
  -6 -12  -1   76.99    4.40
  -6 -12  -1   76.49    4.20
   6  12   1   85.39    5.10
  -7 -12  -1   27.00    2.60
  -7 -12  -1   32.00    2.30
   7  12   1   28.30    3.20
  -8 -12  -1   54.99    3.40
  -8 -12  -1   47.50    3.20
   8  12   1   56.39    4.10
  -9 -12  -1   12.40    1.70
  -9 -12  -1   13.40    1.80
   9  12   1   16.80    2.50
 -10 -12  -1    8.90    1.50
  10  12   1    8.90    2.00
 -11 -12  -1   25.00    2.50
  11  12   1   20.30    3.10
   0 -13  -1  208.88    9.60
   0  13   1  198.98   10.60
   0  13   1  186.28    9.80
  -1 -13  -1   20.70    2.50
  -1 -13  -1   20.30    2.10
   1  13   1   19.80    2.70
   1  13   1   17.20    2.70
  -2 -13  -1    1.00    0.70
  -2 -13  -1    0.80    0.80
   2  13   1    0.70    1.00
   2  13   1    1.00    1.00
  -3 -13  -1    0.30    0.60
  -3 -13  -1   -0.50    0.60
   3  13   1    1.50    1.00
   3  13   1   -1.10    0.90
  -4 -13  -1    3.40    1.10
  -4 -13  -1    1.50    0.80
   4  13   1    2.50    1.10
   4  13   1    2.90    1.30
  -5 -13  -1    0.80    0.80
  -5 -13  -1   -1.10    0.50
   5  13   1   -0.10    1.00
  -6 -13  -1  105.79    5.60
  -6 -13  -1  105.89    5.40
   6  13   1  103.19    6.10
  -7 -13  -1   28.10    2.70
  -7 -13  -1   29.30    2.70
   7  13   1   29.20    3.30
  -8 -13  -1   -0.80    0.60
  -8 -13  -1   -0.80    0.60
   8  13   1   -1.20    0.80
  -9 -13  -1    6.00    1.30
  -9 -13  -1    4.80    1.20
   9  13   1    6.60    1.80
 -10 -13  -1   17.30    2.20
 -10 -13  -1   20.70    2.20
  10  13   1   18.80    2.90
  -3 -14  -1    1.40    0.80
  -3 -14  -1    0.80    0.90
   3  14   1    1.00    1.30
   3  14   1    1.80    1.20
  -4 -14  -1    5.30    1.30
  -4 -14  -1    4.90    1.10
   4  14   1    7.70    2.00
  -5 -14  -1    2.90    1.00
  -5 -14  -1    2.10    1.10
   5  14   1    2.40    1.40
  -6 -14  -1   53.59    3.50
   6  14   1   53.09    4.20
  -7 -14  -1   78.29    4.50
  -7 -14  -1   76.69    4.50
   7  14   1   69.59    5.00
   7  13  -2   -0.10    1.00
  -7 -13   2   -0.50    0.60
  -7 -13   2    0.90    0.80
   6  13  -2    9.90    2.00
  -6 -13   2    7.90    1.50
  -6 -13   2   10.20    1.70
   5  13  -2   10.10    1.80
   5  13  -2   10.90    2.10
  -5 -13   2    9.70    1.70
  -5 -13   2    6.60    1.40
   4  13  -2    4.60    1.40
   4  13  -2    3.50    1.50
  -4 -13   2    4.90    1.10
  -4 -13   2    6.40    1.50
   3  13  -2    6.10    1.70
   3  13  -2    3.70    1.60
  -3 -13   2    2.40    0.90
  -3 -13   2    4.50    1.30
   2  13  -2   20.20    2.70
   2  13  -2   16.20    2.70
  -2 -13   2   20.10    2.50
  -2 -13   2   18.50    2.00
   1  13  -2    8.00    2.10
   1  13  -2    4.40    1.70
  -1 -13   2   11.80    2.00
   9  12  -2    0.00    1.10
  -9 -12   2    0.10    0.60
  -9 -12   2    0.20    0.70
   8  12  -2    5.10    1.60
  -8 -12   2    1.90    0.90
  -8 -12   2    4.30    1.20
   7  12  -2    2.50    1.30
  -7 -12   2    0.70    0.80
  -7 -12   2    0.10    0.70
   6  12  -2   15.70    2.10
   6  12  -2   14.00    2.30
  -6 -12   2   18.90    2.10
  -6 -12   2   20.40    2.10
   5  12  -2   33.60    2.90
   5  12  -2   30.40    3.30
  -5 -12   2   38.50    2.60
  -5 -12   2   32.70    2.60
   4  12  -2   17.10    2.50
   4  12  -2   20.40    2.50
  -4 -12   2   21.10    2.30
  -4 -12   2   17.40    2.00
   3  12  -2   29.20    3.20
   3  12  -2   24.80    2.80
  -3 -12   2   25.80    2.70
  -3 -12   2   27.40    2.40
   2  12  -2   10.60    2.10
   2  12  -2   11.40    2.00
  -2 -12   2   11.10    1.80
  -2 -12   2   11.10    1.50
   1  12  -2    0.90    1.20
   1  12  -2    1.10    1.10
  -1 -12   2   -0.30    0.60
  -1 -12   2   -0.10    0.80
   0  12  -2    3.80    1.60
   0  12  -2    1.70    1.30
   0 -12   2    4.90    1.30
  -1  12  -2    4.90    1.80
  -1  12  -2    5.00    1.70
   1 -12   2    4.50    1.30
  -2  12  -2    0.10    1.30
  -2  12  -2   -0.80    1.20
   2 -12   2   -0.40    0.90
  11  11  -2   32.60    3.70
 -11 -11   2   30.70    2.90
  10  11  -2    7.30    1.80
 -10 -11   2   11.30    1.70
   9  11  -2    2.30    1.30
  -9 -11   2    0.90    0.70
  -9 -11   2    2.80    1.00
   8  11  -2    1.40    1.10
  -8 -11   2    1.50    0.70
  -8 -11   2   -0.30    0.60
   7  11  -2   17.10    2.30
   7  11  -2   17.30    2.60
  -7 -11   2   21.50    2.20
  -7 -11   2   20.10    2.00
   6  11  -2    3.60    1.20
   6  11  -2    2.10    1.20
  -6 -11   2    2.80    0.90
  -6 -11   2    4.20    1.00
   5  11  -2    4.40    1.20
   5  11  -2    6.20    1.50
  -5 -11   2    6.90    1.20
  -5 -11   2    4.90    1.10
   4  11  -2    2.50    1.20
   4  11  -2    2.80    1.10
  -4 -11   2    4.30    1.00
  -4 -11   2    3.60    0.90
   3  11  -2   35.90    3.10
   3  11  -2   41.00    3.10
  -3 -11   2   39.30    2.80
  -3 -11   2   41.90    2.60
   2  11  -2   11.30    1.90
   2  11  -2   13.80    2.20
  -2 -11   2   10.90    1.70
  -2 -11   2   10.60    1.40
   1  11  -2    4.30    1.50
   1  11  -2    4.70    1.40
  -1 -11   2    5.30    1.20
  -1 -11   2    3.70    0.90
   0  11  -2    6.00    1.60
   0  11  -2    6.50    1.70
   0 -11   2    7.10    1.10
   0 -11   2    7.40    1.40
  -1  11  -2    2.50    1.40
  -1  11  -2    1.30    1.10
   1 -11   2    0.60    0.90
  -2  11  -2   -1.20    0.90
  -2  11  -2    1.40    1.30
   2 -11   2   -0.60    0.60
  -3  11  -2    2.50    1.50
  -3  11  -2    3.70    1.70
   3 -11   2    4.00    1.20
  11  10  -2    3.60    1.50
 -11 -10   2    4.80    1.20
  10  10  -2    1.70    1.20
 -10 -10   2    1.40    0.80
   9  10  -2    0.30    0.90
  -9 -10   2   -0.10    0.50
  -9 -10   2    0.10    0.70
   8  10  -2   12.40    1.90
   8  10  -2   13.50    2.20
  -8 -10   2   11.30    1.40
  -8 -10   2   11.10    1.50
   7  10  -2    9.40    1.70
   7  10  -2    9.00    1.80
  -7 -10   2   12.00    1.50
  -7 -10   2   12.20    1.60
   6  10  -2  113.79    6.30
   6  10  -2  116.09    6.10
  -6 -10   2  117.19    5.60
  -6 -10   2  115.69    5.50
   5  10  -2   45.20    3.30
   5  10  -2   43.70    3.10
  -5 -10   2   42.00    2.70
  -5 -10   2   44.60    2.80
   4  10  -2    1.40    0.90
   4  10  -2    1.00    0.80
  -4 -10   2    0.50    0.70
  -4 -10   2    0.40    0.60
   3  10  -2    0.60    0.80
   3  10  -2    1.30    0.80
  -3 -10   2    2.40    0.80
  -3 -10   2    0.50    0.60
   2  10  -2    3.00    1.20
   2  10  -2    5.00    1.30
  -2 -10   2    5.40    1.10
  -2 -10   2    3.30    0.80
   1  10  -2    1.70    1.00
   1  10  -2   -0.50    0.80
  -1 -10   2    2.60    0.90
  -1 -10   2    0.10    0.50
   0  10  -2    3.50    1.30
   0  10  -2    1.40    1.10
   0 -10   2    4.70    1.10
   0 -10   2    2.80    0.70
  -1  10  -2    2.70    1.30
  -1  10  -2    1.30    1.00
   1 -10   2    0.30    0.70
   1 -10   2    0.50    0.50
  -2  10  -2   44.20    3.70
  -2  10  -2   34.10    3.60
   2 -10   2   39.50    2.90
  -3  10  -2    2.70    1.30
  -3  10  -2    3.90    1.60
   3 -10   2    1.50    1.00
  -4  10  -2   16.80    2.80
  -4  10  -2   17.40    2.70
   4 -10   2   20.40    2.40
  -5  10  -2   10.30    2.20
   5 -10   2   13.00    2.00
   5 -10   2    8.00    2.10
  12   9  -2    8.00    2.00
 -12  -9   2    7.80    1.20
 -12  -9   2    6.50    1.40
  11   9  -2    1.00    1.30
 -11  -9   2   -0.40    0.60
 -11  -9   2    0.30    0.50
  10   9  -2    7.30    1.80
 -10  -9   2    5.30    0.90
 -10  -9   2    7.10    1.30
   9   9  -2   -0.60    0.70
   9   9  -2    0.70    0.90
  -9  -9   2    0.60    0.70
  -9  -9   2    0.60    0.50
  -9  -9   2    0.20    0.40
   8   9  -2    2.50    1.00
   8   9  -2    4.80    1.40
  -8  -9   2    1.60    0.60
  -8  -9   2    3.40    0.60
  -8  -9   2    1.50    0.70
   7   9  -2   58.99    3.90
   7   9  -2   52.59    3.50
  -7  -9   2   52.69    3.00
  -7  -9   2   55.19    3.20
   6   9  -2  329.97   14.50
   6   9  -2  347.07   14.90
  -6  -9   2  345.27   14.00
  -6  -9   2  344.27   14.10
   5   9  -2   19.20    2.40
   5   9  -2   20.90    2.30
  -5  -9   2   21.00    1.70
  -5  -9   2   23.30    2.00
   4   9  -2    2.80    1.10
   4   9  -2    2.10    1.00
  -4  -9   2    2.80    0.70
  -4  -9   2    3.60    0.80
   3   9  -2    5.20    1.20
   3   9  -2    5.90    1.30
  -3  -9   2    4.10    0.80
  -3  -9   2    3.70    0.90
   2   9  -2    7.10    1.40
   2   9  -2    4.40    1.20
  -2  -9   2    6.10    1.00
  -2  -9   2    4.60    1.00
   1   9  -2   38.80    2.90
   1   9  -2   35.10    2.70
  -1  -9   2   39.70    2.30
  -1  -9   2   36.20    2.50
   0   9  -2   26.20    2.70
   0   9  -2   24.50    2.50
   0  -9   2   23.90    2.30
   0  -9   2   23.70    1.60
  -1   9  -2    9.90    1.80
  -1   9  -2   12.10    1.90
   1  -9   2   10.30    1.10
   1  -9   2   11.90    1.60
  -2   9  -2   14.10    2.10
  -2   9  -2   15.80    2.40
   2  -9   2   15.20    1.10
   2  -9   2   12.20    1.70
  -3   9  -2    0.70    1.00
  -3   9  -2   -0.40    0.80
   3  -9   2    1.10    0.80
  -4   9  -2    4.20    1.60
  -4   9  -2    2.90    1.40
   4  -9   2    4.20    1.10
  -5   9  -2   17.90    2.70
   5  -9   2   17.30    2.70
   5  -9   2   16.60    2.20
  -6   9  -2    9.50    2.20
   6  -9   2   11.00    2.20
   6  -9   2    8.20    1.60
  12   8  -2   23.00    3.00
 -12  -8   2   19.80    2.00
 -12  -8   2   18.30    2.10
  11   8  -2    3.80    1.50
 -11  -8   2    3.60    0.90
 -11  -8   2    6.20    1.20
  10   8  -2   18.20    2.10
  10   8  -2   17.40    2.40
 -10  -8   2   18.50    1.70
 -10  -8   2   19.90    2.00
   9   8  -2  112.99    6.30
   9   8  -2  115.69    5.80
  -9  -8   2  113.79    5.20
  -9  -8   2  113.99    5.20
  -9  -8   2  119.69    5.60
   8   8  -2   42.80    3.30
   8   8  -2   47.00    3.10
  -8  -8   2   45.50    2.40
  -8  -8   2   46.50    2.50
  -8  -8   2   44.20    2.80
   7   8  -2    6.80    1.50
   7   8  -2    6.00    1.20
  -7  -8   2    6.70    0.80
  -7  -8   2    9.10    1.20
  -7  -8   2    6.80    1.00
   6   8  -2   34.50    2.60
   6   8  -2   34.90    2.80
  -6  -8   2   32.80    2.10
  -6  -8   2   35.30    1.80
  -6  -8   2   36.80    2.30
   5   8  -2   38.40    2.80
   5   8  -2   38.20    2.80
  -5  -8   2   42.00    1.90
  -5  -8   2   42.50    2.50
  -5  -8   2   44.90    2.50
   4   8  -2   40.60    2.80
   4   8  -2   37.10    2.80
  -4  -8   2   37.70    2.30
  -4  -8   2   41.50    2.40
   3   8  -2    2.10    0.90
   3   8  -2    3.40    1.00
  -3  -8   2    1.50    0.60
  -3  -8   2    2.00    0.70
   2   8  -2   50.79    3.10
   2   8  -2   51.09    3.10
  -2  -8   2   51.89    2.90
  -2  -8   2   46.50    2.60
   1   8  -2   62.59    3.90
   1   8  -2   68.79    3.90
  -1  -8   2   74.49    3.70
  -1  -8   2   70.29    3.40
   0   8  -2   50.89    3.40
   0   8  -2   58.49    3.40
   0  -8   2   51.69    2.70
   0  -8   2   50.19    3.00
  -1   8  -2   55.09    3.60
  -1   8  -2   48.40    3.50
   1  -8   2   59.29    3.30
   1  -8   2   58.99    2.80
  -2   8  -2   34.30    3.30
  -2   8  -2   33.30    2.80
   2  -8   2   37.50    2.50
   2  -8   2   33.00    1.80
  -3   8  -2   11.60    2.00
  -3   8  -2   10.50    1.80
   3  -8   2   12.70    1.60
  -4   8  -2    0.30    0.80
  -4   8  -2   -0.10    1.00
   4  -8   2    0.80    0.70
  -5   8  -2   24.80    3.00
   5  -8   2   26.50    2.60
   5  -8   2   27.20    3.10
  -6   8  -2    2.30    1.30
   6  -8   2    4.20    1.50
   6  -8   2    3.00    1.00
  -7   8  -2   10.40    2.20
   7  -8   2    4.90    1.30
   7  -8   2    7.00    2.00
  13   7  -2   -0.60    1.20
 -13  -7   2    0.20    0.70
 -13  -7   2   -0.60    0.60
  12   7  -2    2.80    1.30
 -12  -7   2    3.60    1.00
 -12  -7   2    4.30    1.00
  11   7  -2   14.10    2.40
  11   7  -2   13.50    2.00
 -11  -7   2   11.90    1.60
 -11  -7   2   17.50    1.80
  10   7  -2   10.50    1.90
  10   7  -2    9.60    1.60
 -10  -7   2    7.20    1.20
 -10  -7   2    9.00    1.20
   9   7  -2   24.30    1.60
   9   7  -2   24.20    2.30
   9   7  -2   27.70    2.80
  -9  -7   2   23.60    2.10
  -9  -7   2   22.10    1.70
   8   7  -2   44.30    2.90
   8   7  -2   44.80    3.20
   8   7  -2   46.60    2.40
  -8  -7   2   45.00    2.70
  -8  -7   2   44.80    2.40
   7   7  -2   61.59    3.50
   7   7  -2   65.49    4.00
  -7  -7   2   63.99    3.30
  -7  -7   2   60.69    3.00
   6   7  -2    0.50    0.60
   6   7  -2   -0.30    0.70
  -6  -7   2   -0.50    0.30
  -6  -7   2    0.90    0.50
  -6  -7   2    0.60    0.30
   5   7  -2    7.90    1.40
   5   7  -2    9.30    1.30
  -5  -7   2    8.30    0.70
  -5  -7   2    8.20    1.00
  -5  -7   2    7.00    1.00
   4   7  -2    0.40    0.70
   4   7  -2    1.10    0.70
  -4  -7   2    0.30    0.40
  -4  -7   2    0.60    0.20
  -4  -7   2    0.30    0.50
   3   7  -2    2.30    0.80
   3   7  -2    2.30    0.90
  -3  -7   2    3.20    0.70
  -3  -7   2    3.60    0.70
   2   7  -2  100.69    5.00
   2   7  -2  104.49    5.20
  -2  -7   2  101.99    4.60
  -2  -7   2  100.19    4.70
   1   7  -2  263.37   11.20
   1   7  -2  256.27   11.20
  -1  -7   2  268.07   10.90
  -1  -7   2  264.57   10.70
   0   7  -2    7.80    1.30
   0   7  -2    9.10    1.40
   0  -7   2    7.50    0.90
   0  -7   2    7.30    1.10
  -1   7  -2    0.30    0.10
  -1   7  -2    0.10    0.60
  -1   7  -2    0.40    0.60
   1  -7   2    0.70    0.60
   1  -7   2    0.40    0.40
  -2   7  -2   49.60    2.20
  -2   7  -2   53.49    3.40
  -2   7  -2   50.09    3.40
   2  -7   2   46.20    2.90
   2  -7   2   54.59    2.40
  -3   7  -2   75.19    4.60
  -3   7  -2   75.59    4.50
  -3   7  -2   70.79    3.30
   3  -7   2   83.59    4.10
   3  -7   2   78.49    3.30
  -4   7  -2   48.60    3.60
  -4   7  -2   50.49    3.60
  -4   7  -2   50.99    2.40
   4  -7   2   47.20    3.00
  -5   7  -2   33.00    3.30
  -5   7  -2   30.80    1.80
   5  -7   2   31.90    2.40
   5  -7   2   27.00    3.10
  -6   7  -2    0.30    0.50
  -6   7  -2    0.50    0.90
   6  -7   2   -0.10    0.60
   6  -7   2    1.70    1.10
  -7   7  -2   -1.30    0.70
  -7   7  -2   -0.20    0.50
   7  -7   2    0.50    0.80
   7  -7   2    0.20    1.00
  -8   7  -2   24.50    3.10
   8  -7   2   21.00    3.10
   8  -7   2   23.30    2.40
  13   6  -2    2.10    1.30
 -13  -6   2    1.10    0.70
 -13  -6   2   -0.50    0.60
  12   6  -2    8.20    2.00
  12   6  -2    3.10    1.20
 -12  -6   2    5.40    1.10
 -12  -6   2    5.80    1.10
  11   6  -2    1.80    1.00
  11   6  -2    1.10    1.00
 -11  -6   2    2.90    0.90
 -11  -6   2    0.30    0.60
  10   6  -2    2.80    1.10
  10   6  -2    0.90    1.00
 -10  -6   2    4.20    1.00
 -10  -6   2    3.30    0.80
   9   6  -2   47.00    3.50
   9   6  -2   55.49    2.60
   9   6  -2   50.89    3.40
  -9  -6   2   54.19    2.90
  -9  -6   2   50.89    3.00
   8   6  -2    0.00    0.70
   8   6  -2    0.20    0.30
   8   6  -2   -0.20    0.60
  -8  -6   2    0.40    0.50
  -8  -6   2    1.40    0.60
   7   6  -2   -0.20    0.50
   7   6  -2    0.60    0.40
   7   6  -2   -0.40    0.60
  -7  -6   2   -0.20    0.30
  -7  -6   2   -0.30    0.50
   6   6  -2   95.29    4.60
   6   6  -2   93.29    4.20
   6   6  -2   91.89    4.90
  -6  -6   2   96.39    4.10
  -6  -6   2   92.99    4.40
   5   6  -2    4.20    1.00
   5   6  -2    2.50    0.70
  -5  -6   2    2.80    0.60
  -5  -6   2    3.10    0.50
  -5  -6   2    2.20    0.50
   4   6  -2    3.00    0.90
   4   6  -2    2.80    0.80
  -4  -6   2    3.30    0.40
  -4  -6   2    2.40    0.50
  -4  -6   2    3.00    0.60
   3   6  -2   12.60    0.70
   3   6  -2   14.10    1.60
   3   6  -2   12.40    1.50
  -3  -6   2   11.10    1.10
  -3  -6   2   12.60    0.60
  -3  -6   2   12.20    1.20
   2   6  -2   22.90    1.90
   2   6  -2   26.70    1.90
  -2  -6   2   24.50    1.60
  -2  -6   2   25.60    1.50
   1   6  -2  309.37   12.70
   1   6  -2  326.87   12.90
  -1  -6   2  296.27   12.40
  -1  -6   2  302.37   12.30
   0   6  -2    0.50    0.60
   0   6  -2    0.30    0.60
   0  -6   2    0.10    0.30
   0  -6   2   -0.30    0.40
  -1   6  -2   19.10    0.90
  -1   6  -2   19.60    2.00
  -1   6  -2   19.70    2.00
   1  -6   2   21.10    1.20
   1  -6   2   18.80    0.90
   1  -6   2   17.60    1.40
  -2   6  -2   56.09    3.50
  -2   6  -2   51.69    3.30
  -2   6  -2   58.19    2.50
   2  -6   2   58.19    3.10
   2  -6   2   60.79    2.60
  -3   6  -2   57.09    3.80
  -3   6  -2   59.59    3.70
  -3   6  -2   58.19    2.70
   3  -6   2   66.59    3.30
   3  -6   2   61.89    2.60
  -4   6  -2    2.70    1.00
  -4   6  -2    0.70    0.40
  -4   6  -2    1.00    0.90
   4  -6   2    1.60    0.70
   4  -6   2    0.90    0.30
  -5   6  -2   22.50    1.50
  -5   6  -2   25.20    2.70
   5  -6   2   23.80    2.20
   5  -6   2   24.20    2.60
  -6   6  -2    3.30    1.20
  -6   6  -2    4.10    0.80
   6  -6   2    3.00    1.20
   6  -6   2    4.00    1.00
  -7   6  -2    0.30    0.90
  -7   6  -2    0.70    0.50
   7  -6   2    0.30    1.10
   7  -6   2    1.20    0.70
  -8   6  -2   30.90    3.50
  -8   6  -2   30.70    2.10
   8  -6   2   25.50    3.30
   8  -6   2   28.90    2.30
  -9   6  -2   20.90    2.10
  -9   6  -2   23.90    3.00
   9  -6   2   23.90    3.30
   9  -6   2   23.50    2.40
  13   5  -2   22.30    3.30
  13   5  -2   21.00    2.60
 -13  -5   2   24.10    2.40
  12   5  -2   -1.80    0.70
  12   5  -2    1.20    0.90
 -12  -5   2   -0.10    0.70
 -12  -5   2   -0.10    0.50
  11   5  -2    0.40    0.90
  11   5  -2    0.40    1.00
 -11  -5   2    1.70    0.70
 -11  -5   2    2.10    0.70
  10   5  -2   -0.40    0.70
  10   5  -2    0.90    1.00
 -10  -5   2   -0.30    0.50
 -10  -5   2    0.40    0.60
   9   5  -2   -0.90    0.70
   9   5  -2    0.80    0.40
   9   5  -2    0.20    0.70
  -9  -5   2    0.30    0.50
  -9  -5   2   -0.10    0.40
   8   5  -2    1.70    0.80
   8   5  -2    0.80    0.30
   8   5  -2    1.90    0.90
  -8  -5   2    1.50    0.50
  -8  -5   2    0.20    0.50
   7   5  -2    9.50    1.40
   7   5  -2    9.30    1.50
   7   5  -2   10.70    0.80
  -7  -5   2    8.90    1.00
  -7  -5   2   10.20    1.20
   6   5  -2    1.30    0.70
   6   5  -2    2.20    0.80
   6   5  -2    1.30    0.40
  -6  -5   2    0.80    0.40
  -6  -5   2    1.80    0.50
   5   5  -2  221.28    9.50
   5   5  -2  220.78    8.90
   5   5  -2  217.08    9.30
  -5  -5   2  217.68    9.10
  -5  -5   2  223.58    8.80
   4   5  -2    1.40    0.70
   4   5  -2    1.60    0.60
  -4  -5   2    1.00    0.30
  -4  -5   2    1.30    0.40
  -4  -5   2    1.40    0.50
   3   5  -2    3.40    0.90
   3   5  -2    3.10    0.80
  -3  -5   2    5.70    0.70
  -3  -5   2    3.80    0.40
  -3  -5   2    2.80    0.60
   2   5  -2  350.86   13.00
   2   5  -2  330.57   13.90
   2   5  -2  332.77   13.90
  -2  -5   2  351.26   13.50
  -2  -5   2  333.77   13.50
  -2  -5   2  339.47   13.00
   1   5  -2    3.90    1.00
   1   5  -2    3.70    0.80
  -1  -5   2    3.50    0.60
  -1  -5   2    4.00    0.60
   0   5  -2    7.80    1.00
   0   5  -2    7.80    1.10
   0  -5   2    6.10    0.80
   0  -5   2    6.60    0.70
  -1   5  -2   97.59    3.70
  -1   5  -2   91.39    4.60
  -1   5  -2   91.49    4.50
   1  -5   2   91.79    3.90
   1  -5   2   89.19    4.20
   1  -5   2   92.79    3.70
  -2   5  -2    1.00    0.70
  -2   5  -2    0.60    0.60
  -2   5  -2    0.70    0.30
   2  -5   2    0.60    0.30
   2  -5   2    1.30    0.50
  -3   5  -2   28.70    2.30
  -3   5  -2   29.20    2.30
  -3   5  -2   29.90    1.60
   3  -5   2   29.70    1.40
   3  -5   2   26.90    1.80
  -4   5  -2  106.49    4.70
  -4   5  -2  109.29    5.60
   4  -5   2  106.89    4.20
   4  -5   2  112.09    4.20
   4  -5   2  101.59    5.00
  -5   5  -2    1.20    0.80
  -5   5  -2    2.00    0.50
   5  -5   2    1.40    0.60
   5  -5   2    1.00    0.90
  -6   5  -2    2.90    1.20
  -6   5  -2    2.00    0.60
   6  -5   2    1.90    1.10
   6  -5   2    1.90    0.70
  -7   5  -2    5.30    1.40
  -7   5  -2    3.70    0.90
   7  -5   2    4.50    1.00
   7  -5   2    4.20    1.30
  -8   5  -2   19.60    1.90
  -8   5  -2   13.20    2.20
   8  -5   2   14.50    1.70
   8  -5   2   11.90    2.20
  -9   5  -2   54.99    3.20
  -9   5  -2   53.39    4.00
   9  -5   2   54.99    4.30
   9  -5   2   52.49    3.30
 -10   5  -2   29.70    3.30
 -10   5  -2   26.50    2.50
  10  -5   2   26.80    3.50
  10  -5   2   35.30    2.50
  13   4  -2   77.99    5.50
  13   4  -2   69.79    4.60
 -13  -4   2   70.79    4.20
  12   4  -2   25.80    3.30
  12   4  -2   29.20    3.00
 -12  -4   2   30.90    2.40
 -12  -4   2   34.90    2.10
  11   4  -2   13.00    1.90
  11   4  -2   11.30    2.10
 -11  -4   2   10.40    1.50
 -11  -4   2   14.20    1.50
  10   4  -2    6.70    1.30
  10   4  -2    3.00    1.30
 -10  -4   2    4.10    0.90
 -10  -4   2    4.10    0.90
   9   4  -2   12.40    1.70
   9   4  -2   11.50    0.80
   9   4  -2    9.90    1.80
  -9  -4   2   10.60    1.20
  -9  -4   2   10.90    1.30
   8   4  -2    8.80    1.60
   8   4  -2    5.10    1.10
   8   4  -2    5.70    0.60
  -8  -4   2    6.30    1.00
  -8  -4   2    5.70    0.90
   7   4  -2   24.60    1.90
   7   4  -2   24.80    2.40
   7   4  -2   24.50    1.30
  -7  -4   2   24.30    1.60
  -7  -4   2   22.00    1.50
   6   4  -2   73.99    3.90
   6   4  -2   72.89    3.70
   6   4  -2   70.79    3.10
  -6  -4   2   73.89    3.40
  -6  -4   2   71.39    3.40
   5   4  -2   10.40    0.80
   5   4  -2   11.70    1.40
   5   4  -2   10.80    1.30
  -5  -4   2   12.70    0.90
  -5  -4   2   10.50    1.10
   4   4  -2   26.20    1.40
   4   4  -2   27.80    1.80
   4   4  -2   29.90    1.90
  -4  -4   2   26.30    1.40
  -4  -4   2   27.30    1.60
   3   4  -2  111.59    4.90
   3   4  -2  110.79    4.90
  -3  -4   2  103.79    4.30
  -3  -4   2  105.19    4.50
  -3  -4   2  107.29    4.60
   2   4  -2   21.90    1.00
   2   4  -2   22.50    1.50
   2   4  -2   21.20    1.60
  -2  -4   2   21.10    1.30
  -2  -4   2   21.60    1.30
  -2  -4   2   21.60    1.00
   1   4  -2    2.80    0.20
   1   4  -2    3.20    0.70
   1   4  -2    2.80    0.20
   1   4  -2    2.90    0.80
  -1  -4   2    2.90    0.50
  -1  -4   2    2.50    0.50
   0   4  -2   33.60    2.00
   0   4  -2   32.60    2.10
   0   4  -2   33.60    1.40
   0   4  -2   34.80    1.40
   0  -4   2   35.20    1.80
   0  -4   2   33.40    1.70
  -1   4  -2   94.49    4.40
  -1   4  -2   96.89    4.50
  -1   4  -2   90.29    3.80
   1  -4   2   97.89    3.80
   1  -4   2   92.09    3.90
   1  -4   2   93.89    4.20
  -2   4  -2   39.60    1.90
  -2   4  -2   37.90    2.40
  -2   4  -2   40.20    2.50
   2  -4   2   42.10    2.20
   2  -4   2   40.30    1.80
  -3   4  -2   18.50    1.80
  -3   4  -2   19.90    1.20
  -3   4  -2   19.20    1.90
   3  -4   2   22.10    1.50
   3  -4   2   20.10    0.90
  -4   4  -2   37.20    1.90
  -4   4  -2   32.30    2.40
   4  -4   2   33.70    2.10
  -5   4  -2   23.10    2.40
  -5   4  -2   23.40    1.60
   5  -4   2   23.20    2.30
   5  -4   2   22.60    1.70
  -6   4  -2   12.00    1.30
  -6   4  -2   12.50    1.80
   6  -4   2   10.30    1.30
   6  -4   2   10.70    1.70
  -7   4  -2   17.60    2.30
  -7   4  -2   21.70    1.90
   7  -4   2   18.80    2.40
   7  -4   2   14.40    1.60
  -8   4  -2   13.60    2.00
  -8   4  -2   10.90    1.50
   8  -4   2   14.00    2.20
   8  -4   2   11.90    1.50
  -9   4  -2   -0.30    0.70
  -9   4  -2    0.00    0.60
   9  -4   2    1.30    1.20
   9  -4   2    0.10    0.60
 -10   4  -2   65.79    3.90
 -10   4  -2   69.49    4.50
  10  -4   2   72.99    5.00
  10  -4   2   63.99    3.80
 -11   4  -2    0.40    1.20
 -11   4  -2    3.10    1.00
  11  -4   2    2.10    1.40
  11  -4   2    3.00    0.90
  13   3  -2    0.30    0.90
  13   3  -2    0.70    1.30
 -13  -3   2    1.90    0.90
  12   3  -2    1.00    0.90
  12   3  -2    0.10    1.10
 -12  -3   2    1.30    0.80
  11   3  -2   15.10    2.10
  11   3  -2   11.80    2.10
 -11  -3   2   14.80    1.40
 -11  -3   2   13.90    1.70
  10   3  -2    8.40    1.80
  10   3  -2   10.60    1.60
 -10  -3   2   10.00    1.10
 -10  -3   2    8.40    1.30
   9   3  -2    8.00    1.60
   9   3  -2    7.40    1.30
  -9  -3   2    7.70    1.00
  -9  -3   2    6.90    1.10
   8   3  -2    5.40    1.10
   8   3  -2    3.20    1.10
   8   3  -2    4.10    0.50
  -8  -3   2    2.70    0.70
  -8  -3   2    4.20    0.70
   7   3  -2   18.40    2.10
   7   3  -2   22.60    1.20
   7   3  -2   22.70    1.80
  -7  -3   2   25.00    1.50
  -7  -3   2   20.80    1.60
   6   3  -2   81.59    4.30
   6   3  -2   79.29    4.00
   6   3  -2   83.09    3.40
  -6  -3   2   83.59    3.80
  -6  -3   2   80.99    3.70
   5   3  -2  186.68    8.10
   5   3  -2  176.18    7.80
   5   3  -2  180.78    7.20
  -5  -3   2  185.68    7.50
  -5  -3   2  186.08    7.50
   4   3  -2    1.50    0.60
   4   3  -2    2.60    0.70
   4   3  -2    1.60    0.30
  -4  -3   2    2.10    0.50
  -4  -3   2    2.10    0.40
   3   3  -2    5.50    0.80
   3   3  -2    6.30    0.90
  -3  -3   2    7.80    0.70
  -3  -3   2    7.70    0.60
   2   3  -2   79.89    3.50
   2   3  -2   72.19    3.50
  -2  -3   2   77.09    3.30
  -2  -3   2   73.99    3.00
  -2  -3   2   73.49    3.20
   1   3  -2   72.49    3.00
   1   3  -2   75.99    3.60
   1   3  -2   76.39    3.50
  -1  -3   2   76.39    3.20
  -1  -3   2   76.79    3.00
  -1  -3   2   77.89    3.30
   0   3  -2   36.60    1.90
   0   3  -2   37.10    1.50
   0   3  -2   36.20    2.10
   0   3  -2   38.20    1.50
   0  -3   2   38.60    1.90
   0  -3   2   37.40    1.70
  -1   3  -2    2.60    0.60
  -1   3  -2    1.70    0.50
  -1   3  -2    1.00    0.20
   1  -3   2    2.40    0.50
   1  -3   2    1.90    0.30
   1  -3   2    1.80    0.30
  -2   3  -2   26.10    1.30
  -2   3  -2   27.70    1.80
  -2   3  -2   27.60    1.80
   2  -3   2   25.00    1.50
   2  -3   2   24.80    1.20
  -3   3  -2   42.00    1.80
  -3   3  -2   48.00    2.60
  -3   3  -2   46.60    2.10
  -3   3  -2   41.20    2.60
   3  -3   2   42.70    1.80
   3  -3   2   47.40    2.30
  -4   3  -2  680.73   26.00
  -4   3  -2  657.43   26.50
   4  -3   2  635.84   26.50
   4  -3   2  704.33   26.20
  -5   3  -2   27.30    1.70
  -5   3  -2   25.60    2.10
   5  -3   2   25.40    2.10
   5  -3   2   25.80    1.70
  -6   3  -2  323.57   12.20
  -6   3  -2  282.47   12.70
   6  -3   2  294.47   12.10
   6  -3   2  285.07   12.80
  -7   3  -2    6.60    1.30
  -7   3  -2    6.90    1.10
   7  -3   2    7.80    1.50
   7  -3   2    7.10    1.00
  -8   3  -2  330.17   15.60
  -8   3  -2  391.16   15.20
   8  -3   2  397.36   16.10
   8  -3   2  355.76   15.00
  -9   3  -2  124.19    6.80
  -9   3  -2  145.89    6.50
   9  -3   2  139.89    7.20
   9  -3   2  132.69    6.20
 -10   3  -2   78.39    4.30
 -10   3  -2   77.69    4.80
  10  -3   2   79.59    5.10
  10  -3   2   75.89    4.10
 -11   3  -2   -0.90    0.60
 -11   3  -2    0.00    0.80
  11  -3   2   -0.50    1.00
  11  -3   2    0.80    0.60
  13   2  -2   19.90    2.60
  13   2  -2   14.00    2.70
 -13  -2   2   22.70    2.40
  12   2  -2   64.59    4.20
  12   2  -2   65.09    4.80
 -12  -2   2   65.59    3.90
  11   2  -2   32.20    3.60
  11   2  -2   32.90    2.70
 -11  -2   2   30.90    2.30
  10   2  -2    0.50    0.90
  10   2  -2   -0.10    0.70
 -10  -2   2    0.00    0.30
 -10  -2   2    1.50    0.70
   9   2  -2    4.20    1.10
   9   2  -2    5.30    1.40
  -9  -2   2    4.70    0.70
  -9  -2   2    7.60    1.10
   8   2  -2    0.50    0.70
   8   2  -2    2.50    1.00
   8   2  -2    3.10    0.40
  -8  -2   2    2.30    0.70
  -8  -2   2    2.90    0.50
   7   2  -2    5.90    0.50
   7   2  -2    5.90    1.00
   7   2  -2    4.50    1.10
  -7  -2   2    5.50    0.70
  -7  -2   2    6.40    0.90
   6   2  -2   31.20    2.00
   6   2  -2   28.90    1.30
   6   2  -2   28.60    2.10
  -6  -2   2   28.70    1.60
  -6  -2   2   29.10    1.80
   5   2  -2  312.57   12.00
   5   2  -2  311.57   12.60
   5   2  -2  302.67   12.80
  -5  -2   2  310.97   12.40
  -5  -2   2  316.67   12.30
   4   2  -2  281.57   11.80
   4   2  -2  296.17   12.00
   4   2  -2  293.47   11.30
  -4  -2   2  294.37   11.30
  -4  -2   2  281.77   11.50
  -4  -2   2  305.47   11.60
   3   2  -2  334.77   12.80
   3   2  -2  330.77   13.40
   3   2  -2  328.17   13.30
  -3  -2   2  334.47   13.10
  -3  -2   2  343.37   12.80
  -3  -2   2  329.67   13.00
   2   2  -2  232.38    9.60
   2   2  -2  244.28    9.50
  -2  -2   2  235.48    9.20
  -2  -2   2  235.58    9.20
  -2  -2   2  240.28    9.40
   1   2  -2  356.36   13.60
   1   2  -2  352.16   13.90
   1   2  -2  358.66   14.00
  -1  -2   2  354.76   13.80
  -1  -2   2  355.16   13.70
  -1  -2   2  356.06   13.60
   0   2  -2  589.14   22.80
   0   2  -2  613.04   23.00
   0   2  -2  600.24   22.50
   0   2  -2  591.84   22.60
   0  -2   2  538.05   22.70
   0  -2   2  618.74   22.70
  -1   2  -2  896.81   35.40
  -1   2  -2  931.21   35.30
  -1   2  -2  911.11   35.00
   1  -2   2  947.91   35.00
   1  -2   2  978.30   35.00
   1  -2   2  838.62   35.20
  -2   2  -2   61.69    3.00
  -2   2  -2   57.09    2.40
  -2   2  -2   59.59    2.60
  -2   2  -2   56.19    2.90
   2  -2   2   64.09    2.40
   2  -2   2   62.49    2.80
  -3   2  -2   31.30    1.60
  -3   2  -2   29.30    1.90
  -3   2  -2   29.30    1.20
   3  -2   2   31.00    1.70
   3  -2   2   31.30    1.20
  -4   2  -2  603.54   22.20
   4  -2   2  577.24   22.60
   4  -2   2  529.45   22.20
  -5   2  -2  159.38    6.70
  -5   2  -2  171.08    7.20
   5  -2   2  153.08    6.60
   5  -2   2  151.18    7.10
  -6   2  -2    7.80    1.30
  -6   2  -2    7.00    1.00
   6  -2   2    9.00    1.00
   6  -2   2    6.00    1.20
  -7   2  -2   25.30    1.80
  -7   2  -2   22.70    2.20
   7  -2   2   24.40    1.60
   7  -2   2   16.60    2.10
  -8   2  -2  142.79    6.50
  -8   2  -2  140.59    6.90
   8  -2   2  144.99    6.30
   8  -2   2  138.09    7.00
  -9   2  -2  202.48    9.20
  -9   2  -2  200.68    8.80
   9  -2   2  194.68    8.50
   9  -2   2  191.58    9.40
 -10   2  -2    1.90    0.80
 -10   2  -2    1.50    0.90
  10  -2   2    1.00    0.60
  10  -2   2    2.50    1.20
 -11   2  -2   -0.60    0.70
 -11   2  -2    0.50    0.80
  11  -2   2   -0.10    0.60
  11  -2   2    0.50    1.30
 -12   2  -2    2.70    1.00
 -12   2  -2    1.20    1.00
  12  -2   2    0.50    1.10
  12   1  -2    1.10    1.10
  12   1  -2    0.30    1.30
 -12  -1   2    1.40    0.80
  11   1  -2   -0.50    0.70
  11   1  -2   -0.10    0.90
 -11  -1   2   -0.20    0.60
  10   1  -2    2.80    1.20
 -10  -1   2    1.80    0.70
 -10  -1   2    0.70    0.40
   9   1  -2   38.70    3.00
  -9  -1   2   38.20    2.00
  -9  -1   2   37.30    2.70
  -9  -1   2   34.90    2.40
   8   1  -2    2.10    0.40
   8   1  -2    2.30    1.00
  -8  -1   2    1.90    0.70
  -8  -1   2    2.90    0.90
  -8  -1   2    2.60    0.50
   7   1  -2    4.70    0.50
   7   1  -2    4.60    1.10
  -7  -1   2    3.80    0.60
  -7  -1   2    4.00    0.80
  -7  -1   2    3.50    0.80
   6   1  -2   44.70    1.90
   6   1  -2   48.40    2.90
  -6  -1   2   43.40    2.40
  -6  -1   2   43.30    2.10
  -6  -1   2   46.30    2.60
   5   1  -2  179.18    7.70
   5   1  -2  173.18    6.80
  -5  -1   2  183.68    6.90
  -5  -1   2  177.48    7.30
  -5  -1   2  164.98    7.10
   4   1  -2  328.87   13.20
   4   1  -2  346.07   12.50
   4   1  -2  333.07   13.10
  -4  -1   2  334.27   12.50
  -4  -1   2  336.87   12.70
  -4  -1   2  272.97   12.80
   3   1  -2   37.10    2.00
   3   1  -2   36.70    1.50
   3   1  -2   38.00    2.10
  -3  -1   2   38.90    1.50
  -3  -1   2   36.40    1.70
  -3  -1   2   38.90    1.80
   2   1  -2  402.46   15.90
   2   1  -2  390.46   15.90
  -2  -1   2  413.76   15.50
  -2  -1   2  419.56   15.70
  -2  -1   2  402.56   15.70
  -2  -1   2  410.86   15.50
   1   1  -2 1508.95   56.69
   1   1  -2 1460.95   56.79
   1   1  -2 1529.65   57.09
  -1  -1   2 1411.76   56.89
  -1  -1   2 1500.45   56.79
  -1  -1   2 1500.05   56.79
   0   1  -2    1.20    0.20
   0   1  -2    1.30    0.40
   0   1  -2    0.90    0.30
   0   1  -2    1.40    0.30
   0   1  -2    0.90    0.30
   0  -1   2    1.30    0.20
   0  -1   2    0.80    0.20
   0  -1   2    1.00    0.20
   0  -1   2    1.50    0.30
  -1   1  -2    8.30    0.70
  -1   1  -2   10.10    0.50
  -1   1  -2   10.10    0.60
  -1   1  -2    8.50    0.90
   1  -1   2    9.00    0.60
   1  -1   2    9.20    0.60
   1  -1   2    9.40    0.50
  -2   1  -2  470.45   17.50
  -2   1  -2  473.15   17.90
  -2   1  -2  455.45   17.70
  -2   1  -2  447.26   17.90
   2  -1   2  465.15   17.50
   2  -1   2  445.66   17.80
  -3   1  -2    1.10    0.40
  -3   1  -2    1.70    0.20
  -3   1  -2    1.90    0.50
   3  -1   2    1.50    0.40
   3  -1   2    1.40    0.10
   3  -1   2    1.20    0.50
  -4   1  -2    5.20    0.80
  -4   1  -2    3.20    0.60
   4  -1   2    3.60    0.80
   4  -1   2    4.70    0.60
  -5   1  -2  106.79    4.70
  -5   1  -2  105.69    5.00
   5  -1   2  110.89    5.10
   5  -1   2  105.09    4.60
  -6   1  -2   25.10    1.90
  -6   1  -2   24.50    1.70
   6  -1   2   24.50    1.50
   6  -1   2   25.30    1.90
  -7   1  -2  111.39    5.30
  -7   1  -2  103.19    5.00
   7  -1   2  108.79    5.50
   7  -1   2  112.49    4.90
  -8   1  -2  221.78    9.20
  -8   1  -2  216.48    9.40
   8  -1   2  205.08    9.60
   8  -1   2  204.78    8.80
  -9   1  -2   54.99    3.30
  -9   1  -2   59.99    3.60
   9  -1   2   59.39    3.10
   9  -1   2   58.09    3.80
 -10   1  -2   10.60    1.60
 -10   1  -2    8.40    1.40
  10  -1   2    6.20    1.60
  10  -1   2    9.90    1.30
 -11   1  -2   -0.30    0.80
 -11   1  -2   -0.80    0.60
  11  -1   2    0.50    0.60
  11  -1   2   -0.40    0.90
 -12   1  -2    5.90    1.50
 -12   1  -2    9.30    1.50
  12  -1   2    7.50    1.90
  12   0  -2    6.10    1.80
 -12   0   2    9.80    1.60
  11   0  -2    0.90    1.00
 -11   0   2   -0.20    0.90
 -11   0   2    1.70    0.90
  10   0  -2   31.20    3.20
 -10   0   2   27.80    2.80
 -10   0   2   24.60    2.30
   9   0  -2   42.10    3.10
  -9   0   2   36.70    2.70
  -9   0   2   37.00    2.40
  -9   0   2   31.40    1.70
   8   0  -2   37.40    1.90
   8   0  -2   39.70    2.90
  -8   0   2   37.70    2.40
  -8   0   2   39.30    1.90
  -8   0   2   41.60    2.70
   7   0  -2  126.29    6.20
   7   0  -2  127.09    5.20
  -7   0   2  134.69    5.30
  -7   0   2  126.39    5.80
  -7   0   2  123.89    6.00
   6   0  -2   33.80    2.30
   6   0  -2   34.20    1.50
  -6   0   2   28.10    1.90
  -6   0   2   32.10    2.10
  -6   0   2   31.70    1.60
   5   0  -2   89.79    3.70
   5   0  -2   99.89    4.50
  -5   0   2   85.69    4.20
  -5   0   2   89.09    4.10
  -5   0   2   88.99    3.70
   4   0  -2  681.03   25.90
   4   0  -2  687.93   26.60
  -4   0   2  684.43   26.40
  -4   0   2  693.03   25.90
  -4   0   2  656.73   26.20
  -4   0   2  662.43   26.00
   3   0  -2    3.00    0.60
   3   0  -2    2.50    0.20
  -3   0   2    2.60    0.60
  -3   0   2    2.80    0.40
  -3   0   2    2.60    0.50
  -3   0   2    2.10    0.20
   2   0  -2   34.50    1.70
  -2   0   2   31.70    1.70
  -2   0   2   32.90    1.50
  -2   0   2   34.90    1.60
   1   0  -2  213.48    8.60
   1   0  -2  202.38    8.60
   1   0  -2  221.28    8.60
   1   0  -2  222.98    8.40
  -1   0   2  229.28    8.50
  -1   0   2  216.98    8.50
  -1   0   2  229.18    8.40
   0   0  -2    4.80    0.30
   0   0  -2    5.20    0.30
   0   0  -2    4.90    0.50
   0   0   2    4.40    0.50
   0   0   2    4.40    0.30
   0   0   2    5.10    0.30
   0   0   2    4.20    0.30
   0   0   2    4.90    0.30
  -1   0  -2   44.80    1.70
  -1   0  -2   39.60    1.70
  -1   0  -2   41.10    1.80
   1   0   2   40.40    1.70
   1   0   2   43.60    1.70
   1   0   2   36.80    1.60
   1   0   2   38.60    1.70
   1   0   2   39.40    1.70
  -2   0  -2 1432.96   53.49
  -2   0  -2 1393.66   53.59
  -2   0  -2 1233.48   53.39
  -2   0  -2 1407.26   53.79
   2   0   2 1404.16   53.79
   2   0   2 1432.86   53.39
   2   0   2 1514.15   53.79
  -3   0  -2  122.09    4.70
  -3   0  -2  111.29    5.00
  -3   0  -2  120.59    5.00
   3   0   2  127.19    5.10
   3   0   2  124.09    4.90
  -4   0  -2  687.03   25.20
  -4   0  -2  555.34   25.60
  -4   0  -2  662.13   25.60
  -4   0  -2  705.03   25.20
   4   0   2  681.43   25.50
   4   0   2  668.73   25.80
  -5   0  -2  276.17   10.50
  -5   0  -2  283.07   11.00
  -5   0  -2  276.37   11.10
  -5   0  -2  263.67   10.50
   5   0   2  264.67   10.80
   5   0   2  270.97   11.20
  -6   0  -2   21.10    1.70
  -6   0  -2   24.80    1.60
  -6   0  -2   24.20    1.10
   6   0   2   22.90    1.40
   6   0   2   23.50    1.80
  -7   0  -2   75.39    3.00
  -7   0  -2   72.79    3.80
  -7   0  -2   74.29    3.70
   7   0   2   75.39    3.50
   7   0   2   70.59    4.00
  -8   0  -2    2.40    0.70
  -8   0  -2    1.50    0.70
  -8   0  -2    1.30    0.20
   8   0   2    1.40    0.80
   8   0   2    1.40    0.50
  -9   0  -2  119.49    5.60
  -9   0  -2  100.29    5.30
   9   0   2  112.29    5.10
   9   0   2  114.79    5.90
 -10   0  -2    0.70    0.60
 -10   0  -2    0.60    0.70
  10   0   2    0.80    0.50
  10   0   2    2.20    1.10
 -11   0  -2   14.10    1.90
 -11   0  -2   12.50    1.70
  11   0   2    8.80    1.90
  11   0   2   11.60    1.30
 -12   0  -2   15.70    2.10
 -12   0  -2   15.80    2.00
  12   0   2   15.00    2.50
 -13   0  -2   51.19    3.70
 -13   0  -2   39.80    3.20
  13   0   2   43.50    4.40
  12  -1  -2    2.00    1.40
 -12   1   2    0.20    0.70
 -12   1   2    1.40    1.10
  11  -1  -2    1.40    1.20
 -11   1   2    0.30    0.80
 -11   1   2    2.20    1.00
  10  -1  -2    0.80    1.00
 -10   1   2    0.80    0.60
 -10   1   2    1.40    1.10
   9  -1  -2   41.80    3.30
  -9   1   2   42.30    3.00
  -9   1   2   45.80    2.80
   8  -1  -2    1.30    0.40
   8  -1  -2    0.90    0.90
  -8   1   2    2.00    0.90
  -8   1   2    1.90    0.30
  -8   1   2    1.30    0.70
   7  -1  -2  104.89    4.40
   7  -1  -2  101.89    5.40
  -7   1   2  102.99    5.20
  -7   1   2  102.89    4.80
  -7   1   2  105.39    4.30
   6  -1  -2  203.08    8.30
   6  -1  -2  220.48    9.30
  -6   1   2  207.58    8.20
  -6   1   2  216.48    8.80
  -6   1   2  200.78    9.00
   5  -1  -2   71.29    3.80
   5  -1  -2   72.39    3.20
  -5   1   2   80.39    3.80
  -5   1   2   76.99    3.50
  -5   1   2   76.49    3.10
   4  -1  -2  329.47   13.30
   4  -1  -2  336.37   12.70
  -4   1   2  323.37   12.60
  -4   1   2  317.17   13.20
   3  -1  -2  287.27   10.60
   3  -1  -2  266.97   11.10
  -3   1   2  267.47   11.00
  -3   1   2  274.87   10.60
  -3   1   2  277.57   10.60
  -3   1   2  263.37   10.80
   2  -1  -2   22.40    1.00
   2  -1  -2   23.40    1.40
   2  -1  -2   20.80    1.00
  -2   1   2   22.80    1.20
  -2   1   2   23.70    1.30
  -2   1   2   22.90    1.00
   1  -1  -2   23.10    1.00
   1  -1  -2   21.70    1.20
   1  -1  -2   21.80    1.00
  -1   1   2   23.20    1.20
  -1   1   2   21.40    1.00
  -1   1   2   23.30    1.10
  -1   1   2   22.00    1.00
   0  -1  -2    0.70    0.20
   0  -1  -2    0.80    0.20
   0  -1  -2    1.20    0.20
   0  -1  -2    1.00    0.30
   0  -1  -2    0.80    0.30
   0   1   2    1.10    0.20
   0   1   2    0.80    0.20
   0   1   2    1.10    0.20
   0   1   2    1.30    0.20
   0   1   2    0.90    0.30
  -1  -1  -2    0.60    0.20
  -1  -1  -2    0.30    0.20
  -1  -1  -2    0.20    0.20
  -1  -1  -2    0.40    0.20
  -1  -1  -2    0.30    0.20
   1   1   2    0.30    0.20
   1   1   2    0.30    0.20
   1   1   2    0.90    0.20
   1   1   2    0.20    0.20
   1   1   2    1.30    0.20
  -2  -1  -2  173.78    6.60
  -2  -1  -2  174.08    6.70
   2   1   2  165.38    6.70
   2   1   2  179.38    6.70
   2   1   2  177.68    6.60
   2   1   2  150.38    6.70
  -3  -1  -2   10.60    0.80
  -3  -1  -2    9.90    0.60
  -3  -1  -2    9.60    0.70
   3   1   2    9.50    0.70
   3   1   2   10.70    0.90
   3   1   2    9.80    0.80
  -4  -1  -2    0.20    0.30
  -4  -1  -2    0.00    0.20
  -4  -1  -2    0.60    0.40
   4   1   2    0.30    0.40
   4   1   2   -0.20    0.30
  -5  -1  -2   38.40    2.00
  -5  -1  -2   39.30    2.10
  -5  -1  -2   40.60    1.70
   5   1   2   37.40    1.90
   5   1   2   38.00    2.30
  -6  -1  -2    2.60    0.40
  -6  -1  -2    3.90    0.70
  -6  -1  -2    3.00    0.60
   6   1   2    3.30    0.60
   6   1   2    3.50    0.80
  -7  -1  -2    0.80    0.50
  -7  -1  -2    0.20    0.20
  -7  -1  -2    0.40    0.50
   7   1   2    0.30    0.40
   7   1   2    0.50    0.60
  -8  -1  -2    3.90    0.50
  -8  -1  -2    3.30    0.80
  -8  -1  -2    2.00    0.70
   8   1   2    5.20    1.10
   8   1   2    3.20    0.60
  -9  -1  -2    1.20    0.60
  -9  -1  -2    1.80    0.80
  -9  -1  -2    2.10    0.40
   9   1   2    0.70    0.40
   9   1   2    1.30    1.00
 -10  -1  -2   -0.10    0.50
 -10  -1  -2   -0.50    0.50
  10   1   2   -0.90    0.70
  10   1   2   -0.40    0.40
 -11  -1  -2   25.30    2.50
 -11  -1  -2   32.70    2.80
  11   1   2   26.20    3.00
  11   1   2   23.10    1.70
 -12  -1  -2   15.20    2.10
 -12  -1  -2   17.10    2.10
  12   1   2   14.70    2.50
 -13  -1  -2    3.30    1.10
 -13  -1  -2    5.00    1.30
  13   1   2    3.20    1.50
  11  -2  -2    5.40    1.70
 -11   2   2    7.80    1.80
 -11   2   2    5.80    1.30
  10  -2  -2   36.40    3.70
 -10   2   2   37.50    2.60
 -10   2   2   36.00    3.10
   9  -2  -2   29.00    3.10
  -9   2   2   36.10    2.80
  -9   2   2   27.20    2.10
   8  -2  -2  243.78   11.10
   8  -2  -2  245.68    9.90
  -8   2   2  249.68   10.40
  -8   2   2  233.28   10.80
   7  -2  -2    0.70    0.40
   7  -2  -2    1.00    0.80
  -7   2   2    0.70    0.20
  -7   2   2   -0.20    0.40
  -7   2   2    0.40    0.60
   6  -2  -2  121.79    6.00
   6  -2  -2  121.99    5.10
  -6   2   2  130.79    5.50
  -6   2   2  117.49    5.70
  -6   2   2  118.59    4.80
   5  -2  -2   -0.30    0.20
   5  -2  -2    1.00    0.60
  -5   2   2   -0.10    0.30
  -5   2   2   -0.10    0.50
  -5   2   2    0.20    0.20
   4  -2  -2    0.70    0.60
   4  -2  -2    1.00    0.30
  -4   2   2    1.40    0.60
  -4   2   2    1.20    0.40
  -4   2   2    1.00    0.20
   3  -2  -2  207.58    8.30
   3  -2  -2  200.18    8.80
  -3   2   2  221.48    8.50
  -3   2   2  205.08    8.20
  -3   2   2  220.88    8.80
   2  -2  -2  244.48    9.50
   2  -2  -2  241.68    9.90
  -2   2   2  237.28    9.80
  -2   2   2  246.98    9.60
  -2   2   2  245.48    9.40
   1  -2  -2  427.86   14.70
  -1   2   2  409.16   15.00
  -1   2   2  332.27   14.80
  -1   2   2  394.06   14.70
  -1   2   2  345.37   14.60
   0  -2  -2 9763.42  359.96
   0  -2  -2 9343.87  358.46
   0   2   2 9999.00  360.36
   0   2   2 9283.87  358.96
   0   2   2 8681.23  357.56
   0   2   2 8809.42  363.86
   0   2   2 9093.99  359.96
  -1  -2  -2  242.28    9.10
  -1  -2  -2  247.38    9.00
  -1  -2  -2  229.38    9.00
   1   2   2  250.67    9.00
   1   2   2  197.58    8.90
   1   2   2  226.78    9.00
   1   2   2  236.48    9.10
  -2  -2  -2  722.63   27.80
  -2  -2  -2  731.93   27.80
   2   2   2  691.73   27.80
   2   2   2  758.52   27.80
  -3  -2  -2 1289.97   52.09
  -3  -2  -2 1347.07   52.19
  -3  -2  -2 1384.16   52.19
   3   2   2 1446.36   52.69
   3   2   2 1320.17   52.29
   3   2   2 1408.86   52.09
  -4  -2  -2   65.59    2.80
  -4  -2  -2   68.59    2.80
  -4  -2  -2   66.99    3.00
   4   2   2   64.29    3.20
   4   2   2   66.09    2.90
  -5  -2  -2    0.80    0.40
  -5  -2  -2    0.40    0.30
  -5  -2  -2    0.00    0.30
   5   2   2   -0.10    0.50
   5   2   2   -0.20    0.30
  -6  -2  -2   27.10    1.70
  -6  -2  -2   27.80    1.40
  -6  -2  -2   25.70    1.50
   6   2   2   26.00    1.90
   6   2   2   27.30    1.50
  -7  -2  -2   66.99    3.30
  -7  -2  -2   69.39    3.00
  -7  -2  -2   65.29    3.30
   7   2   2   66.19    3.70
   7   2   2   67.99    3.10
  -8  -2  -2   21.80    1.70
  -8  -2  -2   21.30    1.60
  -8  -2  -2   23.70    1.30
   8   2   2   21.70    2.20
   8   2   2   21.00    1.40
  -9  -2  -2   98.29    4.80
  -9  -2  -2  105.59    4.30
  -9  -2  -2   92.29    4.80
   9   2   2   97.49    5.30
   9   2   2  102.59    4.50
 -10  -2  -2    0.00    0.30
 -10  -2  -2    0.90    0.70
 -10  -2  -2    1.00    0.70
  10   2   2   -0.10    0.80
  10   2   2    0.10    0.40
 -11  -2  -2   11.40    1.70
 -11  -2  -2   12.10    1.70
  11   2   2   10.60    1.90
  11   2   2   12.70    1.30
 -12  -2  -2   12.30    1.70
 -12  -2  -2    9.50    1.60
  12   2   2   12.30    2.20
 -13  -2  -2    9.70    1.70
 -13  -2  -2   11.50    1.80
  13   2   2    6.10    1.90
  11  -3  -2   23.50    3.20
 -11   3   2   23.40    2.30
 -11   3   2   25.00    3.10
  10  -3  -2    1.50    1.10
 -10   3   2   -0.50    0.60
 -10   3   2   -0.20    0.90
   9  -3  -2   68.89    4.60
  -9   3   2   66.29    3.70
  -9   3   2   68.59    4.30
   8  -3  -2  131.69    6.90
   8  -3  -2  130.99    5.70
  -8   3   2  133.69    6.60
  -8   3   2  124.29    6.00
   7  -3  -2    0.40    0.40
   7  -3  -2    0.80    0.90
  -7   3   2    0.90    0.70
  -7   3   2    0.80    0.60
   6  -3  -2   16.90    1.20
   6  -3  -2   13.30    1.90
  -6   3   2   15.30    0.70
  -6   3   2   15.30    1.40
  -6   3   2   17.50    1.90
   5  -3  -2   25.70    1.50
   5  -3  -2   23.30    2.40
  -5   3   2   27.40    1.60
  -5   3   2   24.40    1.10
  -5   3   2   25.30    1.90
   4  -3  -2   21.70    1.80
   4  -3  -2   24.90    1.40
  -4   3   2   20.90    1.70
  -4   3   2   24.20    1.40
  -4   3   2   22.60    1.00
   3  -3  -2  218.28    9.00
   3  -3  -2  208.38    8.50
  -3   3   2  206.08    8.50
  -3   3   2  221.68    8.20
  -3   3   2  200.68    8.80
   2  -3  -2  110.29    4.30
  -2   3   2  102.39    4.60
  -2   3   2  100.99    4.10
  -2   3   2  101.49    4.30
  -2   3   2  101.09    4.80
   1  -3  -2  461.85   18.30
  -1   3   2  498.05   18.60
  -1   3   2  482.15   18.10
  -1   3   2  446.36   18.20
  -1   3   2  474.35   18.60
   0   3   2   87.09    3.40
   0   3   2   82.49    3.40
   0   3   2   80.79    3.60
   0   3   2   85.79    3.50
   0   3   2   81.79    3.70
  -1  -3  -2 4760.92  179.58
  -1  -3  -2 4895.01  179.58
  -1  -3  -2 4695.03  179.08
  -1  -3  -2 4701.63  184.78
   1   3   2 4319.07  179.58
   1   3   2 4685.83  179.68
   1   3   2 4878.01  180.08
  -2  -3  -2  824.22   30.00
  -2  -3  -2  788.42   30.00
  -2  -3  -2  815.32   29.90
   2   3   2  775.42   30.00
   2   3   2  760.22   29.90
   2   3   2  737.93   30.20
  -3  -3  -2    1.60    0.40
  -3  -3  -2    1.10    0.30
   3   3   2    1.80    0.50
   3   3   2    2.00    0.40
   3   3   2    1.90    0.20
   3   3   2    1.60    0.20
  -4  -3  -2    7.80    0.70
  -4  -3  -2    8.30    0.80
   4   3   2    7.90    0.60
   4   3   2    8.60    0.60
   4   3   2    9.00    1.10
   4   3   2    9.50    0.70
  -5  -3  -2   20.40    1.20
  -5  -3  -2   18.60    1.10
  -5  -3  -2   19.20    1.30
   5   3   2   20.00    1.10
   5   3   2   19.90    1.60
  -6  -3  -2   36.00    1.80
  -6  -3  -2   35.20    1.90
  -6  -3  -2   38.10    2.10
   6   3   2   38.90    2.40
   6   3   2   36.80    1.90
  -7  -3  -2   17.70    1.40
  -7  -3  -2   17.00    1.20
  -7  -3  -2   15.30    1.10
   7   3   2   16.40    1.80
   7   3   2   16.00    1.10
  -8  -3  -2   41.20    2.40
  -8  -3  -2   40.20    2.00
  -8  -3  -2   36.80    2.10
   8   3   2   35.60    2.00
   8   3   2   31.20    2.50
  -9  -3  -2    0.20    0.50
  -9  -3  -2    0.20    0.30
  -9  -3  -2    1.50    0.70
   9   3   2    0.70    0.80
   9   3   2   -0.20    0.40
 -10  -3  -2   12.80    1.10
 -10  -3  -2   12.70    1.60
 -10  -3  -2   13.10    1.50
  10   3   2   10.50    1.10
  10   3   2   12.30    1.90
 -11  -3  -2   52.29    3.20
 -11  -3  -2   48.00    3.00
 -11  -3  -2   40.40    2.30
  11   3   2   47.40    2.50
  11   3   2   47.90    3.70
 -12  -3  -2    0.00    0.60
 -12  -3  -2    0.80    0.70
  12   3   2   -1.30    0.70
 -13  -3  -2    2.60    1.00
  13   3   2    1.60    1.30
 -14  -3  -2    0.20    0.90
  14   3   2   -0.40    1.10
  14   3   2   -0.30    0.90
  10  -4  -2    1.70    1.20
 -10   4   2   -0.20    1.00
 -10   4   2   -0.20    0.60
   9  -4  -2   -0.70    0.90
  -9   4   2    2.80    1.10
  -9   4   2    1.50    0.80
   8  -4  -2    1.00    0.50
   8  -4  -2    0.20    0.80
  -8   4   2   -0.60    0.40
  -8   4   2   -0.20    0.70
   7  -4  -2  153.28    7.00
   7  -4  -2  165.88    8.20
  -7   4   2  164.68    7.80
  -7   4   2  172.88    7.30
   6  -4  -2   87.59    5.10
   6  -4  -2   96.39    4.30
  -6   4   2   87.99    4.80
  -6   4   2   93.19    4.40
   5  -4  -2   87.59    4.00
   5  -4  -2   86.69    3.40
   5  -4  -2   84.79    3.50
   5  -4  -2   92.49    4.80
  -5   4   2   93.39    4.10
  -5   4   2   82.89    4.50
   4  -4  -2    5.60    0.40
   4  -4  -2    5.00    0.80
   4  -4  -2    6.00    1.10
  -4   4   2    5.00    1.00
  -4   4   2    3.50    0.60
   3  -4  -2   10.30    0.60
   3  -4  -2    8.90    1.20
   3  -4  -2    9.80    1.00
  -3   4   2   10.20    1.30
  -3   4   2    9.70    0.90
   2  -4  -2   11.60    0.90
   2  -4  -2   11.00    0.70
  -2   4   2   13.80    1.50
  -2   4   2   10.70    1.30
  -2   4   2   10.10    0.80
   1  -4  -2  186.58    7.20
   1  -4  -2  185.68    7.40
  -1   4   2  182.28    7.80
  -1   4   2  177.88    7.20
  -1   4   2  180.08    7.70
   0  -4  -2  962.70   36.60
   0   4   2  956.90   37.00
   0   4   2  943.61   36.70
   0   4   2  995.40   37.10
   0   4   2  932.91   36.80
  -1  -4  -2 1837.62   69.79
  -1  -4  -2 1809.82   69.79
  -1  -4  -2 1845.02   70.09
   1   4   2 1765.42   69.99
   1   4   2 1786.52   69.89
   1   4   2 1924.71   70.19
  -2  -4  -2  104.09    4.20
  -2  -4  -2  109.99    4.50
  -2  -4  -2  103.69    4.40
   2   4   2  106.89    4.30
   2   4   2  101.29    4.60
   2   4   2  106.69    4.40
  -3  -4  -2  214.68    8.00
  -3  -4  -2  211.18    8.10
  -3  -4  -2  192.68    8.20
   3   4   2  198.98    8.00
   3   4   2  201.38    8.40
   3   4   2  207.98    8.20
  -4  -4  -2  734.63   27.80
  -4  -4  -2  706.73   27.80
   4   4   2  717.23   27.60
   4   4   2  692.53   28.00
   4   4   2  751.82   27.80
  -5  -4  -2   47.50    2.40
  -5  -4  -2   48.90    2.30
   5   4   2   49.80    2.20
   5   4   2   51.49    2.70
   5   4   2   48.50    2.30
  -6  -4  -2    1.30    0.50
  -6  -4  -2    1.30    0.40
   6   4   2    2.10    0.80
   6   4   2    1.30    0.40
   6   4   2    1.90    0.40
  -7  -4  -2   25.70    1.50
  -7  -4  -2   24.30    1.70
   7   4   2   26.40    1.50
   7   4   2   25.90    2.10
   7   4   2   26.90    1.50
  -8  -4  -2  165.28    7.50
  -8  -4  -2  170.58    7.20
   8   4   2  176.28    7.30
   8   4   2  175.98    7.20
   8   4   2  181.58    8.10
  -9  -4  -2  282.27   11.70
  -9  -4  -2  275.07   11.30
   9   4   2  281.37   11.50
   9   4   2  270.17   12.30
   9   4   2  287.67   11.30
 -10  -4  -2   24.40    2.20
 -10  -4  -2   26.90    1.70
  10   4   2   22.70    2.60
  10   4   2   24.80    1.60
  10   4   2   26.70    1.90
 -11  -4  -2   35.60    2.10
 -11  -4  -2   32.90    2.50
  11   4   2   33.30    2.00
  11   4   2   34.90    2.40
  11   4   2   38.80    3.20
 -12  -4  -2    7.30    1.40
 -12  -4  -2    6.40    0.90
  12   4   2    6.50    1.20
  12   4   2    5.90    1.70
 -13  -4  -2   18.30    2.20
  13   4   2   11.10    2.40
  13   4   2   18.30    2.10
 -14  -4  -2    0.70    0.90
  14   4   2    0.20    1.20
  10  -5  -2    0.60    1.30
 -10   5   2    2.80    1.00
 -10   5   2    1.80    1.20
   9  -5  -2   13.20    2.40
  -9   5   2   10.90    1.50
  -9   5   2   12.00    2.10
   8  -5  -2    2.20    0.70
   8  -5  -2    3.10    1.50
  -8   5   2    3.00    0.80
  -8   5   2    1.70    1.20
   7  -5  -2   18.90    2.60
   7  -5  -2   19.10    1.70
  -7   5   2   19.20    1.80
  -7   5   2   19.40    2.40
   6  -5  -2   19.10    1.60
   6  -5  -2   21.10    2.50
  -6   5   2   21.30    1.60
  -6   5   2   18.90    2.20
   5  -5  -2    4.30    1.20
   5  -5  -2    6.30    0.90
  -5   5   2    5.30    1.20
  -5   5   2    7.50    0.90
   4  -5  -2    4.30    0.80
   4  -5  -2    6.10    1.30
   4  -5  -2    6.00    0.50
  -4   5   2    6.10    1.20
  -4   5   2    7.40    0.90
   3  -5  -2   31.90    1.50
   3  -5  -2   36.70    1.90
  -3   5   2   25.80    2.10
  -3   5   2   30.40    1.70
  -3   5   2   31.40    2.40
   2  -5  -2  129.59    5.60
   2  -5  -2  130.79    5.20
  -2   5   2  128.09    6.20
  -2   5   2  129.89    5.30
  -2   5   2  124.69    5.90
   1  -5  -2  236.78    8.80
   1  -5  -2  218.08    9.00
  -1   5   2  216.28    9.40
  -1   5   2  213.28    9.30
  -1   5   2  218.68    8.70
   0  -5  -2    0.00    0.30
   0  -5  -2    0.00    0.20
   0   5   2    0.60    0.50
   0   5   2    0.30    0.20
   0   5   2    0.50    0.50
  -1  -5  -2  247.78    9.60
  -1  -5  -2  253.07    9.90
   1   5   2  243.88   10.20
   1   5   2  241.18   10.00
   1   5   2  257.07   10.10
  -2  -5  -2    0.40    0.20
  -2  -5  -2    0.00    0.30
   2   5   2    0.50    0.30
   2   5   2    0.10    0.40
   2   5   2    0.20    0.30
  -3  -5  -2   95.49    4.70
  -3  -5  -2  117.89    4.60
   3   5   2  113.59    5.10
   3   5   2  112.79    4.60
   3   5   2  117.69    4.80
  -4  -5  -2   13.60    0.90
  -4  -5  -2   12.50    0.90
  -4  -5  -2   12.90    1.00
   4   5   2   12.40    0.90
   4   5   2   13.60    1.00
   4   5   2   13.60    1.40
  -5  -5  -2  802.52   30.50
  -5  -5  -2  767.22   30.40
   5   5   2  789.22   30.30
   5   5   2  805.82   30.50
   5   5   2  779.62   30.90
  -6  -5  -2  218.18    9.20
  -6  -5  -2  233.88    9.20
   6   5   2  224.88    9.20
   6   5   2  234.18    9.70
   6   5   2  221.68    9.10
  -7  -5  -2    7.10    0.90
  -7  -5  -2    6.60    0.90
   7   5   2    8.60    0.90
   7   5   2    7.60    1.20
   7   5   2    7.60    0.90
  -8  -5  -2  161.98    6.90
  -8  -5  -2  160.58    7.10
   8   5   2  165.88    7.00
   8   5   2  165.48    6.90
   8   5   2  166.58    7.70
  -9  -5  -2  271.77   11.30
  -9  -5  -2  281.37   11.60
   9   5   2  279.77   11.40
   9   5   2  283.17   12.30
   9   5   2  274.07   11.20
 -10  -5  -2   36.70    2.50
 -10  -5  -2   37.80    2.20
  10   5   2   36.40    2.30
  10   5   2   39.00    3.10
  10   5   2   36.90    2.10
 -11  -5  -2   23.20    2.20
 -11  -5  -2   22.00    1.60
  11   5   2   21.20    1.80
  11   5   2   19.30    1.50
  11   5   2   18.10    2.50
 -12  -5  -2    1.30    0.80
 -12  -5  -2    0.90    0.50
  12   5   2    0.00    0.40
  12   5   2    0.30    0.60
  12   5   2   -1.00    1.00
 -13  -5  -2   15.90    2.10
  13   5   2   15.10    2.60
 -14  -5  -2    2.10    1.00
  14   5   2    3.90    1.80
   9  -6  -2    9.90    2.20
  -9   6   2    8.40    1.40
  -9   6   2   10.30    2.10
   8  -6  -2   16.60    1.70
   8  -6  -2   16.20    2.70
  -8   6   2   15.30    2.30
  -8   6   2   11.60    1.50
   7  -6  -2   21.40    2.90
   7  -6  -2   18.00    1.90
  -7   6   2   25.40    2.80
  -7   6   2   23.90    1.80
   6  -6  -2    0.00    0.50
   6  -6  -2    0.30    0.90
  -6   6   2    0.80    0.50
  -6   6   2    0.10    0.80
   5  -6  -2   61.99    4.00
   5  -6  -2   60.29    3.30
  -5   6   2   63.59    3.10
  -5   6   2   60.09    3.80
   4  -6  -2   34.40    2.10
   4  -6  -2   36.30    2.80
   4  -6  -2   34.00    1.50
  -4   6   2   29.40    2.50
  -4   6   2   37.10    2.00
   3  -6  -2    2.70    0.40
   3  -6  -2    2.60    0.70
  -3   6   2    2.70    0.50
  -3   6   2    3.10    1.00
  -3   6   2    3.00    1.00
   2  -6  -2    5.00    0.80
   2  -6  -2    6.50    0.60
  -2   6   2    6.10    0.70
  -2   6   2    6.30    1.20
  -2   6   2    3.40    1.00
   1  -6  -2   19.70    1.50
   1  -6  -2   21.60    1.30
  -1   6   2   24.50    1.20
  -1   6   2   25.60    1.90
  -1   6   2   23.90    1.90
   0  -6  -2  237.08   10.30
   0  -6  -2  270.07   10.60
   0   6   2  261.77   11.00
   0   6   2  261.87   10.10
   0   6   2  269.57   10.80
  -1  -6  -2   -0.40    0.30
  -1  -6  -2   -0.20    0.20
   1   6   2    0.00    0.50
   1   6   2    0.00    0.40
   1   6   2    0.40    0.40
  -2  -6  -2  383.66   15.50
  -2  -6  -2  392.76   15.20
  -2  -6  -2  404.16   15.20
   2   6   2  410.56   15.70
   2   6   2  398.56   15.70
   2   6   2  382.26   15.90
  -3  -6  -2   39.80    2.20
  -3  -6  -2   44.40    1.90
   3   6   2   44.00    2.20
   3   6   2   43.30    2.20
   3   6   2   41.90    2.50
  -4  -6  -2  613.94   23.70
  -4  -6  -2  638.24   24.00
   4   6   2  631.44   23.80
   4   6   2  573.84   24.30
   4   6   2  612.44   23.90
  -5  -6  -2    1.10    0.30
  -5  -6  -2    0.00    0.40
   5   6   2    1.60    0.70
   5   6   2    0.70    0.40
   5   6   2    0.60    0.40
  -6  -6  -2   23.70    1.50
  -6  -6  -2   22.00    1.50
   6   6   2   26.30    1.40
   6   6   2   24.50    1.50
   6   6   2   21.10    1.80
  -7  -6  -2   35.30    2.00
  -7  -6  -2   32.50    2.00
   7   6   2   36.50    2.50
   7   6   2   38.00    2.00
   7   6   2   36.90    1.90
  -8  -6  -2    0.30    0.40
  -8  -6  -2    0.20    0.40
   8   6   2    1.40    0.80
   8   6   2    0.00    0.40
   8   6   2    0.80    0.40
  -9  -6  -2   12.10    1.40
  -9  -6  -2   12.40    1.30
   9   6   2   11.00    1.20
   9   6   2   14.10    1.40
   9   6   2   12.50    1.80
 -10  -6  -2  157.88    6.80
 -10  -6  -2  143.79    7.00
  10   6   2  155.58    6.70
  10   6   2  156.88    7.70
  10   6   2  156.78    6.90
 -11  -6  -2    7.80    1.30
 -11  -6  -2   10.20    1.30
  11   6   2   10.30    1.20
  11   6   2    9.60    1.80
  11   6   2    6.60    1.10
 -12  -6  -2   51.39    2.80
 -12  -6  -2   45.30    3.10
  12   6   2   45.00    3.70
  12   6   2   45.80    2.60
 -13  -6  -2    2.00    0.70
 -13  -6  -2    3.70    1.10
  13   6   2    6.20    1.80
 -14  -6  -2   18.50    2.30
  14   6   2   15.70    2.70
   8  -7  -2   63.69    3.70
   8  -7  -2   75.19    5.30
  -8   7   2   63.19    3.60
  -8   7   2   63.19    4.50
   7  -7  -2   -0.40    0.50
   7  -7  -2    0.60    1.00
  -7   7   2   -1.50    0.80
  -7   7   2    1.30    0.70
   6  -7  -2    9.30    1.90
   6  -7  -2    8.00    1.30
  -6   7   2   10.40    1.80
  -6   7   2    7.50    1.10
   5  -7  -2    7.70    1.80
   5  -7  -2    8.60    1.20
  -5   7   2    7.90    1.00
  -5   7   2    7.10    1.50
   4  -7  -2   15.40    2.10
   4  -7  -2   14.30    1.60
  -4   7   2   13.60    1.90
  -4   7   2   13.00    1.20
   3  -7  -2    0.50    0.30
   3  -7  -2    0.10    0.50
  -3   7   2   -0.10    0.30
  -3   7   2    0.60    0.80
  -3   7   2   -0.60    0.60
   2  -7  -2   36.70    2.30
   2  -7  -2   36.30    1.80
  -2   7   2   35.50    2.80
  -2   7   2   42.20    2.70
  -2   7   2   37.30    1.90
   1  -7  -2   52.69    2.90
   1  -7  -2   55.39    2.60
  -1   7   2   55.89    3.30
  -1   7   2   58.99    2.50
  -1   7   2   59.69    3.50
   0  -7  -2   43.00    2.20
   0  -7  -2   47.40    2.50
   0   7   2   45.30    2.70
   0   7   2   39.30    2.70
   0   7   2   43.00    1.90
  -1  -7  -2    8.10    0.90
  -1  -7  -2    7.90    0.50
  -1  -7  -2    7.70    1.00
   1   7   2    8.20    1.20
   1   7   2    7.30    1.20
  -2  -7  -2    7.60    0.50
  -2  -7  -2    6.60    0.80
  -2  -7  -2    6.90    0.40
   2   7   2    5.50    0.80
   2   7   2    6.90    1.00
   2   7   2    7.90    1.20
  -3  -7  -2  262.47   10.50
  -3  -7  -2  254.27   10.10
   3   7   2  252.37   10.50
   3   7   2  263.57   10.60
   3   7   2  258.97   11.00
  -4  -7  -2  213.98    8.50
  -4  -7  -2  217.68    8.90
   4   7   2  209.18    8.90
   4   7   2  219.38    8.80
   4   7   2  218.68    9.40
  -5  -7  -2    0.20    0.40
  -5  -7  -2    0.30    0.30
   5   7   2    0.40    0.40
   5   7   2    0.20    0.60
   5   7   2   -0.50    0.30
  -6  -7  -2    0.50    0.40
  -6  -7  -2    0.00    0.30
   6   7   2   -0.10    0.40
   6   7   2    0.20    0.30
   6   7   2    0.20    0.60
  -7  -7  -2  222.18    9.20
  -7  -7  -2  214.98    9.00
   7   7   2  217.18    9.00
   7   7   2  220.08    9.70
   7   7   2  221.68    9.00
  -8  -7  -2  177.38    7.40
  -8  -7  -2  169.38    7.40
   8   7   2  168.08    7.10
   8   7   2  167.88    8.00
   8   7   2  170.98    7.30
  -9  -7  -2   51.99    2.90
  -9  -7  -2   52.09    2.90
   9   7   2   52.59    2.80
   9   7   2   54.19    3.50
   9   7   2   52.09    2.70
 -10  -7  -2   53.09    3.00
 -10  -7  -2   57.79    3.00
  10   7   2   51.09    3.50
  10   7   2   56.79    2.80
  10   7   2   39.80    2.70
 -11  -7  -2   15.30    1.60
 -11  -7  -2   16.20    1.80
  11   7   2   17.40    2.40
  11   7   2   13.80    1.40
 -12  -7  -2    8.00    1.20
 -12  -7  -2    6.60    1.20
  12   7   2    6.80    1.00
  12   7   2    6.30    1.70
 -13  -7  -2   -0.50    0.70
 -13  -7  -2   -0.40    0.60
  13   7   2    1.70    1.30
 -14  -7  -2   14.60    2.00
 -14  -7  -2   14.80    1.70
  14   7   2   14.00    2.50
   7  -8  -2    3.60    1.60
   7  -8  -2    2.00    0.90
  -7   8   2    2.60    1.30
  -7   8   2    2.00    0.80
   6  -8  -2    0.00    0.90
   6  -8  -2   -0.50    0.50
  -6   8   2    0.10    0.80
  -6   8   2   -0.10    0.40
   5  -8  -2   76.89    5.00
   5  -8  -2   72.39    4.00
  -5   8   2   78.89    4.70
  -5   8   2   72.49    3.60
   4  -8  -2   30.30    2.20
  -4   8   2   29.60    3.00
  -4   8   2   30.70    1.80
   3  -8  -2   27.40    2.00
  -3   8   2   23.70    2.90
  -3   8   2   29.20    2.90
  -3   8   2   28.10    1.60
   2  -8  -2   17.70    1.80
   2  -8  -2   16.50    1.10
  -2   8   2   17.50    1.10
  -2   8   2   17.50    2.40
  -2   8   2   20.00    2.30
   1  -8  -2    3.30    0.80
   1  -8  -2    4.50    0.60
  -1   8   2    4.70    1.20
  -1   8   2    3.90    1.00
  -1   8   2    2.70    0.40
   0  -8  -2    1.20    0.60
   0  -8  -2    0.40    0.40
   0   8   2    0.90    0.70
   0   8   2    1.90    0.90
   0   8   2    1.00    0.20
  -1  -8  -2    3.70    0.80
  -1  -8  -2    4.70    0.70
  -1  -8  -2    3.90    0.40
   1   8   2    4.20    1.10
   1   8   2    3.10    0.90
  -2  -8  -2    3.00    0.30
  -2  -8  -2    2.50    0.60
  -2  -8  -2    3.20    0.30
  -2  -8  -2    2.10    0.70
   2   8   2    5.00    0.90
   2   8   2    3.80    0.90
  -3  -8  -2   17.80    0.80
  -3  -8  -2   15.80    0.80
  -3  -8  -2   16.70    1.30
   3   8   2   14.30    1.40
   3   8   2   15.10    1.80
   3   8   2   19.50    1.40
  -4  -8  -2   26.80    1.70
  -4  -8  -2   27.70    1.30
   4   8   2   25.70    1.70
   4   8   2   28.10    2.20
   4   8   2   28.70    1.80
  -5  -8  -2  188.88    8.10
  -5  -8  -2  200.18    7.70
   5   8   2  182.48    8.10
   5   8   2  187.58    7.90
   5   8   2  197.88    8.70
  -6  -8  -2   83.69    3.70
  -6  -8  -2   82.79    4.00
   6   8   2   85.89    4.50
   6   8   2   80.19    3.80
   6   8   2   79.49    3.90
  -7  -8  -2   32.90    2.10
  -7  -8  -2   28.90    1.80
   7   8   2   33.40    1.90
   7   8   2   31.30    2.50
   7   8   2   31.50    1.90
  -8  -8  -2   21.40    1.60
  -8  -8  -2   21.30    1.70
   8   8   2   27.30    2.60
   8   8   2   24.70    1.60
   8   8   2   22.90    1.60
  -9  -8  -2   37.40    2.30
  -9  -8  -2   36.70    2.20
   9   8   2   34.50    2.70
   9   8   2   26.00    1.90
   9   8   2   35.30    2.10
 -10  -8  -2    1.60    0.70
 -10  -8  -2    0.90    0.70
  10   8   2    1.00    0.60
  10   8   2    0.20    0.80
 -11  -8  -2    2.70    0.80
 -11  -8  -2    2.80    0.80
  11   8   2    3.60    0.80
  11   8   2    3.00    1.30
 -12  -8  -2    4.10    1.10
 -12  -8  -2    2.20    0.90
  12   8   2    1.00    1.10
  12   8   2    4.80    0.80
 -13  -8  -2   11.70    1.70
 -13  -8  -2   14.50    1.70
  13   8   2   17.40    2.60
 -14  -8  -2   45.80    2.90
 -14  -8  -2   40.10    3.00
  14   8   2   39.00    4.10
   6  -9  -2   26.30    2.60
   6  -9  -2   25.50    3.30
  -6   9   2   24.60    3.10
   5  -9  -2    7.80    1.40
   5  -9  -2   12.90    2.40
  -5   9   2    8.70    1.80
   4  -9  -2   33.00    2.40
  -4   9   2   26.80    3.00
   3  -9  -2   59.49    3.40
  -3   9   2   55.89    4.10
  -3   9   2   51.09    3.80
   2  -9  -2    8.00    1.40
   2  -9  -2    5.10    0.70
  -2   9   2    4.10    1.40
  -2   9   2    7.00    1.50
   1  -9  -2    4.50    1.00
   1  -9  -2    2.40    0.60
  -1   9   2    2.70    1.00
  -1   9   2    2.00    1.10
   0  -9  -2    6.20    0.90
   0  -9  -2    5.30    1.00
   0   9   2    5.00    1.30
   0   9   2    5.00    1.20
  -1  -9  -2    1.90    0.70
  -1  -9  -2    2.80    0.60
   1   9   2    2.30    0.90
   1   9   2    1.70    0.90
  -2  -9  -2   -0.60    0.30
  -2  -9  -2   -0.70    0.40
   2   9   2   -0.80    0.50
   2   9   2   -0.20    0.60
  -3  -9  -2   15.30    1.50
  -3  -9  -2   15.20    1.60
   3   9   2   14.90    1.60
   3   9   2   15.70    1.90
  -4  -9  -2  189.28    7.80
  -4  -9  -2  181.38    7.10
   4   9   2  175.58    7.90
   4   9   2  183.58    8.40
   4   9   2  180.48    7.80
  -5  -9  -2    0.00    0.20
  -5  -9  -2   -0.40    0.40
   5   9   2    0.00    0.40
   5   9   2    0.70    0.50
   5   9   2   -0.40    0.60
  -6  -9  -2   73.49    3.70
  -6  -9  -2   72.09    3.20
   6   9   2   69.19    3.60
   6   9   2   73.79    4.20
   6   9   2   71.79    3.50
  -7  -9  -2    7.60    0.90
  -7  -9  -2    8.30    1.10
   7   9   2    7.80    1.10
   7   9   2    5.00    1.30
   7   9   2   10.10    1.10
  -8  -9  -2  139.09    6.30
  -8  -9  -2  135.49    6.00
   8   9   2  141.79    7.00
   8   9   2  133.39    6.10
  -9  -9  -2    9.30    1.30
  -9  -9  -2    8.70    1.10
   9   9   2    8.90    1.20
   9   9   2    9.20    1.70
 -10  -9  -2   29.00    2.00
 -10  -9  -2   27.70    2.10
  10   9   2   31.50    3.20
  10   9   2   25.30    1.90
 -11  -9  -2    1.30    0.70
 -11  -9  -2    0.70    0.70
  11   9   2    0.40    1.10
  11   9   2    0.90    0.60
 -12  -9  -2    3.30    0.90
 -12  -9  -2    3.50    0.90
  12   9   2    4.00    1.30
  12   9   2    2.70    0.70
 -13  -9  -2    8.90    1.50
 -13  -9  -2    9.40    1.50
  13   9   2    9.20    2.10
   5 -10  -2   10.40    2.20
   5 -10  -2   14.00    1.90
  -5  10   2   11.40    2.20
   4 -10  -2    9.40    1.60
  -4  10   2    7.80    1.80
   3 -10  -2    3.40    1.00
  -3  10   2    4.20    1.40
  -3  10   2   -0.30    1.10
   2 -10  -2    3.10    1.00
  -2  10   2    4.60    1.30
  -2  10   2    2.30    1.20
   1 -10  -2    5.30    1.20
   1 -10  -2    4.90    0.80
  -1  10   2    4.30    1.40
  -1  10   2    2.40    1.20
   0 -10  -2   65.79    3.20
   0 -10  -2   59.99    3.60
   0  10   2   68.59    4.10
   0  10   2   60.89    4.20
  -1 -10  -2   83.39    3.90
  -1 -10  -2   76.29    4.20
   1  10   2   81.19    4.50
   1  10   2   87.69    4.90
  -2 -10  -2   22.30    2.10
  -2 -10  -2   22.80    1.70
   2  10   2   28.20    2.80
   2  10   2   21.40    2.20
  -3 -10  -2   12.10    1.50
  -3 -10  -2   10.10    1.20
   3  10   2   11.30    1.50
   3  10   2   10.70    1.70
  -4 -10  -2   23.40    1.80
  -4 -10  -2   22.60    1.90
   4  10   2   25.90    2.60
   4  10   2   26.10    1.90
  -5 -10  -2   -0.60    0.50
   5  10   2   -0.20    0.50
   5  10   2    0.00    0.50
   5  10   2    0.10    0.70
  -6 -10  -2    2.20    0.80
   6  10   2    1.50    0.70
   6  10   2    1.60    1.00
   6  10   2    2.00    0.60
  -7 -10  -2   11.70    1.40
  -7 -10  -2   12.50    1.00
   7  10   2   10.90    1.80
   7  10   2    8.90    1.10
   7  10   2   12.70    1.40
  -8 -10  -2   65.19    3.20
  -8 -10  -2   70.49    3.70
   8  10   2   65.69    4.30
   8  10   2   64.49    3.50
  -9 -10  -2   15.50    1.50
  -9 -10  -2   15.40    1.70
   9  10   2   12.60    1.50
   9  10   2   15.20    2.20
 -10 -10  -2    3.50    0.80
 -10 -10  -2    3.40    1.00
  10  10   2    5.00    1.00
  10  10   2    4.30    1.40
 -11 -10  -2    5.80    1.20
 -11 -10  -2    4.70    1.00
  11  10   2    5.10    1.60
  11  10   2    4.90    1.00
 -12 -10  -2   31.30    2.30
 -12 -10  -2   32.40    2.50
  12  10   2   27.70    3.30
  12  10   2   32.10    2.20
 -13 -10  -2   12.80    1.80
 -13 -10  -2   11.30    1.60
  13  10   2   18.40    2.80
   4 -11  -2    0.10    0.80
   4 -11  -2    2.10    1.60
  -4  11   2    2.10    1.30
   3 -11  -2    0.30    0.80
  -3  11   2    1.40    1.40
  -3  11   2   -1.10    0.90
   2 -11  -2    1.00    0.90
  -2  11   2    4.20    1.50
  -2  11   2    3.10    1.50
   1 -11  -2    0.40    0.70
  -1  11   2   -0.90    0.90
  -1  11   2   -0.10    0.90
   0 -11  -2   -0.60    0.40
   0 -11  -2   -0.10    0.60
   0  11   2   -0.40    1.00
   0  11   2    0.90    0.90
  -1 -11  -2    8.70    1.20
  -1 -11  -2    8.40    1.40
   1  11   2    5.80    1.60
   1  11   2    7.10    1.50
  -2 -11  -2   45.40    2.50
  -2 -11  -2   41.50    2.80
   2  11   2   44.60    3.40
   2  11   2   37.30    2.90
  -3 -11  -2    1.80    0.70
  -3 -11  -2    1.50    0.80
   3  11   2    0.80    0.70
   3  11   2   -0.40    0.60
  -4 -11  -2   43.40    2.60
  -4 -11  -2   45.70    2.90
   4  11   2   46.30    2.90
   4  11   2   41.90    3.20
  -5 -11  -2   12.20    1.50
  -5 -11  -2   13.90    1.70
   5  11   2   16.50    1.70
   5  11   2   15.80    2.10
  -6 -11  -2   24.40    2.10
   6  11   2   19.00    2.40
   6  11   2   18.00    1.80
  -7 -11  -2   19.10    1.90
   7  11   2   14.70    1.70
   7  11   2   14.40    2.20
  -8 -11  -2   57.99    3.50
   8  11   2   64.79    3.50
   8  11   2   64.69    4.30
  -9 -11  -2    8.50    1.40
   9  11   2   10.30    1.40
   9  11   2    8.10    1.80
 -10 -11  -2    0.50    0.60
  10  11   2    0.20    0.60
  10  11   2    0.30    1.00
 -11 -11  -2    1.90    0.90
  11  11   2    3.50    1.40
  11  11   2    0.90    0.70
 -12 -11  -2    4.10    1.20
  12  11   2    4.50    1.60
  12  11   2    4.40    1.10
   2 -12  -2   16.20    2.20
  -2  12   2   18.20    2.70
  -2  12   2   16.00    2.90
   1 -12  -2   33.60    3.20
  -1  12   2   38.10    4.20
  -1  12   2   35.30    3.60
   0 -12  -2   21.30    2.40
   0  12   2   22.50    2.70
   0  12   2   23.00    3.20
  -1 -12  -2   69.29    4.20
  -1 -12  -2   68.89    3.70
   1  12   2   75.19    4.60
   1  12   2   78.69    5.10
  -2 -12  -2    2.60    0.80
  -2 -12  -2    2.20    1.00
   2  12   2   -0.90    0.70
   2  12   2    3.30    1.20
  -3 -12  -2   12.20    1.50
  -3 -12  -2   14.10    1.80
   3  12   2   12.60    2.10
   3  12   2   13.40    1.90
  -4 -12  -2    0.00    0.50
  -4 -12  -2    1.80    0.90
   4  12   2    1.70    0.90
   4  12   2    0.80    0.80
  -5 -12  -2   21.10    2.20
  -5 -12  -2   17.90    1.90
   5  12   2   14.60    1.80
   5  12   2   20.40    2.50
  -6 -12  -2    5.10    1.10
  -6 -12  -2    3.70    0.90
   6  12   2    3.30    1.20
  -7 -12  -2   21.20    2.30
  -7 -12  -2   23.50    2.20
   7  12   2   20.80    2.70
  -8 -12  -2    4.10    1.10
   8  12   2    6.00    1.70
  -9 -12  -2    8.70    1.50
   9  12   2    7.90    1.90
   9  12   2    9.00    1.40
 -10 -12  -2    1.20    0.80
  10  12   2    1.40    1.30
  10  12   2   -0.40    0.60
 -11 -12  -2    3.90    1.10
  11  12   2    3.50    1.00
  11  12   2    4.50    1.60
 -12 -12  -2   -0.10    0.90
  12  12   2    0.40    1.20
  12  12   2    0.80    0.80
   0 -13  -2   -0.10    0.70
   0  13   2   -1.10    0.90
   0  13   2   -0.70    1.10
  -1 -13  -2   10.00    1.30
  -1 -13  -2   11.70    1.80
   1  13   2   11.00    2.00
   1  13   2   11.70    2.30
  -2 -13  -2    5.50    1.40
  -2 -13  -2    8.90    1.30
   2  13   2    9.00    1.80
   2  13   2    5.40    1.70
  -3 -13  -2    0.60    0.70
  -3 -13  -2    1.80    0.90
   3  13   2    1.80    1.20
   3  13   2    0.60    0.90
  -4 -13  -2   21.00    2.30
  -4 -13  -2   17.80    1.90
   4  13   2   14.40    2.00
   4  13   2   17.80    2.60
  -5 -13  -2    3.80    1.10
  -5 -13  -2    0.80    0.70
   5  13   2    2.90    1.20
  -6 -13  -2   14.50    1.80
  -6 -13  -2   17.10    2.10
   6  13   2   18.30    2.50
  -7 -13  -2   12.70    1.80
  -7 -13  -2   17.90    2.00
   7  13   2   16.30    2.40
  -8 -13  -2   53.49    3.40
  -8 -13  -2   48.50    3.30
   8  13   2   45.20    3.90
  -9 -13  -2    0.80    0.70
  -9 -13  -2    0.50    0.70
   9  13   2    1.10    1.10
 -10 -13  -2   29.40    2.80
  10  13   2   28.40    3.60
  -2 -14  -2    0.30    0.70
  -2 -14  -2    2.30    1.10
   2  14   2    0.60    1.10
   2  14   2    1.70    1.30
  -3 -14  -2    0.50    0.90
  -3 -14  -2    1.10    0.80
   3  14   2    2.10    1.40
  -4 -14  -2    0.00    0.70
  -4 -14  -2    0.70    0.80
   4  14   2   -1.00    1.00
  -5 -14  -2   24.20    2.70
  -5 -14  -2   27.80    2.60
   5  14   2   26.90    3.30
  -6 -14  -2    3.00    1.00
  -6 -14  -2    2.50    1.10
   6  14   2    5.60    1.60
  -7 -14  -2   31.50    2.80
  -7 -14  -2   30.10    2.90
   7  14   2   28.90    3.40
  -8 -14  -2    5.10    1.30
  -8 -14  -2    7.20    1.30
   8  14   2    5.70    1.80
   6  13  -3    5.40    1.70
  -6 -13   3    5.00    1.30
  -6 -13   3    5.10    1.30
   5  13  -3   55.59    4.30
   5  13  -3   58.29    4.20
  -5 -13   3   49.99    3.70
  -5 -13   3   61.79    3.70
   4  13  -3  136.99    7.20
   4  13  -3  131.09    7.50
  -4 -13   3  127.59    6.40
  -4 -13   3  127.69    6.70
   3  13  -3    5.40    1.60
   3  13  -3    4.90    1.70
  -3 -13   3    8.50    1.40
  -3 -13   3    5.00    1.50
   2  13  -3    3.60    1.60
   2  13  -3    5.80    1.70
  -2 -13   3    7.80    1.30
  -2 -13   3   10.30    1.80
   9  12  -3   18.40    2.90
  -9 -12   3   18.00    2.20
   8  12  -3   -0.30    1.00
  -8 -12   3   -0.10    0.70
  -8 -12   3    0.20    0.70
   7  12  -3   50.59    4.10
  -7 -12   3   55.29    3.60
  -7 -12   3   57.59    3.50
   6  12  -3   35.00    3.00
   6  12  -3   42.70    3.50
  -6 -12   3   40.70    2.80
  -6 -12   3   37.70    2.80
   5  12  -3   12.60    2.00
   5  12  -3   14.80    2.40
  -5 -12   3   13.30    1.70
  -5 -12   3   15.30    2.00
   4  12  -3  129.59    6.80
   4  12  -3  124.59    6.90
  -4 -12   3  121.99    6.40
  -4 -12   3  121.29    6.10
   3  12  -3   41.30    3.50
   3  12  -3   40.00    3.30
  -3 -12   3   34.90    2.60
  -3 -12   3   35.40    2.80
   2  12  -3    3.70    1.60
   2  12  -3    7.50    1.70
  -2 -12   3    4.90    1.20
  -2 -12   3    6.40    1.20
   1  12  -3    0.40    1.10
   1  12  -3    1.50    1.20
  -1 -12   3   -0.40    0.50
  -1 -12   3   -0.90    0.60
   0  12  -3    1.60    1.30
   0  12  -3    1.70    1.10
   0 -12   3    1.40    1.00
  -1  12  -3   -0.20    1.10
  -1  12  -3    1.00    1.30
   1 -12   3    0.00    0.90
  10  11  -3   52.09    4.20
 -10 -11   3   49.30    3.40
   9  11  -3   39.90    4.00
  -9 -11   3   36.20    2.80
   8  11  -3   32.30    3.50
  -8 -11   3   35.60    2.50
  -8 -11   3   33.80    2.60
   7  11  -3    1.90    1.30
   7  11  -3    0.10    0.90
  -7 -11   3    0.70    0.70
  -7 -11   3    1.30    0.80
   6  11  -3    7.50    1.70
   6  11  -3    7.90    1.70
  -6 -11   3   11.40    1.50
  -6 -11   3    9.20    1.50
   5  11  -3    2.20    1.10
   5  11  -3    3.20    1.20
  -5 -11   3    0.20    0.60
  -5 -11   3    2.50    0.90
   4  11  -3    4.60    1.40
   4  11  -3    4.90    1.40
  -4 -11   3    5.60    1.20
  -4 -11   3    5.60    1.10
   3  11  -3   10.40    1.90
   3  11  -3   11.80    2.00
  -3 -11   3   11.90    1.50
  -3 -11   3    8.20    1.50
   2  11  -3   -0.80    0.80
   2  11  -3   -0.60    0.70
  -2 -11   3   -0.10    0.60
  -2 -11   3   -0.70    0.50
   1  11  -3    7.20    1.70
   1  11  -3    4.90    1.40
  -1 -11   3    5.90    1.30
  -1 -11   3    4.10    1.00
   0  11  -3   26.20    3.30
   0  11  -3   27.00    3.10
   0 -11   3   29.40    2.00
   0 -11   3   32.40    2.90
  -1  11  -3    2.60    1.40
  -1  11  -3   -1.30    0.80
   1 -11   3    1.40    0.90
  -2  11  -3   35.00    4.10
  -2  11  -3   40.70    4.10
   2 -11   3   38.10    3.00
  -3  11  -3    0.80    1.30
  -3  11  -3    1.40    1.40
   3 -11   3    0.70    0.90
  11  10  -3    8.90    2.10
 -11 -10   3    5.50    1.30
  10  10  -3    3.30    1.40
 -10 -10   3    5.10    1.20
   9  10  -3   -0.80    1.00
  -9 -10   3    1.10    0.70
   8  10  -3   -0.80    0.80
   8  10  -3    0.20    0.90
  -8 -10   3    1.00    0.70
  -8 -10   3    2.10    0.70
   7  10  -3   21.80    2.70
   7  10  -3   23.30    2.70
  -7 -10   3   22.10    2.00
  -7 -10   3   19.40    2.10
   6  10  -3  170.48    8.20
   6  10  -3  153.48    8.20
  -6 -10   3  164.38    7.60
  -6 -10   3  171.28    7.50
   5  10  -3   26.30    2.90
   5  10  -3   24.20    2.70
  -5 -10   3   22.00    2.10
  -5 -10   3   23.10    2.20
   4  10  -3    0.90    0.90
   4  10  -3    0.30    0.80
  -4 -10   3   -0.10    0.60
  -4 -10   3   -0.40    0.60
   3  10  -3    8.90    1.60
   3  10  -3    7.80    1.50
  -3 -10   3    5.60    1.20
  -3 -10   3   11.10    1.40
   2  10  -3   -0.70    0.70
   2  10  -3    0.10    0.70
  -2 -10   3    1.00    0.60
  -2 -10   3   -0.30    0.50
   1  10  -3    1.80    1.10
   1  10  -3    1.40    1.00
  -1 -10   3    0.70    0.50
  -1 -10   3    0.50    0.70
   0  10  -3    2.70    1.20
   0  10  -3    3.50    1.20
   0 -10   3    1.50    0.80
   0 -10   3    2.30    0.70
  -1  10  -3   13.80    2.40
  -1  10  -3   16.80    2.40
   1 -10   3   17.20    2.10
   1 -10   3   19.10    1.40
  -2  10  -3   49.80    3.80
  -2  10  -3   47.40    3.90
   2 -10   3   43.80    3.20
  -3  10  -3   45.60    4.20
  -3  10  -3   41.50    4.20
   3 -10   3   35.20    2.90
  -4  10  -3    6.10    1.80
  -4  10  -3    6.90    1.90
   4 -10   3    6.80    1.50
  -5  10  -3   23.40    3.30
   5 -10   3   28.00    2.90
   5 -10   3   28.70    3.60
  11   9  -3   42.20    4.20
 -11  -9   3   42.00    2.60
 -11  -9   3   42.10    3.00
  10   9  -3   -0.40    1.30
  10   9  -3    0.30    0.90
 -10  -9   3    0.40    0.50
 -10  -9   3   -1.00    0.50
   9   9  -3   23.80    2.50
   9   9  -3   19.30    2.60
  -9  -9   3   21.70    2.20
  -9  -9   3   21.70    1.70
   8   9  -3   19.80    2.50
   8   9  -3   15.90    2.10
  -8  -9   3   18.20    1.70
  -8  -9   3   19.90    2.00
   7   9  -3  120.19    6.10
   7   9  -3  102.89    6.20
  -7  -9   3  122.09    5.50
  -7  -9   3  121.39    5.70
   6   9  -3   29.20    2.80
   6   9  -3   28.30    2.90
  -6  -9   3   28.90    2.00
  -6  -9   3   27.00    2.40
   5   9  -3  164.68    7.80
   5   9  -3  157.48    7.80
  -5  -9   3  150.28    7.00
  -5  -9   3  159.48    7.10
   4   9  -3   23.40    2.60
   4   9  -3   15.60    2.10
  -4  -9   3   17.90    1.70
  -4  -9   3   18.10    1.80
   3   9  -3   25.90    2.70
   3   9  -3   28.80    2.40
  -3  -9   3   29.30    2.10
  -3  -9   3   29.70    2.00
   2   9  -3   14.20    2.00
   2   9  -3   11.20    1.70
  -2  -9   3   13.00    1.40
  -2  -9   3   16.60    1.80
   1   9  -3   -1.00    0.60
   1   9  -3    0.10    0.70
  -1  -9   3    0.40    0.40
  -1  -9   3    0.20    0.60
   0   9  -3   12.00    1.80
   0   9  -3   14.10    2.00
   0  -9   3   14.50    1.70
   0  -9   3   15.10    1.40
  -1   9  -3   10.90    1.80
  -1   9  -3   13.40    2.10
   1  -9   3   13.00    1.30
   1  -9   3   12.90    1.70
  -2   9  -3    4.00    1.30
  -2   9  -3    4.00    1.40
   2  -9   3    5.50    1.20
   2  -9   3    4.50    0.70
  -3   9  -3    0.60    1.00
  -3   9  -3    2.20    1.30
   3  -9   3    1.30    0.80
  -4   9  -3    1.60    1.20
  -4   9  -3    2.00    1.30
   4  -9   3    3.50    1.10
  -5   9  -3   57.59    4.50
   5  -9   3   60.79    3.90
   5  -9   3   63.29    4.60
  -6   9  -3    2.10    1.40
   6  -9   3    5.20    1.60
   6  -9   3    3.50    1.30
  12   8  -3    0.50    1.00
 -12  -8   3   -0.40    0.60
 -12  -8   3    1.40    0.80
  11   8  -3   50.29    3.90
 -11  -8   3   50.29    3.20
 -11  -8   3   46.00    2.90
  10   8  -3   22.40    2.80
  10   8  -3   22.50    2.50
 -10  -8   3   24.40    2.30
 -10  -8   3   22.70    1.80
   9   8  -3    8.40    1.60
   9   8  -3    7.60    1.70
  -9  -8   3    9.60    1.40
  -9  -8   3    9.50    1.20
   8   8  -3   60.69    4.10
   8   8  -3   72.09    4.10
  -8  -8   3   67.39    3.30
  -8  -8   3   68.49    3.30
  -8  -8   3   61.49    3.60
   7   8  -3   88.39    4.80
   7   8  -3   87.39    5.00
  -7  -8   3   85.89    4.40
  -7  -8   3   92.09    4.20
  -7  -8   3   84.59    3.90
   6   8  -3   67.99    4.10
   6   8  -3   64.39    4.10
  -6  -8   3   72.99    3.70
  -6  -8   3   70.79    3.50
  -6  -8   3   66.29    3.00
   5   8  -3  210.58    9.60
   5   8  -3  211.78    9.70
  -5  -8   3  214.08    9.10
  -5  -8   3  218.28    8.40
  -5  -8   3  203.68    8.90
   4   8  -3   -0.20    0.60
   4   8  -3   -0.70    0.70
  -4  -8   3   -0.20    0.40
  -4  -8   3   -0.50    0.40
   3   8  -3   21.30    2.20
   3   8  -3   21.90    2.50
  -3  -8   3   21.10    1.60
  -3  -8   3   24.30    1.70
   2   8  -3   17.60    2.10
   2   8  -3   16.90    1.90
  -2  -8   3   16.60    1.50
  -2  -8   3   13.70    1.50
   1   8  -3   76.79    4.30
   1   8  -3   74.69    4.30
  -1  -8   3   80.69    3.80
  -1  -8   3   74.69    4.00
   0   8  -3    2.20    1.00
   0   8  -3    2.90    1.10
   0  -8   3    2.80    0.60
   0  -8   3    1.90    0.70
  -1   8  -3   56.69    3.70
  -1   8  -3   53.89    3.70
   1  -8   3   57.99    2.80
   1  -8   3   53.19    3.20
  -2   8  -3    3.70    1.20
  -2   8  -3    2.60    1.10
   2  -8   3    1.30    0.70
   2  -8   3    2.60    0.60
  -3   8  -3    0.80    0.90
  -3   8  -3    0.50    0.90
   3  -8   3   -0.30    0.60
  -4   8  -3   27.60    3.20
  -4   8  -3   25.70    2.90
   4  -8   3   25.00    2.40
  -5   8  -3    8.70    2.00
   5  -8   3    9.70    1.90
   5  -8   3    8.00    1.40
  -6   8  -3   13.00    2.30
   6  -8   3    8.10    1.90
   6  -8   3   11.00    1.70
  -7   8  -3   -1.40    0.90
   7  -8   3    0.80    0.80
   7  -8   3   -0.70    1.10
  12   7  -3   31.40    3.50
 -12  -7   3   29.70    2.60
 -12  -7   3   32.00    2.40
  11   7  -3    4.20    1.30
  11   7  -3    3.40    1.40
 -11  -7   3    6.50    1.20
 -11  -7   3    3.80    0.90
  10   7  -3    3.40    1.40
  10   7  -3    5.90    1.40
 -10  -7   3    4.40    1.00
 -10  -7   3    4.20    0.90
   9   7  -3   51.49    3.70
   9   7  -3   53.69    3.40
  -9  -7   3   52.59    2.90
  -9  -7   3   53.39    3.10
   8   7  -3   47.00    3.30
   8   7  -3   45.30    3.00
  -8  -7   3   42.80    2.40
  -8  -7   3   43.40    2.70
  -8  -7   3   45.40    2.40
   7   7  -3    5.60    1.20
   7   7  -3    9.40    1.60
  -7  -7   3    4.40    0.70
  -7  -7   3    5.30    1.00
  -7  -7   3    4.30    0.70
   6   7  -3  175.58    8.00
   6   7  -3  164.38    8.00
  -6  -7   3  175.58    7.10
  -6  -7   3  170.08    7.60
  -6  -7   3  177.48    7.30
   5   7  -3    9.00    1.50
   5   7  -3    7.70    1.30
  -5  -7   3    8.00    1.00
  -5  -7   3    9.30    0.70
  -5  -7   3    9.10    1.20
   4   7  -3   40.50    2.80
   4   7  -3   40.00    2.70
  -4  -7   3   41.70    1.80
  -4  -7   3   39.40    2.30
  -4  -7   3   40.50    2.40
   3   7  -3  195.58    7.50
   3   7  -3  195.88    8.80
   3   7  -3  192.28    7.60
   3   7  -3  185.98    8.80
  -3  -7   3  194.28    8.30
  -3  -7   3  212.78    8.40
   2   7  -3    7.20    1.20
   2   7  -3    4.40    1.20
  -2  -7   3    6.10    0.90
  -2  -7   3    4.30    0.80
   1   7  -3    2.80    0.90
   1   7  -3    1.70    0.70
  -1  -7   3    3.70    0.70
  -1  -7   3    3.10    0.80
   0   7  -3   93.89    4.90
   0   7  -3   85.89    4.70
   0  -7   3   93.59    4.20
   0  -7   3   94.29    4.50
  -1   7  -3   24.00    2.40
  -1   7  -3   22.80    2.40
   1  -7   3   22.80    1.40
   1  -7   3   26.10    1.90
  -2   7  -3   56.79    3.50
  -2   7  -3   45.10    2.10
  -2   7  -3   46.30    3.20
   2  -7   3   46.10    2.90
   2  -7   3   55.89    2.40
  -3   7  -3    2.30    1.10
  -3   7  -3    3.00    0.50
  -3   7  -3    2.20    1.00
   3  -7   3    4.10    0.50
   3  -7   3    3.30    0.90
  -4   7  -3   18.50    1.30
  -4   7  -3   26.00    2.80
  -4   7  -3   27.40    2.90
   4  -7   3   28.70    2.10
  -5   7  -3    6.70    0.80
  -5   7  -3   12.40    2.10
   5  -7   3   10.00    1.90
   5  -7   3   12.90    1.70
  -6   7  -3    2.50    1.30
   6  -7   3    3.90    1.40
   6  -7   3    4.20    1.10
  -7   7  -3   40.10    4.00
   7  -7   3   39.50    4.00
   7  -7   3   36.20    2.80
  -8   7  -3    0.90    1.10
   8  -7   3    0.90    1.20
   8  -7   3    1.70    0.90
  12   6  -3    6.40    1.50
  12   6  -3    3.10    1.30
 -12  -6   3    5.20    1.10
 -12  -6   3    5.60    1.10
  11   6  -3   16.70    2.50
  11   6  -3   19.30    2.50
 -11  -6   3   18.70    1.90
 -11  -6   3   18.20    1.90
  10   6  -3   52.19    3.70
  10   6  -3   42.80    3.30
 -10  -6   3   49.30    2.90
 -10  -6   3   47.70    2.90
   9   6  -3  141.89    7.50
   9   6  -3  152.38    7.50
  -9  -6   3  160.58    6.80
  -9  -6   3  152.78    6.90
   8   6  -3    2.20    1.10
   8   6  -3    0.90    0.80
  -8  -6   3   -0.10    0.50
  -8  -6   3    1.40    0.40
  -8  -6   3    0.70    0.50
   7   6  -3   87.49    4.70
   7   6  -3   88.39    4.90
  -7  -6   3   94.59    4.10
  -7  -6   3   86.29    4.40
  -7  -6   3   94.89    4.20
   6   6  -3  175.18    8.20
   6   6  -3  179.98    8.00
  -6  -6   3  175.98    7.40
  -6  -6   3  186.58    7.80
  -6  -6   3  179.88    7.40
   5   6  -3   38.60    2.60
   5   6  -3   38.20    2.50
  -5  -6   3   35.60    2.00
  -5  -6   3   37.60    1.80
  -5  -6   3   35.90    2.20
   4   6  -3   11.90    1.50
   4   6  -3   13.10    1.70
  -4  -6   3    9.30    1.00
  -4  -6   3    9.90    0.70
  -4  -6   3   10.50    1.10
   3   6  -3   59.69    3.40
   3   6  -3   59.29    3.40
  -3  -6   3   62.29    2.50
  -3  -6   3   58.19    3.00
  -3  -6   3   60.79    3.00
   2   6  -3  115.69    5.50
   2   6  -3  118.39    5.70
  -2  -6   3  116.19    5.20
  -2  -6   3  117.89    5.10
   1   6  -3    3.20    1.00
   1   6  -3    4.80    0.90
  -1  -6   3    4.80    0.80
  -1  -6   3    5.00    0.70
   0   6  -3    8.60    1.30
   0   6  -3    5.90    1.10
   0  -6   3    6.80    0.90
   0  -6   3    7.90    0.90
  -1   6  -3  172.28    7.70
  -1   6  -3  166.38    6.60
  -1   6  -3  169.68    7.80
   1  -6   3  170.18    7.00
  -2   6  -3    0.50    0.20
  -2   6  -3    1.50    0.80
  -2   6  -3    1.20    0.70
   2  -6   3    0.40    0.30
   2  -6   3    1.30    0.60
  -3   6  -3   42.80    3.10
  -3   6  -3   47.60    3.30
  -3   6  -3   48.40    2.30
   3  -6   3   48.80    2.80
   3  -6   3   47.90    2.20
  -4   6  -3   18.20    2.30
  -4   6  -3   13.20    1.90
  -4   6  -3   15.70    1.10
   4  -6   3   17.80    1.80
   4  -6   3   15.80    0.90
  -5   6  -3    5.80    1.40
  -5   6  -3    2.50    0.60
   5  -6   3    2.80    1.10
   5  -6   3    3.00    0.90
  -6   6  -3    3.00    0.70
  -6   6  -3    3.90    1.30
   6  -6   3    4.70    1.30
   6  -6   3    4.40    1.00
  -7   6  -3   18.30    1.70
  -7   6  -3   21.80    2.80
   7  -6   3   20.90    2.10
   7  -6   3   19.30    2.70
  -8   6  -3   10.10    1.30
  -8   6  -3    9.60    2.10
   8  -6   3   11.60    1.60
   8  -6   3    9.00    2.10
  -9   6  -3    9.40    1.30
  -9   6  -3    5.10    1.80
   9  -6   3    8.40    1.50
   9  -6   3    6.50    2.10
  13   5  -3    4.30    1.70
  13   5  -3    6.50    1.70
 -13  -5   3    6.70    1.40
  12   5  -3   25.00    3.20
  12   5  -3   21.70    2.70
 -12  -5   3   24.70    1.90
 -12  -5   3   22.00    2.30
  11   5  -3   51.69    3.60
  11   5  -3   45.90    3.90
 -11  -5   3   51.59    2.90
 -11  -5   3   46.50    3.00
  10   5  -3  152.18    8.10
  10   5  -3  155.98    7.80
 -10  -5   3  164.98    7.30
 -10  -5   3  166.28    7.20
   9   5  -3   96.89    5.60
   9   5  -3  102.29    5.40
  -9  -5   3   97.49    4.80
  -9  -5   3  105.39    4.90
   8   5  -3    9.10    1.60
   8   5  -3    7.00    1.40
  -8  -5   3    7.70    1.10
  -8  -5   3    9.40    1.10
   7   5  -3    4.80    1.20
   7   5  -3    1.90    0.90
  -7  -5   3    3.60    0.70
  -7  -5   3    3.80    0.80
   6   5  -3   17.30    1.90
   6   5  -3   15.00    1.70
  -6  -5   3   15.80    1.00
  -6  -5   3   16.00    1.40
  -6  -5   3   14.80    1.10
   5   5  -3  200.98    8.60
   5   5  -3  191.48    8.40
  -5  -5   3  190.28    8.10
  -5  -5   3  195.48    7.90
  -5  -5   3  192.58    7.90
   4   5  -3   14.50    1.60
   4   5  -3   13.50    1.50
  -4  -5   3   14.90    1.30
  -4  -5   3   14.90    1.00
  -4  -5   3   15.50    0.90
   3   5  -3  185.98    8.20
   3   5  -3  195.18    8.20
  -3  -5   3  187.78    7.40
  -3  -5   3  185.88    7.70
  -3  -5   3  191.98    7.90
   2   5  -3    2.40    0.90
   2   5  -3    1.80    0.70
   2   5  -3    1.90    0.30
  -2  -5   3    1.70    0.50
  -2  -5   3    2.10    0.30
  -2  -5   3    1.70    0.50
   1   5  -3    0.50    0.60
   1   5  -3    0.80    0.10
   1   5  -3    0.10    0.50
   1   5  -3    0.60    0.10
  -1  -5   3    1.00    0.40
  -1  -5   3    0.40    0.40
   0   5  -3  254.97   11.00
   0   5  -3  259.17    9.90
   0   5  -3  253.37   10.70
   0   5  -3  254.67    9.80
   0  -5   3  261.97   10.50
   0  -5   3  261.47   10.30
  -1   5  -3  500.45   20.40
  -1   5  -3  494.05   19.50
  -1   5  -3  499.65   20.40
   1  -5   3  544.75   20.20
   1  -5   3  504.75   19.70
  -2   5  -3   10.10    1.40
  -2   5  -3   10.50    0.70
  -2   5  -3   10.10    1.40
   2  -5   3    8.70    1.10
   2  -5   3   11.50    0.80
  -3   5  -3   -0.60    0.50
  -3   5  -3   -0.70    0.60
  -3   5  -3    0.70    0.30
   3  -5   3    0.10    0.40
   3  -5   3    0.50    0.20
  -4   5  -3   51.99    3.30
  -4   5  -3   51.19    3.30
  -4   5  -3   49.20    2.50
   4  -5   3   53.29    2.20
   4  -5   3   51.59    2.90
  -5   5  -3    1.20    0.50
  -5   5  -3    3.40    1.10
   5  -5   3    2.30    0.80
   5  -5   3    3.80    1.10
  -6   5  -3   18.10    1.60
  -6   5  -3   14.50    2.10
   6  -5   3   14.20    2.10
   6  -5   3   13.70    1.60
  -7   5  -3   26.30    1.90
  -7   5  -3   27.20    2.90
   7  -5   3   28.00    3.00
   7  -5   3   25.30    2.00
  -8   5  -3    8.70    1.90
  -8   5  -3    8.20    1.30
   8  -5   3    9.20    1.40
   8  -5   3    5.90    1.80
  -9   5  -3   12.00    2.10
  -9   5  -3    8.90    1.40
   9  -5   3   10.50    1.50
   9  -5   3    8.10    2.00
 -10   5  -3   44.20    4.20
 -10   5  -3   33.20    2.60
  10  -5   3   43.10    2.90
  10  -5   3   40.70    4.20
  13   4  -3   18.60    2.60
  13   4  -3   23.00    3.20
 -13  -4   3   20.80    2.30
  12   4  -3    0.40    0.90
  12   4  -3    2.60    1.40
 -12  -4   3    3.90    1.10
 -12  -4   3    1.00    0.60
  11   4  -3   11.10    1.80
  11   4  -3    5.20    1.60
 -11  -4   3    8.30    1.10
 -11  -4   3   10.00    1.40
  10   4  -3   57.09    4.10
  10   4  -3   55.59    3.70
 -10  -4   3   60.59    3.30
 -10  -4   3   54.39    3.10
   9   4  -3   20.40    2.20
   9   4  -3   21.40    2.60
  -9  -4   3   18.50    1.70
  -9  -4   3   19.50    1.80
   8   4  -3   49.40    3.20
   8   4  -3   49.70    2.20
   8   4  -3   52.29    3.50
  -8  -4   3   49.20    2.70
  -8  -4   3   49.10    2.70
   7   4  -3  120.99    6.00
   7   4  -3  121.49    6.20
   7   4  -3  127.19    5.10
  -7  -4   3  119.19    5.50
  -7  -4   3  128.69    5.50
   6   4  -3    5.90    1.10
   6   4  -3    7.90    1.30
  -6  -4   3    7.30    1.00
  -6  -4   3    7.90    0.90
   5   4  -3   10.50    1.40
   5   4  -3    6.70    1.10
  -5  -4   3    7.60    0.70
  -5  -4   3    6.60    0.70
  -5  -4   3    5.70    0.80
   4   4  -3    8.50    1.20
   4   4  -3    9.80    1.20
  -4  -4   3    9.50    0.70
  -4  -4   3    9.20    1.00
  -4  -4   3    8.10    0.80
   3   4  -3    1.30    0.60
   3   4  -3    0.80    0.60
  -3  -4   3    1.50    0.50
  -3  -4   3    2.10    0.40
  -3  -4   3    1.90    0.30
   2   4  -3  203.98    8.50
   2   4  -3  211.88    8.70
  -2  -4   3  197.08    8.20
  -2  -4   3  206.18    8.20
  -2  -4   3  199.38    7.90
   1   4  -3    9.70    1.10
   1   4  -3    8.10    1.20
   1   4  -3    9.10    0.50
   1   4  -3    8.80    0.50
  -1  -4   3    9.50    0.90
  -1  -4   3   10.50    1.00
   0   4  -3   29.40    2.10
   0   4  -3   30.10    1.30
   0   4  -3   30.60    1.80
   0   4  -3   31.10    1.30
   0  -4   3   31.40    1.60
   0  -4   3   33.10    1.80
  -1   4  -3   32.00    1.50
  -1   4  -3   30.30    2.00
  -1   4  -3   31.20    2.10
   1  -4   3   33.70    1.60
   1  -4   3   31.70    1.80
  -2   4  -3    3.00    0.40
  -2   4  -3    1.40    0.70
  -2   4  -3    2.40    0.80
   2  -4   3    2.70    0.40
   2  -4   3    3.10    0.60
  -3   4  -3   81.39    3.40
  -3   4  -3   76.09    4.10
  -3   4  -3   75.99    4.10
   3  -4   3   78.79    3.20
   3  -4   3   73.69    3.70
  -4   4  -3   15.40    0.70
  -4   4  -3   15.40    1.10
  -4   4  -3   13.50    1.70
  -4   4  -3   14.10    1.70
   4  -4   3   15.20    0.70
   4  -4   3   16.80    1.60
  -5   4  -3   32.00    1.90
  -5   4  -3   32.90    2.50
   5  -4   3   30.50    2.40
   5  -4   3   29.60    2.10
  -6   4  -3   41.80    2.40
  -6   4  -3   42.90    3.00
   6  -4   3   40.00    2.50
   6  -4   3   39.50    3.00
  -7   4  -3   13.20    1.50
  -7   4  -3   16.00    2.10
   7  -4   3   15.50    1.60
   7  -4   3   12.10    2.00
  -8   4  -3    0.00    0.60
  -8   4  -3   -1.80    0.50
   8  -4   3    0.50    0.70
   8  -4   3   -0.50    0.90
  -9   4  -3    6.30    1.50
  -9   4  -3    6.70    1.30
   9  -4   3    5.50    1.60
   9  -4   3    5.70    1.20
 -10   4  -3    2.20    1.20
 -10   4  -3    4.10    1.00
  10  -4   3    0.80    0.80
  10  -4   3    2.60    1.30
 -11   4  -3    1.30    1.30
 -11   4  -3   -0.20    0.80
  11  -4   3   -1.00    0.50
  11  -4   3   -0.20    1.00
  13   3  -3   21.70    2.80
  13   3  -3   16.70    2.90
 -13  -3   3   15.40    2.10
  12   3  -3    0.50    1.10
  12   3  -3    3.50    1.50
 -12  -3   3    2.00    1.00
  11   3  -3    1.50    1.00
  11   3  -3    3.20    1.30
 -11  -3   3    3.00    0.70
 -11  -3   3    2.90    0.90
  10   3  -3   24.00    2.50
  10   3  -3   27.30    3.00
 -10  -3   3   19.70    2.00
 -10  -3   3   22.50    1.60
   9   3  -3  151.38    7.00
   9   3  -3  139.79    7.30
  -9  -3   3  142.49    6.30
  -9  -3   3  141.59    6.50
   8   3  -3   62.39    3.70
   8   3  -3   65.49    2.80
   8   3  -3   69.39    4.20
  -8  -3   3   71.49    3.30
  -8  -3   3   69.19    3.50
   7   3  -3    3.50    0.40
   7   3  -3    2.60    0.80
   7   3  -3    2.50    1.00
  -7  -3   3    2.90    0.60
  -7  -3   3    2.00    0.60
   6   3  -3   24.40    1.90
   6   3  -3   25.70    1.20
   6   3  -3   21.30    2.20
  -6  -3   3   24.60    1.50
  -6  -3   3   22.40    1.50
   5   3  -3    1.80    0.70
   5   3  -3    1.20    0.70
  -5  -3   3    1.90    0.50
  -5  -3   3    1.70    0.50
   4   3  -3   93.59    4.50
   4   3  -3   99.89    4.60
  -4  -3   3   95.39    3.90
  -4  -3   3   92.79    4.20
  -4  -3   3   98.29    4.10
   3   3  -3  196.28    8.10
   3   3  -3  189.68    7.90
  -3  -3   3  182.28    7.70
  -3  -3   3  191.88    7.50
  -3  -3   3  187.08    7.50
   2   3  -3   16.10    1.30
   2   3  -3   15.00    1.20
  -2  -3   3   17.30    1.00
  -2  -3   3   15.60    1.00
  -2  -3   3   15.10    0.80
   1   3  -3 1337.27   51.39
   1   3  -3 1358.16   51.19
   1   3  -3 1245.98   50.79
  -1  -3   3 1344.27   51.19
  -1  -3   3 1352.96   50.99
  -1  -3   3 1370.16   50.99
   0   3  -3 1901.81   70.29
   0   3  -3 1861.41   70.09
   0   3  -3 1853.31   70.09
   0   3  -3 1875.51   70.59
   0  -3   3 1746.63   70.09
   0  -3   3 1793.42   70.19
  -1   3  -3    2.80    0.80
  -1   3  -3    3.10    0.40
  -1   3  -3    3.50    0.70
   1  -3   3    3.50    0.40
   1  -3   3    2.90    0.60
  -2   3  -3   57.19    3.00
  -2   3  -3   58.99    2.60
  -2   3  -3   66.09    3.20
   2  -3   3   57.29    2.90
   2  -3   3   60.69    2.50
  -3   3  -3   13.90    1.50
  -3   3  -3   10.80    1.30
  -3   3  -3   13.40    0.90
   3  -3   3   13.70    0.70
   3  -3   3   15.10    1.20
  -4   3  -3   28.10    2.10
  -4   3  -3   28.30    1.20
  -4   3  -3   31.70    1.70
   4  -3   3   28.00    1.20
   4  -3   3   29.40    2.10
   4  -3   3   28.50    1.80
  -5   3  -3  229.68    9.00
  -5   3  -3  208.38    9.50
   5  -3   3  213.28    9.00
   5  -3   3  207.78    9.40
  -6   3  -3    9.90    1.10
  -6   3  -3    9.10    1.40
   6  -3   3   10.10    1.50
   6  -3   3   10.50    1.20
  -7   3  -3    7.10    1.40
  -7   3  -3    5.00    0.90
   7  -3   3    6.20    1.00
   7  -3   3    6.10    1.40
  -8   3  -3    0.50    0.90
  -8   3  -3    1.60    0.70
   8  -3   3    1.00    0.60
   8  -3   3    0.10    0.80
  -9   3  -3   21.60    2.60
  -9   3  -3   18.40    1.90
   9  -3   3   20.90    2.60
   9  -3   3   20.50    2.00
 -10   3  -3    2.70    1.00
 -10   3  -3    3.10    1.20
  10  -3   3    5.00    1.00
  10  -3   3    4.10    1.50
 -11   3  -3    3.50    1.20
 -11   3  -3    2.00    1.10
  11  -3   3    4.80    1.70
  11  -3   3    4.60    1.10
  12   2  -3   28.30    3.50
  12   2  -3   27.70    3.00
 -12  -2   3   23.30    2.40
  11   2  -3    1.70    1.10
  11   2  -3    1.80    1.30
 -11  -2   3    2.60    0.90
  10   2  -3   10.60    1.70
  10   2  -3   12.30    2.10
 -10  -2   3   14.70    1.70
 -10  -2   3   11.10    1.20
   9   2  -3   11.10    2.00
   9   2  -3   12.60    1.80
  -9  -2   3   11.80    1.40
  -9  -2   3   13.30    1.20
   8   2  -3    8.00    1.50
   8   2  -3    7.30    1.30
  -8  -2   3    6.20    1.00
  -8  -2   3    8.60    1.00
   7   2  -3   56.69    2.30
   7   2  -3   50.19    3.40
   7   2  -3   59.29    3.30
  -7  -2   3   59.09    3.00
  -7  -2   3   57.79    2.80
  -7  -2   3   57.49    2.30
   6   2  -3  239.78   10.40
   6   2  -3  234.08    9.30
   6   2  -3  232.98   10.20
  -6  -2   3  240.58    9.90
  -6  -2   3  247.98    9.70
  -6  -2   3  247.48    9.30
   5   2  -3   54.79    3.20
   5   2  -3   58.39    2.30
   5   2  -3   60.29    3.10
  -5  -2   3   61.39    2.80
  -5  -2   3   57.39    2.30
  -5  -2   3   54.89    2.70
   4   2  -3  592.24   22.90
   4   2  -3  569.64   22.70
  -4  -2   3  593.14   22.40
  -4  -2   3  559.14   22.40
  -4  -2   3  573.84   22.10
  -4  -2   3  577.84   22.10
   3   2  -3  204.68    8.50
   3   2  -3  200.88    8.40
  -3  -2   3  204.78    7.90
  -3  -2   3  198.88    8.10
  -3  -2   3  201.38    7.90
  -3  -2   3  204.58    8.10
   2   2  -3    4.70    0.70
   2   2  -3    6.10    0.90
  -2  -2   3    5.10    0.50
  -2  -2   3    5.00    0.60
  -2  -2   3    4.80    0.50
   1   2  -3   27.20    1.70
   1   2  -3   28.50    1.50
  -1  -2   3   29.50    1.40
  -1  -2   3   26.60    1.40
  -1  -2   3   28.70    1.30
   0   2  -3    0.40    0.20
   0   2  -3    0.40    0.50
   0   2  -3    0.40    0.40
   0   2  -3   -0.10    0.20
   0  -2   3    0.20    0.30
   0  -2   3    0.50    0.30
  -1   2  -3  177.78    7.20
  -1   2  -3  184.38    7.50
  -1   2  -3  178.18    7.00
   1  -2   3  174.68    7.00
   1  -2   3  176.38    7.20
  -2   2  -3   38.70    1.80
  -2   2  -3   39.00    2.10
  -2   2  -3   40.30    2.20
   2  -2   3   39.20    2.00
   2  -2   3   36.90    1.70
  -3   2  -3    9.70    0.50
  -3   2  -3   10.10    1.20
  -3   2  -3    8.40    1.10
  -3   2  -3    9.60    0.90
   3  -2   3   10.30    1.00
   3  -2   3   10.10    0.50
  -4   2  -3   14.20    1.10
  -4   2  -3   13.80    0.60
  -4   2  -3   13.90    1.50
   4  -2   3   13.40    1.50
   4  -2   3   14.10    0.60
   4  -2   3   13.90    1.10
  -5   2  -3    1.60    0.70
  -5   2  -3    2.20    0.50
   5  -2   3    2.80    0.80
   5  -2   3    2.10    0.60
  -6   2  -3  242.98   10.00
  -6   2  -3  250.57   10.50
   6  -2   3  236.18    9.90
   6  -2   3  233.18   10.50
  -7   2  -3  145.99    6.60
  -7   2  -3  137.29    6.90
   7  -2   3  149.29    7.10
   7  -2   3  154.18    6.50
  -8   2  -3   36.40    2.70
  -8   2  -3   32.60    2.30
   8  -2   3   35.70    2.20
   8  -2   3   31.80    2.70
  -9   2  -3  285.17   12.70
  -9   2  -3  283.47   12.30
   9  -2   3  303.27   12.20
   9  -2   3  287.47   13.00
 -10   2  -3   37.20    2.60
 -10   2  -3   30.60    3.00
  10  -2   3   25.70    2.10
  10  -2   3   28.10    3.20
 -11   2  -3   22.20    2.40
 -11   2  -3   25.50    2.90
  11  -2   3   24.70    3.20
  11  -2   3   26.00    2.00
 -12   2  -3    7.90    1.60
 -12   2  -3    9.90    1.90
  12  -2   3    7.80    1.80
  12  -2   3    6.00    1.80
  12   1  -3    0.90    1.00
  12   1  -3    0.80    1.30
 -12  -1   3   -0.60    0.70
  11   1  -3   -1.00    0.80
  11   1  -3    0.60    0.80
 -11  -1   3    0.80    0.70
  10   1  -3    1.10    0.90
  10   1  -3   -0.50    0.70
 -10  -1   3    0.20    0.60
 -10  -1   3    0.20    0.30
   9   1  -3    1.70    0.90
   9   1  -3   -0.10    0.80
  -9  -1   3    1.70    0.40
  -9  -1   3    2.10    0.70
   8   1  -3   50.19    3.20
   8   1  -3   46.70    3.30
  -8  -1   3   49.00    2.90
  -8  -1   3   53.19    2.50
   7   1  -3   18.80    0.90
   7   1  -3   22.50    2.30
   7   1  -3   22.00    1.80
  -7  -1   3   18.80    1.20
  -7  -1   3   20.10    1.50
  -7  -1   3   18.00    0.90
   6   1  -3    1.90    0.70
   6   1  -3    2.00    0.20
   6   1  -3    1.50    0.70
  -6  -1   3    1.30    0.50
  -6  -1   3    1.20    0.40
  -6  -1   3    1.50    0.20
   5   1  -3   14.10    0.60
   5   1  -3   14.50    1.60
   5   1  -3   12.70    1.30
  -5  -1   3   14.80    1.00
  -5  -1   3   16.30    1.10
  -5  -1   3   14.70    0.60
   4   1  -3   87.09    4.10
   4   1  -3   86.09    4.00
  -4  -1   3   80.99    3.60
  -4  -1   3   86.69    3.70
   3   1  -3    7.40    0.90
   3   1  -3    5.90    0.80
  -3  -1   3    6.90    0.70
  -3  -1   3    6.40    0.60
   2   1  -3    0.40    0.40
   2   1  -3    0.20    0.40
  -2  -1   3    0.00    0.10
  -2  -1   3    0.20    0.30
  -2  -1   3    0.20    0.20
  -2  -1   3    0.10    0.10
   1   1  -3    0.40    0.30
   1   1  -3    0.30    0.50
   1   1  -3    0.30    0.20
  -1  -1   3   -0.10    0.20
  -1  -1   3    0.30    0.20
  -1  -1   3    0.20    0.20
   0   1  -3 3234.28  129.89
   0   1  -3 3528.45  129.49
   0  -1   3 3328.67  129.29
   0  -1   3 3354.56  129.39
   0  -1   3 3548.74  129.39
   0  -1   3 3333.17  129.29
  -1   1  -3  288.47   10.70
  -1   1  -3  266.77   10.60
  -1   1  -3  275.37   10.90
   1  -1   3  279.27   10.60
   1  -1   3  235.88   10.60
   1  -1   3  289.37   10.50
  -2   1  -3   16.90    1.30
  -2   1  -3   18.10    1.00
  -2   1  -3   17.90    1.20
  -2   1  -3   18.90    0.90
   2  -1   3   18.10    0.90
   2  -1   3   16.60    1.10
  -3   1  -3  261.07    9.90
  -3   1  -3  247.48   10.40
  -3   1  -3  258.27   10.20
   3  -1   3  255.27   10.30
   3  -1   3  260.67    9.90
   3  -1   3  263.47   10.40
  -4   1  -3    5.10    0.70
  -4   1  -3    6.60    0.40
  -4   1  -3    7.10    1.00
   4  -1   3    7.00    1.00
   4  -1   3    6.20    0.80
   4  -1   3    6.30    0.40
  -5   1  -3   64.79    2.40
  -5   1  -3   57.19    3.20
  -5   1  -3   60.79    3.00
  -5   1  -3   61.69    2.40
   5  -1   3   57.29    2.90
   5  -1   3   56.39    3.30
  -6   1  -3  104.19    4.60
  -6   1  -3   93.49    4.90
   6  -1   3   97.69    4.90
   6  -1   3  107.29    4.60
  -7   1  -3   49.20    2.70
  -7   1  -3   44.20    2.90
   7  -1   3   43.60    2.90
   7  -1   3   53.09    2.60
  -8   1  -3   49.30    2.80
  -8   1  -3   46.00    3.00
   8  -1   3   44.80    3.10
   8  -1   3   47.50    2.60
  -9   1  -3   43.60    3.00
  -9   1  -3   43.40    2.80
   9  -1   3   44.20    3.20
   9  -1   3   43.00    2.60
 -10   1  -3   73.59    4.10
 -10   1  -3   60.99    3.80
  10  -1   3   62.49    3.50
  10  -1   3   68.29    4.40
 -11   1  -3    4.70    1.30
 -11   1  -3    3.90    1.10
  11  -1   3    5.90    1.10
  11  -1   3    4.40    1.40
 -12   1  -3   10.30    1.70
 -12   1  -3   10.70    1.90
  12  -1   3   10.60    1.50
  12  -1   3    9.10    2.00
  12   0  -3   14.70    2.40
  12   0  -3   12.80    2.40
 -12   0   3   10.10    1.70
  11   0  -3   17.20    2.60
  11   0  -3   16.60    2.30
 -11   0   3   17.40    2.00
  10   0  -3   77.09    4.90
 -10   0   3   74.49    4.10
   9   0  -3   16.00    2.20
  -9   0   3   19.20    2.20
  -9   0   3   12.20    0.90
  -9   0   3   17.30    1.70
   8   0  -3    0.70    0.80
   8   0  -3    0.10    0.30
  -8   0   3    0.20    0.50
  -8   0   3    0.60    0.70
  -8   0   3    0.50    0.30
   7   0  -3   51.79    2.20
   7   0  -3   44.80    3.10
  -7   0   3   49.90    2.30
  -7   0   3   47.00    2.70
  -7   0   3   50.49    3.00
   6   0  -3    9.90    0.60
   6   0  -3   12.70    1.50
  -6   0   3   10.20    1.10
  -6   0   3    9.30    0.80
  -6   0   3    9.10    1.30
   5   0  -3    5.00    1.00
   5   0  -3    4.70    0.30
  -5   0   3    5.20    0.90
  -5   0   3    4.60    0.30
  -5   0   3    4.80    0.50
  -5   0   3    5.60    0.80
   4   0  -3   53.39    2.10
   4   0  -3   56.59    2.90
  -4   0   3   54.39    2.60
  -4   0   3   50.49    2.70
  -4   0   3   51.29    2.40
   3   0  -3  106.89    4.60
   3   0  -3  107.49    4.70
  -3   0   3  103.69    4.30
  -3   0   3  101.39    4.40
   2   0  -3    6.10    0.70
   2   0  -3    4.50    0.70
  -2   0   3    5.90    0.60
  -2   0   3    5.10    0.50
   1   0  -3   84.19    3.30
   1   0  -3   85.09    3.60
   1   0  -3   87.69    3.50
  -1   0   3   82.19    3.30
  -1   0   3   80.09    3.40
  -1   0   3   82.79    3.50
  -1   0   3   81.89    3.40
   0   0  -3    1.50    0.30
   0   0  -3    1.50    0.50
   0   0  -3    1.80    0.20
   0   0   3    1.50    0.30
   0   0   3    1.40    0.30
   0   0   3    1.40    0.20
   0   0   3    1.30    0.30
  -1   0  -3 1211.48   45.00
  -1   0  -3 1220.58   45.00
  -1   0  -3 1172.58   44.80
   1   0   3 1234.78   45.20
   1   0   3 1195.58   45.00
   1   0   3 1026.30   44.90
  -2   0  -3 1934.71   70.39
  -2   0  -3 1779.42   69.89
  -2   0  -3 1859.31   70.29
   2   0   3 1808.02   70.19
   2   0   3 1849.21   69.79
   2   0   3 1759.92   70.29
   2   0   3 1825.42   69.69
  -3   0  -3  186.18    7.50
  -3   0  -3  181.08    7.10
  -3   0  -3  184.38    7.40
   3   0   3  181.88    7.10
   3   0   3  178.58    7.40
   3   0   3  192.98    7.50
  -4   0  -3  343.07   14.50
  -4   0  -3  372.86   14.10
  -4   0  -3  360.06   14.40
   4   0   3  373.56   14.40
   4   0   3  373.96   14.60
   4   0   3  378.26   14.10
  -5   0  -3  700.23   29.20
  -5   0  -3  801.42   29.70
  -5   0  -3  767.92   29.80
  -5   0  -3  798.72   29.20
   5   0   3  753.02   29.90
   5   0   3  775.82   29.60
  -6   0  -3  516.15   20.50
  -6   0  -3  521.55   20.40
  -6   0  -3  495.85   19.70
   6   0   3  526.25   20.20
   6   0   3  521.85   20.60
  -7   0  -3    9.90    0.60
  -7   0  -3    9.80    1.30
  -7   0  -3    8.80    1.10
   7   0   3    9.00    1.00
   7   0   3   11.70    1.50
  -8   0  -3  159.38    6.30
  -8   0  -3  164.08    7.20
  -8   0  -3  164.28    7.30
   8   0   3  158.78    7.60
   8   0   3  159.78    6.90
  -9   0  -3  194.48    8.70
  -9   0  -3  201.78    8.60
   9   0   3  189.28    9.00
   9   0   3  189.58    8.20
 -10   0  -3    7.00    1.30
 -10   0  -3    5.50    1.20
  10   0   3    6.40    1.40
  10   0   3    8.30    1.20
 -11   0  -3   11.60    1.70
 -11   0  -3   13.20    1.80
  11   0   3   13.90    1.50
  11   0   3   12.40    2.10
 -12   0  -3    1.20    0.90
 -12   0  -3    0.30    0.80
  12   0   3    3.20    1.40
  12   0   3    0.80    0.50
 -13   0  -3   62.79    4.10
 -13   0  -3   67.19    4.30
  13   0   3   56.79    4.70
  12  -1  -3    1.30    1.30
 -12   1   3    1.10    0.80
  11  -1  -3   27.40    3.30
 -11   1   3   27.00    3.10
 -11   1   3   28.10    2.60
  10  -1  -3    0.90    1.20
 -10   1   3   -0.20    0.60
 -10   1   3    0.80    0.90
   9  -1  -3    1.50    1.00
  -9   1   3    1.50    0.90
  -9   1   3    0.10    0.60
   8  -1  -3  184.28    7.30
   8  -1  -3  184.98    8.60
  -8   1   3  180.38    8.30
  -8   1   3  167.98    7.20
  -8   1   3  187.38    8.00
   7  -1  -3   12.00    0.80
   7  -1  -3   12.50    1.70
  -7   1   3   13.30    1.60
  -7   1   3   11.60    0.80
  -7   1   3   13.90    1.40
   6  -1  -3    0.90    0.70
   6  -1  -3    1.20    0.30
  -6   1   3    1.50    0.30
  -6   1   3    0.80    0.50
  -6   1   3    1.10    0.70
   5  -1  -3   80.59    3.40
   5  -1  -3   80.59    4.20
  -5   1   3   83.79    4.10
  -5   1   3   81.69    3.40
  -5   1   3   81.69    3.80
   4  -1  -3  234.88    9.70
   4  -1  -3  228.08    8.90
  -4   1   3  227.08    9.30
  -4   1   3  226.78    9.00
  -4   1   3  237.18    9.60
   3  -1  -3    5.50    0.80
   3  -1  -3    4.10    0.30
   3  -1  -3    3.80    0.40
  -3   1   3    3.10    0.70
  -3   1   3    4.00    0.40
  -3   1   3    5.00    0.60
   2  -1  -3   88.29    3.30
   2  -1  -3   90.59    3.80
   2  -1  -3   77.39    3.30
  -2   1   3   83.69    3.40
  -2   1   3   87.49    3.60
  -2   1   3   78.99    3.70
   1  -1  -3   72.29    3.30
   1  -1  -3   71.19    3.00
  -1   1   3   79.99    3.00
  -1   1   3   78.09    3.40
  -1   1   3   75.49    3.10
  -1   1   3   82.99    3.20
   0  -1  -3   63.09    2.60
   0  -1  -3   65.39    2.70
   0  -1  -3   61.39    2.50
   0  -1  -3   63.19    2.60
   0   1   3   63.19    2.50
   0   1   3   58.59    2.60
   0   1   3   62.19    2.60
  -1  -1  -3  299.37   11.60
  -1  -1  -3  318.27   11.80
  -1  -1  -3  313.37   11.80
   1   1   3  292.67   11.60
   1   1   3  292.17   11.70
   1   1   3  318.57   11.80
   1   1   3  296.27   11.80
  -2  -1  -3  218.38    7.80
  -2  -1  -3  196.08    7.80
  -2  -1  -3  183.68    7.80
   2   1   3  184.08    7.80
   2   1   3  214.08    7.80
   2   1   3  189.78    7.70
   2   1   3  197.38    7.80
  -3  -1  -3   11.60    0.90
  -3  -1  -3   15.00    0.90
   3   1   3   13.60    0.70
   3   1   3   13.80    0.90
   3   1   3   13.90    1.00
  -4  -1  -3    2.50    0.30
  -4  -1  -3    2.90    0.50
  -4  -1  -3    3.30    0.60
   4   1   3    2.40    0.60
   4   1   3    2.40    0.50
  -5  -1  -3  169.48    7.40
  -5  -1  -3  180.18    7.40
  -5  -1  -3  175.78    7.10
   5   1   3  185.88    7.30
   5   1   3  187.08    7.60
  -6  -1  -3    6.20    0.50
  -6  -1  -3    5.50    0.80
  -6  -1  -3    5.80    0.80
   6   1   3    6.20    0.80
   6   1   3    6.00    1.00
  -7  -1  -3   26.70    1.30
  -7  -1  -3   29.80    1.90
  -7  -1  -3   25.40    1.80
   7   1   3   27.50    1.70
   7   1   3   27.90    2.00
  -8  -1  -3   38.00    1.90
  -8  -1  -3   43.30    2.50
  -8  -1  -3   41.80    2.50
   8   1   3   42.80    2.30
   8   1   3   42.50    2.80
  -9  -1  -3  122.89    5.00
  -9  -1  -3  123.89    5.90
  -9  -1  -3  115.09    5.70
   9   1   3  121.29    6.20
   9   1   3  126.89    5.50
 -10  -1  -3   68.29    3.70
 -10  -1  -3   62.89    3.60
  10   1   3   59.29    4.00
  10   1   3   61.09    3.20
 -11  -1  -3   15.30    1.80
 -11  -1  -3   18.00    2.10
  11   1   3   15.00    2.20
  11   1   3   16.00    1.60
 -12  -1  -3    0.20    0.80
 -12  -1  -3    0.60    0.70
  12   1   3   -0.10    0.50
  12   1   3    0.00    0.90
 -13  -1  -3   12.50    1.90
 -13  -1  -3   14.60    2.10
  13   1   3   12.60    2.40
  11  -2  -3    4.00    1.50
 -11   2   3    1.30    1.20
 -11   2   3    4.50    1.20
  10  -2  -3   86.69    5.20
 -10   2   3   77.29    4.80
 -10   2   3   71.49    4.20
   9  -2  -3    0.60    0.90
  -9   2   3   -0.20    0.60
  -9   2   3   -0.90    0.70
   8  -2  -3   11.30    1.00
   8  -2  -3   11.00    1.80
  -8   2   3   10.00    1.60
  -8   2   3   10.40    1.30
   7  -2  -3  170.28    6.90
   7  -2  -3  171.88    8.10
  -7   2   3  172.88    6.80
  -7   2   3  160.68    7.80
  -7   2   3  169.08    7.40
   6  -2  -3    0.50    0.70
   6  -2  -3    0.70    0.30
  -6   2   3    0.40    0.40
  -6   2   3    0.10    0.20
  -6   2   3    0.60    0.60
   5  -2  -3  128.79    5.50
   5  -2  -3  141.79    6.40
  -5   2   3  129.09    5.80
  -5   2   3  137.19    6.20
  -5   2   3  138.99    5.40
   4  -2  -3  113.99    4.60
   4  -2  -3  111.59    5.30
  -4   2   3  123.09    5.20
  -4   2   3  114.19    4.50
  -4   2   3   90.99    4.70
   3  -2  -3   15.50    0.90
   3  -2  -3   15.30    1.50
  -3   2   3   14.40    0.80
  -3   2   3   14.70    1.20
  -3   2   3   14.30    1.00
   2  -2  -3   29.80    1.40
   2  -2  -3   30.90    1.80
  -2   2   3   31.20    1.50
  -2   2   3   29.00    1.30
  -2   2   3   26.50    1.70
  -1   2   3   25.00    1.20
  -1   2   3   23.80    1.20
  -1   2   3   24.80    1.20
  -1   2   3   25.60    1.40
   0   2   3   21.70    1.00
   0   2   3   21.60    1.20
   0   2   3   23.10    1.00
   0   2   3   23.80    1.20
   0   2   3   16.20    1.00
  -1  -2  -3    3.40    0.40
  -1  -2  -3    3.40    0.40
  -1  -2  -3    4.00    0.40
  -1  -2  -3    4.80    0.50
   1   2   3    4.00    0.40
   1   2   3    4.20    0.40
   1   2   3    4.00    0.40
  -2  -2  -3    5.50    0.40
  -2  -2  -3    7.00    0.60
  -2  -2  -3    6.00    0.60
   2   2   3    6.10    0.40
   2   2   3    6.60    0.60
   2   2   3    6.40    0.50
   2   2   3    7.20    0.60
  -3  -2  -3   80.59    3.50
  -3  -2  -3   82.19    3.30
   3   2   3   84.29    3.40
   3   2   3   76.69    3.40
   3   2   3   86.69    3.30
   3   2   3   78.69    3.60
  -4  -2  -3   54.69    2.30
  -4  -2  -3   51.09    2.30
  -4  -2  -3   51.49    2.50
   4   2   3   52.09    2.60
   4   2   3   51.19    2.40
   4   2   3   53.39    2.40
  -5  -2  -3   14.30    1.10
  -5  -2  -3   13.80    0.90
  -5  -2  -3   14.90    1.00
   5   2   3   14.90    1.00
   5   2   3   16.80    1.30
  -6  -2  -3   75.39    3.70
  -6  -2  -3   82.49    3.60
  -6  -2  -3   82.49    3.40
   6   2   3   82.19    3.60
   6   2   3   79.39    4.00
  -7  -2  -3    9.20    1.10
  -7  -2  -3    8.30    1.00
  -7  -2  -3    7.80    0.70
   7   2   3    8.70    0.90
   7   2   3    7.00    1.20
  -8  -2  -3   53.69    2.50
  -8  -2  -3   52.69    2.90
  -8  -2  -3   52.99    2.80
   8   2   3   57.39    3.40
   8   2   3   54.09    2.70
  -9  -2  -3    9.00    1.30
  -9  -2  -3   11.20    0.90
  -9  -2  -3   11.10    1.30
   9   2   3    8.10    1.50
   9   2   3    8.80    1.10
 -10  -2  -3    5.00    0.60
 -10  -2  -3    5.40    1.10
 -10  -2  -3    4.10    1.00
  10   2   3    4.50    0.80
  10   2   3    4.60    1.30
 -11  -2  -3   -0.10    0.60
 -11  -2  -3    0.80    0.70
  11   2   3    3.10    1.30
  11   2   3    1.30    0.60
 -12  -2  -3    3.00    1.10
 -12  -2  -3    3.80    1.10
  12   2   3    2.70    0.70
  12   2   3    4.00    1.40
 -13  -2  -3  108.59    5.70
 -13  -2  -3  109.69    5.80
  13   2   3   98.99    6.40
 -14  -2  -3    4.70    1.30
 -14  -2  -3    6.70    1.50
  14   2   3    3.30    1.80
  11  -3  -3    2.90    1.40
 -11   3   3    4.90    1.50
 -11   3   3    6.00    1.30
  10  -3  -3   14.10    2.40
 -10   3   3   11.00    1.60
 -10   3   3   14.70    2.30
   9  -3  -3   38.90    3.30
  -9   3   3   37.10    2.60
  -9   3   3   38.60    3.10
   8  -3  -3   17.40    2.40
   8  -3  -3   17.00    1.30
  -8   3   3   17.30    2.20
  -8   3   3   19.30    1.80
   7  -3  -3   38.20    2.90
   7  -3  -3   35.10    1.90
  -7   3   3   37.30    2.30
  -7   3   3   33.90    2.60
   6  -3  -3   47.30    2.40
   6  -3  -3   49.70    3.30
  -6   3   3   50.89    2.80
  -6   3   3   54.89    3.20
  -6   3   3   50.29    2.10
   5  -3  -3    6.00    1.20
   5  -3  -3    6.00    0.70
  -5   3   3    6.70    0.90
  -5   3   3    5.90    1.10
  -5   3   3    5.90    0.50
   4  -3  -3  137.39    6.40
   4  -3  -3  132.29    5.60
  -4   3   3  148.29    5.80
  -4   3   3  127.69    5.40
  -4   3   3  140.99    6.20
   3  -3  -3   88.79    4.30
   3  -3  -3   91.69    3.80
  -3   3   3   86.39    3.80
  -3   3   3   89.69    4.20
  -3   3   3   83.39    3.50
   2  -3  -3   70.69    3.70
   2  -3  -3   77.69    3.30
  -2   3   3   84.39    3.70
  -2   3   3   72.19    3.30
  -2   3   3   81.29    3.20
  -1   3   3   17.40    1.00
  -1   3   3   16.50    1.00
  -1   3   3   15.00    1.30
  -1   3   3   18.10    1.20
  -1   3   3   18.10    0.90
   0   3   3 5276.47  195.18
   0   3   3 4802.02  194.48
   0   3   3 5187.28  194.68
   0   3   3 4781.92  195.18
   0   3   3 5473.35  194.88
   1   3   3 1430.26   51.89
   1   3   3 1238.28   51.79
   1   3   3 1367.96   51.99
   1   3   3 1394.86   51.79
  -2  -3  -3   13.40    0.80
  -2  -3  -3   12.50    0.60
   2   3   3   12.30    0.80
   2   3   3   11.90    0.90
   2   3   3   11.30    0.60
   2   3   3   12.40    0.80
  -3  -3  -3  208.28    8.10
  -3  -3  -3  207.88    8.20
   3   3   3  201.38    8.20
   3   3   3  203.28    8.30
  -4  -3  -3  145.19    5.70
  -4  -3  -3  155.98    6.10
  -4  -3  -3  144.49    5.90
   4   3   3  138.59    6.10
   4   3   3  142.29    5.90
   4   3   3  147.09    5.70
  -5  -3  -3    6.30    0.70
  -5  -3  -3    7.80    0.90
  -5  -3  -3    6.80    0.60
   5   3   3    6.60    0.70
   5   3   3    7.30    1.00
  -6  -3  -3  310.57   12.60
  -6  -3  -3  305.47   12.40
  -6  -3  -3  316.67   12.30
   6   3   3  316.57   12.40
   6   3   3  319.67   12.90
  -7  -3  -3   36.00    2.20
  -7  -3  -3   36.90    1.90
  -7  -3  -3   37.30    2.00
   7   3   3   36.60    2.00
   7   3   3   39.20    2.60
  -8  -3  -3   17.20    1.10
  -8  -3  -3   18.50    1.30
  -8  -3  -3   15.30    1.60
   8   3   3   16.60    1.90
   8   3   3   17.50    1.20
  -9  -3  -3   54.89    2.80
  -9  -3  -3   54.09    3.00
  -9  -3  -3   46.60    2.50
   9   3   3   51.89    3.40
   9   3   3   52.39    2.70
 -10  -3  -3   55.79    2.90
 -10  -3  -3   55.69    3.20
 -10  -3  -3   64.89    3.60
  10   3   3   64.79    4.00
  10   3   3   63.19    3.10
 -11  -3  -3    4.80    1.10
 -11  -3  -3    4.80    0.70
 -11  -3  -3    6.20    1.10
  11   3   3    5.10    0.90
  11   3   3    2.10    1.10
 -12  -3  -3    0.20    0.60
 -12  -3  -3    0.60    0.70
  12   3   3    0.10    0.90
  12   3   3    0.60    0.50
 -13  -3  -3    0.90    0.90
 -13  -3  -3    2.60    1.10
  13   3   3    1.80    1.30
 -14  -3  -3   63.19    4.30
  14   3   3   73.49    5.20
  10  -4  -3   10.30    2.20
 -10   4   3   10.60    1.60
 -10   4   3   10.00    2.00
   9  -4  -3  113.49    6.70
  -9   4   3  114.99    6.50
  -9   4   3  125.69    5.90
   8  -4  -3   45.10    2.50
   8  -4  -3   43.40    3.50
  -8   4   3   40.00    3.20
  -8   4   3   46.70    2.80
   7  -4  -3   18.80    1.40
   7  -4  -3   21.10    2.50
  -7   4   3   16.10    2.10
  -7   4   3   16.60    1.70
   6  -4  -3   33.90    2.80
   6  -4  -3   36.10    2.10
  -6   4   3   40.20    2.70
  -6   4   3   35.90    2.20
   5  -4  -3   22.70    1.50
   5  -4  -3   22.20    2.30
  -5   4   3   23.20    1.10
  -5   4   3   22.80    1.90
  -5   4   3   23.80    1.60
   4  -4  -3    6.40    0.80
   4  -4  -3    5.80    1.20
  -4   4   3    5.20    1.00
  -4   4   3    6.30    0.80
  -4   4   3    6.50    0.50
   3  -4  -3    0.20    0.30
   3  -4  -3    0.80    0.60
  -3   4   3    0.50    0.20
  -3   4   3    0.70    0.30
  -3   4   3    0.50    0.50
   2  -4  -3   20.70    1.20
  -2   4   3   18.90    1.60
  -2   4   3   19.90    1.50
  -2   4   3   20.00    1.00
  -2   4   3   19.50    1.20
   1  -4  -3  234.98    9.50
  -1   4   3  240.78    9.30
  -1   4   3  236.48   10.00
  -1   4   3  227.98    9.80
  -1   4   3  252.27    9.40
   0   4   3   40.60    1.80
   0   4   3   42.00    1.90
   0   4   3   32.10    2.00
   0   4   3   41.00    1.80
   0   4   3   42.50    2.20
   1   4   3 1627.34   61.69
   1   4   3 1645.54   61.89
   1   4   3 1659.13   62.09
   1   4   3 1536.55   61.69
  -2  -4  -3   67.59    2.80
  -2  -4  -3   64.99    2.80
  -2  -4  -3   67.19    2.90
   2   4   3   64.79    3.10
   2   4   3   67.69    2.80
   2   4   3   66.39    3.00
  -3  -4  -3    4.50    0.40
  -3  -4  -3    3.60    0.50
  -3  -4  -3    4.50    0.50
   3   4   3    3.90    0.30
   3   4   3    5.00    0.60
   3   4   3    4.70    0.80
  -4  -4  -3  469.75   17.90
  -4  -4  -3  469.45   17.90
   4   4   3  437.36   17.90
   4   4   3  463.55   18.10
  -5  -4  -3   34.30    1.90
  -5  -4  -3   36.20    1.90
   5   4   3   38.90    1.90
   5   4   3   37.80    1.60
   5   4   3   36.00    1.60
   5   4   3   35.80    2.10
  -6  -4  -3   76.09    3.50
  -6  -4  -3   75.19    3.60
   6   4   3   76.69    4.00
   6   4   3   79.69    3.50
   6   4   3   77.59    3.30
  -7  -4  -3   13.40    1.00
  -7  -4  -3    9.70    1.10
   7   4   3   10.20    1.40
   7   4   3   11.00    1.00
   7   4   3   11.60    0.90
  -8  -4  -3   16.10    1.20
  -8  -4  -3   17.50    1.60
   8   4   3   19.20    2.10
   8   4   3   16.40    1.20
  -9  -4  -3  292.07   11.80
  -9  -4  -3  295.47   12.20
  -9  -4  -3  302.77   11.90
   9   4   3  282.27   12.70
   9   4   3  285.87   11.80
 -10  -4  -3   62.99    3.60
 -10  -4  -3   64.69    3.10
  10   4   3   62.39    3.10
  10   4   3   62.79    4.00
 -11  -4  -3   26.30    2.40
 -11  -4  -3   24.70    1.60
  11   4   3   20.20    2.60
  11   4   3   24.20    1.60
 -12  -4  -3   70.49    4.10
 -12  -4  -3   56.59    3.30
  12   4   3   76.09    3.90
  12   4   3   73.29    3.50
  12   4   3   75.39    4.80
 -13  -4  -3   20.40    2.40
  13   4   3   22.10    3.00
  13   4   3   16.80    2.00
 -14  -4  -3   23.90    2.70
  14   4   3   21.40    3.20
  10  -5  -3    3.20    1.60
 -10   5   3    3.20    1.50
 -10   5   3    1.40    0.80
   9  -5  -3   22.80    3.10
  -9   5   3   22.20    2.90
  -9   5   3   19.10    2.00
   8  -5  -3  187.98    8.30
   8  -5  -3  196.38    9.70
  -8   5   3  185.98    9.30
  -8   5   3  199.58    8.60
   7  -5  -3   15.70    1.50
   7  -5  -3   21.20    2.80
  -7   5   3   16.90    1.70
  -7   5   3   16.10    2.20
   6  -5  -3   20.10    2.50
   6  -5  -3   23.40    1.60
  -6   5   3   20.30    1.60
  -6   5   3   16.20    2.10
   5  -5  -3   41.00    1.90
   5  -5  -3   44.70    2.40
   5  -5  -3   46.60    3.20
  -5   5   3   43.20    2.40
  -5   5   3   40.90    2.90
   4  -5  -3   60.09    3.60
   4  -5  -3   57.79    3.00
   4  -5  -3   58.49    2.50
  -4   5   3   59.19    2.90
  -4   5   3   61.39    3.50
   3  -5  -3   22.10    1.50
   3  -5  -3   22.40    1.20
  -3   5   3   22.80    1.90
  -3   5   3   25.70    1.40
   2  -5  -3  215.88    8.70
   2  -5  -3  214.58    8.40
  -2   5   3  202.78    8.50
  -2   5   3  221.38    9.20
   1  -5  -3  427.16   16.70
   1  -5  -3  430.76   17.00
  -1   5   3  436.36   17.50
  -1   5   3  445.76   16.80
  -1   5   3  418.76   17.30
   0  -5  -3  528.65   22.20
   0   5   3  584.14   22.40
   0   5   3  601.64   22.10
   0   5   3  584.74   22.60
   0   5   3  574.94   22.70
  -1  -5  -3  113.59    4.70
   1   5   3  108.59    5.00
   1   5   3  119.89    4.90
   1   5   3  106.29    4.70
  -2  -5  -3   66.79    2.90
  -2  -5  -3   63.69    3.00
   2   5   3   69.99    3.10
   2   5   3   71.99    3.10
   2   5   3   71.69    3.30
  -3  -5  -3  231.18    8.90
  -3  -5  -3  209.78    9.00
  -3  -5  -3  216.88    8.90
   3   5   3  225.48    8.80
   3   5   3  227.48    9.30
   3   5   3  235.38    9.10
  -4  -5  -3  100.49    4.30
  -4  -5  -3  100.39    4.00
  -4  -5  -3  100.29    4.30
   4   5   3  100.09    4.00
   4   5   3   93.99    4.30
   4   5   3  104.39    4.60
  -5  -5  -3  346.87   13.10
  -5  -5  -3  329.47   13.00
   5   5   3  305.87   13.30
   5   5   3  319.07   13.00
   5   5   3  329.77   12.60
   5   5   3  331.77   12.60
  -6  -5  -3   14.40    1.10
  -6  -5  -3   14.30    1.10
   6   5   3   15.10    1.10
   6   5   3   14.80    0.90
   6   5   3   14.30    1.50
   6   5   3   15.70    0.90
  -7  -5  -3    0.00    0.40
  -7  -5  -3   -0.20    0.40
   7   5   3    0.40    0.30
   7   5   3    0.70    0.60
   7   5   3    0.30    0.40
  -8  -5  -3   12.90    1.40
  -8  -5  -3   11.80    1.20
   8   5   3   13.30    1.00
   8   5   3   12.50    1.20
   8   5   3   15.60    1.80
  -9  -5  -3   55.49    3.10
  -9  -5  -3   58.99    2.90
   9   5   3   58.09    2.90
   9   5   3   60.49    3.80
   9   5   3   56.59    2.90
 -10  -5  -3   33.40    2.10
 -10  -5  -3   38.30    2.60
  10   5   3   39.20    3.10
  10   5   3   37.00    2.10
  10   5   3   39.00    2.30
 -11  -5  -3    0.50    0.70
 -11  -5  -3    1.10    0.60
  11   5   3    1.10    0.50
  11   5   3    2.50    1.10
  11   5   3    0.80    0.60
 -12  -5  -3    4.50    0.90
 -12  -5  -3    2.40    0.90
  12   5   3    4.20    1.50
  12   5   3    2.50    0.80
  12   5   3    2.70    0.70
 -13  -5  -3    2.20    1.00
  13   5   3    2.10    1.40
 -14  -5  -3   -0.90    0.80
  14   5   3   -0.50    1.10
   9  -6  -3    1.40    1.40
  -9   6   3    1.60    0.70
  -9   6   3   -0.90    0.90
   8  -6  -3   11.70    2.20
  -8   6   3   10.70    1.40
  -8   6   3   15.20    2.30
   7  -6  -3   25.20    3.10
   7  -6  -3   28.80    2.00
  -7   6   3   28.20    2.00
  -7   6   3   29.90    3.00
   6  -6  -3    1.10    0.60
   6  -6  -3    2.10    1.10
  -6   6   3    0.90    0.80
  -6   6   3    0.60    0.50
   5  -6  -3   25.70    1.90
   5  -6  -3   31.70    3.20
  -5   6   3   27.60    1.80
  -5   6   3   33.70    2.50
   4  -6  -3   24.00    1.70
   4  -6  -3   21.20    2.40
   4  -6  -3   23.50    1.20
  -4   6   3   26.30    2.10
  -4   6   3   20.60    1.50
   2  -6  -3   51.19    2.50
   2  -6  -3   55.59    2.80
  -2   6   3   58.49    3.20
  -2   6   3   55.09    3.40
  -2   6   3   57.89    2.60
   1  -6  -3  181.58    7.40
   1  -6  -3  186.08    7.70
  -1   6   3  181.28    8.00
  -1   6   3  181.18    7.30
  -1   6   3  184.28    8.20
   0  -6  -3   56.79    2.80
   0  -6  -3   63.19    3.00
   0   6   3   62.29    2.70
   0   6   3   64.39    3.40
   0   6   3   62.99    3.20
  -1  -6  -3  674.73   24.10
   1   6   3  605.14   24.50
   1   6   3  619.44   24.20
   1   6   3  584.44   24.30
  -2  -6  -3    9.20    0.90
  -2  -6  -3    9.00    0.60
   2   6   3    9.00    0.90
   2   6   3    7.60    0.90
   2   6   3    9.20    1.20
  -3  -6  -3   22.40    1.20
  -3  -6  -3   19.90    1.30
   3   6   3   22.20    1.40
   3   6   3   21.60    1.30
   3   6   3   23.10    1.70
  -4  -6  -3  196.08    7.80
  -4  -6  -3  193.08    8.00
   4   6   3  187.18    8.30
   4   6   3  192.98    7.70
   4   6   3  196.88    8.00
  -5  -6  -3  512.05   19.80
  -5  -6  -3  505.45   19.60
  -5  -6  -3  504.45   20.00
   5   6   3  514.75   19.60
   5   6   3  510.05   20.00
   5   6   3  506.85   20.40
  -6  -6  -3  196.38    8.10
  -6  -6  -3  202.48    8.10
   6   6   3  185.78    8.10
   6   6   3  194.68    7.80
   6   6   3  208.08    8.60
   6   6   3  193.28    7.70
  -7  -6  -3    9.80    1.10
  -7  -6  -3   13.80    1.30
   7   6   3   11.30    0.80
   7   6   3   10.30    1.40
   7   6   3   11.60    1.20
  -8  -6  -3   79.19    3.90
  -8  -6  -3   80.49    3.80
   8   6   3   85.39    4.40
   8   6   3   78.39    3.70
   8   6   3   75.39    3.60
  -9  -6  -3   89.29    4.50
  -9  -6  -3   91.09    4.30
   9   6   3   92.69    4.30
   9   6   3   94.09    5.00
   9   6   3   94.09    4.20
 -10  -6  -3   29.70    1.90
 -10  -6  -3   33.00    2.30
  10   6   3   29.50    2.90
  10   6   3   30.10    1.90
  10   6   3   26.80    1.90
 -11  -6  -3    0.50    0.50
 -11  -6  -3    0.50    0.70
  11   6   3    0.00    0.40
  11   6   3    0.00    0.90
  11   6   3    0.10    0.40
 -12  -6  -3    3.70    1.00
 -12  -6  -3    3.90    0.90
  12   6   3    2.70    1.30
  12   6   3    3.00    0.80
 -13  -6  -3   42.70    2.60
 -13  -6  -3   43.40    3.10
  13   6   3   45.60    4.40
 -14  -6  -3   40.50    3.00
  14   6   3   32.40    3.90
   8  -7  -3   38.50    4.20
  -8   7   3   31.90    3.50
  -8   7   3   37.60    2.50
   7  -7  -3   91.49    4.60
   7  -7  -3   91.19    5.90
  -7   7   3   88.49    4.50
  -7   7   3   82.99    5.20
   6  -7  -3    6.90    1.10
   6  -7  -3    8.30    1.80
  -6   7   3    8.60    1.20
  -6   7   3    8.50    1.70
   5  -7  -3   19.70    1.80
   5  -7  -3   19.90    2.60
  -5   7   3   20.60    2.40
  -5   7   3   19.30    1.50
   4  -7  -3   26.50    2.90
   4  -7  -3   34.20    2.20
  -4   7   3   29.10    1.80
  -4   7   3   32.60    2.60
   3  -7  -3   24.70    1.40
   3  -7  -3   25.20    1.90
  -3   7   3   27.70    2.80
  -3   7   3   26.60    1.60
  -3   7   3   26.40    2.20
   2  -7  -3    0.70    0.50
   2  -7  -3    0.60    0.30
  -2   7   3    0.10    0.60
  -2   7   3    1.10    0.40
  -2   7   3   -1.00    0.60
   1  -7  -3   42.60    2.40
   1  -7  -3   41.80    2.10
  -1   7   3   41.50    2.00
  -1   7   3   42.70    2.90
  -1   7   3   44.40    2.70
   0  -7  -3  190.78    8.00
   0  -7  -3  200.48    8.30
   0   7   3  191.78    8.70
   0   7   3  199.98    7.80
   0   7   3  197.78    8.50
  -1  -7  -3   81.79    3.80
  -1  -7  -3   83.59    3.50
   1   7   3   84.39    4.00
   1   7   3   86.09    4.10
   1   7   3   82.59    4.30
  -2  -7  -3  206.68    8.10
  -2  -7  -3  209.18    8.50
   2   7   3  202.58    8.60
   2   7   3  203.98    8.90
   2   7   3  213.18    8.70
  -3  -7  -3   -0.10    0.20
  -3  -7  -3    0.60    0.50
   3   7   3    0.30    0.40
   3   7   3    0.40    0.40
   3   7   3    0.20    0.50
  -4  -7  -3    1.60    0.50
  -4  -7  -3    2.10    0.40
   4   7   3    1.60    0.80
   4   7   3    1.30    0.50
   4   7   3    1.60    0.40
  -5  -7  -3   69.19    3.20
  -5  -7  -3   67.89    2.90
   5   7   3   62.69    3.10
   5   7   3   62.89    2.80
   5   7   3   56.79    3.50
  -6  -7  -3  148.49    6.00
  -6  -7  -3  132.29    5.80
   6   7   3  134.89    6.40
   6   7   3  135.69    5.90
   6   7   3  134.89    5.60
  -7  -7  -3    0.80    0.50
  -7  -7  -3   -0.50    0.30
   7   7   3    0.60    0.30
   7   7   3    0.30    0.80
   7   7   3   -0.10    0.30
  -8  -7  -3   -0.20    0.40
  -8  -7  -3   -0.40    0.40
   8   7   3    0.30    0.50
   8   7   3    0.20    0.70
   8   7   3   -0.10    0.30
  -9  -7  -3   34.60    2.20
  -9  -7  -3   32.60    2.10
   9   7   3   33.40    2.60
   9   7   3   34.50    2.10
   9   7   3   30.10    1.80
 -10  -7  -3   84.19    4.30
 -10  -7  -3   83.19    4.20
  10   7   3   82.59    4.80
  10   7   3   84.79    4.10
 -11  -7  -3    2.60    0.80
 -11  -7  -3    4.10    1.00
  11   7   3    2.30    0.70
  11   7   3    3.20    1.20
 -12  -7  -3   17.70    2.00
 -12  -7  -3   15.60    1.70
  12   7   3   15.60    1.60
  12   7   3   13.10    2.20
 -13  -7  -3    4.00    1.20
 -13  -7  -3    5.90    1.10
  13   7   3    2.60    1.40
 -14  -7  -3    0.90    0.70
 -14  -7  -3   -0.10    0.70
  14   7   3   -0.60    1.00
   7  -8  -3   -0.80    0.60
   7  -8  -3   -0.30    1.00
  -7   8   3    0.20    0.60
  -7   8   3   -1.30    0.70
   6  -8  -3   -0.70    0.60
   6  -8  -3   -0.10    1.00
  -6   8   3    0.50    0.60
  -6   8   3    1.00    1.10
   5  -8  -3   11.50    2.10
   5  -8  -3   12.20    1.60
  -5   8   3   14.10    2.10
  -5   8   3   14.80    1.50
   4  -8  -3   63.29    3.40
   4  -8  -3   57.19    4.00
  -4   8   3   54.99    3.80
  -4   8   3   58.09    3.00
   3  -8  -3    0.40    0.40
   3  -8  -3    0.10    0.50
  -3   8   3    1.20    0.90
  -3   8   3    0.50    1.00
  -3   8   3    0.70    0.40
   2  -8  -3    0.90    0.40
   2  -8  -3   -0.10    0.50
  -2   8   3    0.20    0.30
  -2   8   3    2.00    1.00
  -2   8   3   -0.50    0.70
   1  -8  -3  126.19    5.40
   1  -8  -3  130.59    5.90
  -1   8   3  127.09    6.20
  -1   8   3  130.49    5.30
  -1   8   3  125.39    6.50
   0  -8  -3   -0.50    0.40
   0  -8  -3   -0.50    0.30
   0   8   3    0.00    0.20
   0   8   3    0.60    0.70
   0   8   3   -0.80    0.50
  -1  -8  -3   54.79    2.70
  -1  -8  -3   52.69    2.90
  -1  -8  -3   53.59    2.40
   1   8   3   54.69    3.10
   1   8   3   53.79    3.30
  -2  -8  -3   32.00    1.50
  -2  -8  -3   37.50    2.00
   2   8   3   29.90    2.00
   2   8   3   32.00    2.30
   2   8   3   31.50    2.00
  -3  -8  -3   59.89    2.90
  -3  -8  -3   56.09    2.50
   3   8   3   54.49    2.90
   3   8   3   56.29    2.90
   3   8   3   56.49    3.20
  -4  -8  -3   11.00    1.20
  -4  -8  -3    9.90    0.80
   4   8   3   10.70    1.10
   4   8   3   11.00    1.50
   4   8   3   10.50    1.20
  -5  -8  -3    0.30    0.40
  -5  -8  -3   -0.30    0.20
   5   8   3   -0.20    0.30
   5   8   3    0.30    0.50
   5   8   3   -0.10    0.60
  -6  -8  -3  284.97   11.50
  -6  -8  -3  281.77   11.20
   6   8   3  278.77   11.40
   6   8   3  276.87   11.10
   6   8   3  273.87   12.00
  -7  -8  -3    1.70    0.50
  -7  -8  -3    1.00    0.60
   7   8   3   -0.30    0.60
   7   8   3    0.50    0.30
   7   8   3    1.00    0.50
  -8  -8  -3   31.50    2.00
  -8  -8  -3   31.60    1.90
   8   8   3   31.10    2.50
   8   8   3   25.90    1.60
   8   8   3   32.30    1.90
  -9  -8  -3   24.80    1.90
  -9  -8  -3   27.70    1.90
   9   8   3   22.10    2.50
   9   8   3   27.40    1.80
 -10  -8  -3   44.70    2.80
 -10  -8  -3   44.00    2.70
  10   8   3   44.90    2.60
  10   8   3   45.50    3.40
 -11  -8  -3   12.00    1.60
 -11  -8  -3   11.30    1.40
  11   8   3   10.80    1.30
  11   8   3   16.00    2.20
 -12  -8  -3    0.10    0.60
 -12  -8  -3    1.60    0.80
  12   8   3    0.70    0.60
  12   8   3    1.10    1.00
 -13  -8  -3    9.80    1.40
 -13  -8  -3   15.20    1.90
  13   8   3   10.50    2.20
 -14  -8  -3   11.70    1.60
 -14  -8  -3   10.70    1.70
  14   8   3   12.70    2.40
   6  -9  -3    2.40    0.90
   6  -9  -3    2.50    1.40
  -6   9   3    2.70    1.40
   5  -9  -3   21.70    2.20
   5  -9  -3   19.20    2.90
  -5   9   3   18.00    2.50
   4  -9  -3    3.90    1.00
   4  -9  -3    2.70    1.30
  -4   9   3    2.30    0.90
  -4   9   3    4.20    1.30
   3  -9  -3    4.80    1.00
  -3   9   3    5.70    1.50
  -3   9   3    7.40    1.80
  -3   9   3    2.60    0.50
   2  -9  -3   60.59    2.80
   2  -9  -3   64.09    3.50
  -2   9   3   46.30    2.60
  -2   9   3   67.19    3.90
  -2   9   3   64.29    4.20
   1  -9  -3   64.19    3.00
   1  -9  -3   67.09    3.50
  -1   9   3   67.49    3.90
  -1   9   3   55.09    2.80
  -1   9   3   70.59    4.40
   0  -9  -3   42.90    2.40
   0  -9  -3   45.80    2.80
   0   9   3   50.29    3.10
  -1  -9  -3   30.20    1.80
  -1  -9  -3   28.00    2.00
  -1  -9  -3   29.60    1.40
   1   9   3   25.70    2.20
   1   9   3   25.50    2.60
  -2  -9  -3   93.29    4.80
  -2  -9  -3  100.89    4.60
  -2  -9  -3  100.19    4.00
   2   9   3  104.29    4.90
   2   9   3   96.99    5.20
  -3  -9  -3    2.00    0.60
   3   9   3    2.10    0.70
   3   9   3    3.90    1.00
   3   9   3    2.30    0.70
  -4  -9  -3   17.80    1.00
  -4  -9  -3   19.70    1.50
   4   9   3   16.30    1.60
   4   9   3   14.90    1.90
   4   9   3   17.60    1.60
  -5  -9  -3   41.10    2.40
  -5  -9  -3   39.10    2.00
   5   9   3   40.90    2.90
   5   9   3   43.90    2.50
   5   9   3   41.80    2.30
  -6  -9  -3   23.60    1.40
  -6  -9  -3   23.50    1.70
   6   9   3   19.40    2.10
   6   9   3   24.00    1.50
   6   9   3   21.60    1.70
  -7  -9  -3    0.10    0.40
  -7  -9  -3   -0.30    0.30
   7   9   3    0.30    0.30
   7   9   3   -1.00    0.60
   7   9   3    0.20    0.50
  -8  -9  -3   69.39    3.60
  -8  -9  -3   66.69    3.30
   8   9   3   69.99    4.20
   8   9   3   66.69    3.50
  -9  -9  -3    6.20    1.00
  -9  -9  -3    6.30    1.10
   9   9   3    6.10    1.00
   9   9   3    7.30    1.50
 -10  -9  -3   17.70    1.80
 -10  -9  -3   19.90    1.90
  10   9   3   16.50    1.60
  10   9   3   21.80    2.60
 -11  -9  -3   -0.50    0.60
 -11  -9  -3    1.50    0.70
  11   9   3   -0.30    0.80
  11   9   3    0.30    0.50
 -12  -9  -3   21.10    2.10
 -12  -9  -3   21.50    2.20
  12   9   3   24.20    1.80
  12   9   3   21.60    2.80
 -13  -9  -3    1.30    0.80
 -13  -9  -3   -0.40    0.70
  13   9   3    2.80    1.30
 -14  -9  -3    0.90    0.80
 -14  -9  -3   -0.20    0.80
  14   9   3    3.00    1.40
   5 -10  -3    3.90    1.60
   5 -10  -3    2.70    0.90
  -5  10   3    1.70    1.20
   4 -10  -3    3.80    1.50
   4 -10  -3    4.80    1.10
  -4  10   3    3.10    1.40
   3 -10  -3   25.80    2.50
  -3  10   3   21.90    3.00
  -3  10   3   24.80    2.80
   2 -10  -3   19.90    2.20
  -2  10   3   19.60    2.90
  -2  10   3   17.80    2.40
   1 -10  -3   91.89    4.90
   1 -10  -3   95.19    4.30
  -1  10   3   98.49    5.80
  -1  10   3   98.69    5.40
   0 -10  -3   22.20    1.60
   0 -10  -3   22.00    2.20
   0  10   3   28.30    3.00
   0  10   3   23.50    2.50
  -1 -10  -3    6.50    1.00
  -1 -10  -3    5.10    1.00
   1  10   3    5.50    1.30
   1  10   3    5.90    1.40
  -2 -10  -3    9.90    1.20
  -2 -10  -3   10.00    1.40
   2  10   3   10.10    1.50
   2  10   3   13.00    1.90
  -3 -10  -3   25.70    1.90
  -3 -10  -3   29.30    2.20
   3  10   3   28.20    2.10
   3  10   3   29.10    2.40
  -4 -10  -3   40.50    2.50
   4  10   3   42.20    2.50
   4  10   3   43.20    2.60
   4  10   3   42.10    3.00
  -5 -10  -3    8.30    1.20
   5  10   3    8.10    1.20
   5  10   3   11.50    1.70
   5  10   3   11.30    1.30
  -6 -10  -3   67.79    3.00
  -6 -10  -3   69.29    3.50
   6  10   3   70.19    3.60
   6  10   3   65.39    4.10
   6  10   3   57.29    3.10
  -7 -10  -3    2.00    0.50
  -7 -10  -3    2.70    0.80
   7  10   3    2.00    0.70
   7  10   3    1.90    1.00
  -8 -10  -3    3.40    0.70
  -8 -10  -3    2.70    0.90
   8  10   3    1.40    1.10
   8  10   3    2.30    0.80
  -9 -10  -3   72.89    3.60
  -9 -10  -3   68.49    3.80
   9  10   3   67.59    3.70
   9  10   3   71.89    4.50
 -10 -10  -3    7.30    1.30
 -10 -10  -3    7.20    1.10
  10  10   3    7.20    1.20
  10  10   3    7.10    1.60
 -11 -10  -3   18.30    1.80
 -11 -10  -3   14.90    1.80
  11  10   3   20.60    1.90
  11  10   3   21.90    2.80
 -12 -10  -3   21.40    2.10
 -12 -10  -3   23.50    2.30
  12  10   3   21.20    2.00
  12  10   3   21.60    2.90
 -13 -10  -3   -0.30    0.70
 -13 -10  -3    0.80    0.70
  13  10   3    3.00    1.40
   4 -11  -3   11.40    1.70
   4 -11  -3   11.30    2.40
  -4  11   3   12.00    2.10
   3 -11  -3    8.90    1.60
  -3  11   3    7.20    2.00
  -3  11   3    3.70    1.40
   2 -11  -3   13.80    1.90
  -2  11   3   17.70    2.40
  -2  11   3   15.10    2.70
   1 -11  -3   62.69    3.70
  -1  11   3   61.49    4.20
  -1  11   3   57.79    4.40
   0 -11  -3   89.09    4.90
   0 -11  -3   97.49    4.50
   0  11   3   94.09    5.30
   0  11   3   99.29    5.80
  -1 -11  -3    5.00    0.90
  -1 -11  -3    5.30    1.10
   1  11   3    4.30    1.40
   1  11   3    6.80    1.40
  -2 -11  -3    0.90    0.70
  -2 -11  -3    0.70    0.60
   2  11   3   -0.50    0.80
   2  11   3    0.20    0.70
  -3 -11  -3   13.70    1.70
  -3 -11  -3   13.40    1.50
   3  11   3   15.30    1.90
   3  11   3   15.80    2.20
  -4 -11  -3   40.30    2.50
  -4 -11  -3   34.10    2.50
   4  11   3   39.70    3.00
   4  11   3   38.40    2.50
  -5 -11  -3   21.70    2.00
   5  11   3   20.50    1.90
   5  11   3   22.00    2.40
   5  11   3   17.30    1.90
  -6 -11  -3   -0.30    0.50
   6  11   3   -0.20    0.50
   6  11   3   -0.20    0.80
  -7 -11  -3   17.80    1.90
   7  11   3   16.30    1.80
   7  11   3   17.50    2.40
  -8 -11  -3    7.60    1.20
   8  11   3    9.70    1.40
   8  11   3    9.00    1.80
  -9 -11  -3    8.20    1.30
   9  11   3   12.60    2.10
   9  11   3   10.10    1.40
 -10 -11  -3    0.20    0.60
  10  11   3    0.40    1.00
  10  11   3    0.80    0.60
 -11 -11  -3    0.30    0.90
 -11 -11  -3    2.80    1.00
  11  11   3    4.00    1.00
  11  11   3    2.50    1.20
 -12 -11  -3   17.80    2.10
 -12 -11  -3   16.30    2.00
  12  11   3   16.50    1.80
  12  11   3   13.90    2.30
 -13 -11  -3   52.19    3.50
 -13 -11  -3   53.29    3.50
  13  11   3   57.59    4.40
   2 -12  -3    7.90    1.60
  -2  12   3    8.50    2.20
  -2  12   3    6.10    1.70
   1 -12  -3    1.10    0.90
  -1  12   3    2.20    1.30
  -1  12   3    0.70    1.40
   0 -12  -3   -0.40    0.70
   0 -12  -3   -0.10    0.50
   0  12   3    0.90    1.10
   0  12   3   -0.30    0.70
  -1 -12  -3    0.40    0.50
  -1 -12  -3    0.10    0.70
   1  12   3    0.80    1.00
   1  12   3    0.80    1.00
  -2 -12  -3    1.60    0.70
  -2 -12  -3    1.90    0.90
   2  12   3    0.80    0.90
   2  12   3    0.90    1.00
  -3 -12  -3    1.80    0.70
  -3 -12  -3    1.70    0.90
   3  12   3    1.50    0.90
   3  12   3    1.90    1.10
  -4 -12  -3   41.20    2.90
  -4 -12  -3   41.30    2.70
   4  12   3   44.40    3.40
   4  12   3   44.40    2.90
  -5 -12  -3    2.00    0.90
  -5 -12  -3    1.80    0.90
   5  12   3    3.60    1.30
   5  12   3    1.00    1.00
  -6 -12  -3   22.90    2.20
   6  12   3   25.10    2.80
  -7 -12  -3    5.80    1.10
   7  12   3    6.00    1.60
   7  12   3    4.70    1.10
  -8 -12  -3    3.20    1.00
   8  12   3    5.80    1.60
   8  12   3    6.90    1.30
  -9 -12  -3   14.10    1.80
   9  12   3   13.50    2.30
   9  12   3   15.20    1.80
 -10 -12  -3   23.30    2.30
  10  12   3   20.20    2.10
  10  12   3   16.30    2.60
 -11 -12  -3    0.70    0.70
  11  12   3    0.60    1.10
  11  12   3    1.10    0.70
 -12 -12  -3    0.80    0.90
  12  12   3    2.70    1.40
  12  12   3    1.80    0.80
   1 -13  -3   29.20    3.00
  -1  13   3   31.10    4.00
  -1  13   3   29.40    3.40
   0 -13  -3   37.80    3.00
   0  13   3   35.60    4.20
   0  13   3   37.70    3.60
  -1 -13  -3   77.29    4.00
  -1 -13  -3   73.79    4.50
   1  13   3   77.89    4.90
   1  13   3   78.09    5.40
  -2 -13  -3    3.10    0.80
  -2 -13  -3    1.70    0.90
   2  13   3    4.90    1.70
   2  13   3    3.40    1.30
  -3 -13  -3    7.10    1.40
  -3 -13  -3    6.80    1.20
   3  13   3    8.70    1.90
   3  13   3   10.40    1.70
  -4 -13  -3    5.50    1.20
  -4 -13  -3    7.10    1.30
   4  13   3    8.50    1.90
  -5 -13  -3   15.60    2.00
  -5 -13  -3   18.30    1.90
   5  13   3   14.70    2.40
  -6 -13  -3    4.00    1.10
  -6 -13  -3    1.80    0.90
   6  13   3    3.70    1.30
  -7 -13  -3    0.10    0.60
  -7 -13  -3   -1.60    0.40
   7  13   3    0.30    0.90
  -8 -13  -3   16.20    2.00
   8  13   3   20.00    2.80
  -9 -13  -3   19.10    2.20
   9  13   3   18.90    2.80
   9  13   3   18.00    2.10
 -10 -13  -3   14.10    1.90
  10  13   3   14.00    2.50
  10  13   3   12.60    1.80
 -11 -13  -3    0.60    0.80
  11  13   3    1.90    1.30
  11  13   3   -0.30    0.70
  -2 -14  -3   36.90    2.60
  -2 -14  -3   40.10    3.10
   2  14   3   36.80    3.50
   2  14   3   35.50    4.10
  -3 -14  -3    1.70    0.80
  -3 -14  -3    3.10    1.10
   3  14   3    0.50    1.10
  -4 -14  -3   -0.30    0.70
  -4 -14  -3   -0.50    0.70
   4  14   3    1.10    1.20
  -5 -14  -3    1.10    0.80
  -5 -14  -3    1.20    0.90
   5  14   3   -0.50    0.90
  -6 -14  -3   25.60    2.40
  -6 -14  -3   21.60    2.50
   6  14   3   29.10    3.40
  -7 -14  -3    0.80    0.80
  -7 -14  -3   -0.80    0.60
   7  14   3    1.80    1.20
  -8 -14  -3   10.90    1.70
  -8 -14  -3   13.70    1.90
   8  14   3   10.40    2.10
  -9 -14  -3    4.70    1.30
  -9 -14  -3    4.40    1.20
   9  14   3    5.40    1.70
   8  12  -4    5.40    1.60
  -8 -12   4    5.20    1.30
  -8 -12   4    5.40    1.20
   7  12  -4   18.30    2.80
  -7 -12   4   15.40    1.90
  -7 -12   4   17.20    2.10
   6  12  -4   68.09    4.60
   6  12  -4   65.69    4.50
  -6 -12   4   67.49    4.00
  -6 -12   4   63.29    4.00
   5  12  -4    7.20    1.70
   5  12  -4    5.00    1.70
  -5 -12   4    7.50    1.40
  -5 -12   4    8.90    1.40
   4  12  -4   75.79    5.00
   4  12  -4   76.89    4.90
  -4 -12   4   71.99    4.40
  -4 -12   4   74.59    4.20
   3  12  -4   22.00    2.80
   3  12  -4   17.70    2.60
  -3 -12   4   19.90    2.10
  -3 -12   4   21.70    2.40
   2  12  -4   10.10    2.00
   2  12  -4   12.70    2.20
  -2 -12   4   14.00    2.00
  -2 -12   4   11.10    1.50
   1  12  -4    0.70    1.30
   1  12  -4    4.80    1.50
  -1 -12   4    3.00    0.90
  -1 -12   4    1.10    1.00
   0  12  -4    0.10    1.10
   0  12  -4    2.60    1.50
   0 -12   4   -0.30    0.70
   9  11  -4    0.80    1.10
  -9 -11   4    0.80    0.80
   8  11  -4    8.00    1.90
   8  11  -4    7.80    2.00
  -8 -11   4    9.40    1.60
  -8 -11   4    6.00    1.20
   7  11  -4    7.70    1.80
   7  11  -4    6.40    1.60
  -7 -11   4    3.80    1.10
  -7 -11   4    6.20    1.20
   6  11  -4   12.90    2.30
   6  11  -4   12.00    2.10
  -6 -11   4   14.90    1.90
  -6 -11   4   17.20    2.00
   5  11  -4   42.50    3.40
   5  11  -4   35.80    3.60
  -5 -11   4   40.30    2.80
  -5 -11   4   43.10    2.90
   4  11  -4   37.70    3.20
   4  11  -4   36.60    3.10
  -4 -11   4   36.50    2.60
  -4 -11   4   39.50    2.80
   3  11  -4    3.20    1.30
   3  11  -4    3.80    1.40
  -3 -11   4    0.80    0.80
  -3 -11   4    4.20    1.00
   2  11  -4    1.10    1.00
   2  11  -4    1.10    0.90
  -2 -11   4    1.90    0.80
  -2 -11   4    1.50    0.80
   1  11  -4   -0.10    1.00
   1  11  -4   -0.50    0.80
  -1 -11   4    0.00    0.50
  -1 -11   4    0.20    0.70
   0  11  -4    2.90    1.40
   0  11  -4    2.80    1.30
   0 -11   4    3.50    0.90
   0 -11   4    2.70    1.10
  -1  11  -4    5.80    1.60
  -1  11  -4    7.20    2.00
   1 -11   4    3.30    1.10
  -2  11  -4   13.90    2.60
  -2  11  -4   12.60    2.40
   2 -11   4   15.50    2.20
  -3  11  -4  129.89    7.60
  -3  11  -4  117.49    7.50
   3 -11   4  128.79    6.80
  10  10  -4    4.30    1.50
 -10 -10   4    2.10    1.00
   9  10  -4    3.90    1.30
   9  10  -4    3.20    1.50
  -9 -10   4    4.30    1.10
   8  10  -4    0.60    1.00
   8  10  -4   -0.60    0.90
  -8 -10   4   -0.80    0.40
  -8 -10   4    0.20    0.70
   7  10  -4    3.70    1.30
   7  10  -4    7.80    1.70
  -7 -10   4    4.80    1.20
  -7 -10   4    4.30    1.00
   6  10  -4   -0.70    0.80
   6  10  -4    1.10    1.10
  -6 -10   4   -0.50    0.50
  -6 -10   4    0.10    0.60
   5  10  -4   99.99    5.90
   5  10  -4  101.69    5.90
  -5 -10   4  105.29    5.20
  -5 -10   4  107.89    5.20
   4  10  -4  123.29    6.30
   4  10  -4  114.29    6.40
  -4 -10   4  118.79    5.70
  -4 -10   4  113.99    5.80
   3  10  -4  143.19    7.50
   3  10  -4  154.68    7.60
  -3 -10   4  151.58    6.90
  -3 -10   4  153.38    7.20
   2  10  -4  141.19    7.50
   2  10  -4  149.79    7.60
  -2 -10   4  165.38    7.20
  -2 -10   4  144.29    6.80
   1  10  -4    2.20    1.10
   1  10  -4    0.80    0.90
  -1 -10   4    1.20    0.80
  -1 -10   4    0.90    0.60
   0  10  -4    7.00    1.60
   0  10  -4    7.10    1.70
   0 -10   4    6.70    1.00
   0 -10   4    5.00    1.20
  -1  10  -4   18.40    2.60
  -1  10  -4   19.00    2.70
   1 -10   4   19.50    1.50
   1 -10   4   21.50    2.40
  -2  10  -4    9.70    2.00
  -2  10  -4    8.70    2.00
   2 -10   4    9.70    1.70
  -3  10  -4   37.80    3.90
  -3  10  -4   37.40    4.10
   3 -10   4   39.30    3.00
  -4  10  -4   43.20    4.40
  -4  10  -4   34.20    3.80
   4 -10   4   39.10    3.20
  11   9  -4  115.99    6.90
 -11  -9   4  117.49    6.00
  10   9  -4   68.09    4.80
  10   9  -4   78.19    4.70
 -10  -9   4   70.79    4.10
   9   9  -4    0.30    0.90
   9   9  -4   -0.10    1.00
  -9  -9   4    0.40    0.70
   8   9  -4    1.50    1.10
   8   9  -4    1.70    1.10
  -8  -9   4   -0.70    0.60
  -8  -9   4   -0.10    0.40
   7   9  -4   -1.30    0.70
   7   9  -4    0.30    0.80
  -7  -9   4   -0.60    0.50
  -7  -9   4   -0.10    0.50
   6   9  -4   -0.30    0.90
   6   9  -4    0.10    0.80
  -6  -9   4   -0.50    0.50
  -6  -9   4    0.50    0.50
   5   9  -4   41.60    3.20
   5   9  -4   36.50    3.00
  -5  -9   4   38.30    2.50
  -5  -9   4   38.30    2.50
   4   9  -4  126.49    6.50
   4   9  -4  119.19    6.60
  -4  -9   4  127.79    5.90
  -4  -9   4  124.59    5.90
   3   9  -4   45.50    3.20
   3   9  -4   44.00    3.30
  -3  -9   4   46.70    2.70
  -3  -9   4   45.60    2.80
   2   9  -4    2.30    1.00
   2   9  -4    2.90    1.20
  -2  -9   4    1.70    0.60
  -2  -9   4    2.10    0.80
   1   9  -4   39.20    3.00
   1   9  -4   39.20    3.10
  -1  -9   4   38.90    2.60
  -1  -9   4   37.90    2.40
   0   9  -4   19.80    2.40
   0   9  -4   15.60    2.20
   0  -9   4   19.00    2.10
   0  -9   4   19.30    1.70
  -1   9  -4   29.00    3.10
  -1   9  -4   27.40    3.00
   1  -9   4   26.50    1.80
   1  -9   4   30.10    2.40
  -2   9  -4    3.10    1.30
  -2   9  -4    4.30    1.50
   2  -9   4    3.40    0.70
   2  -9   4    4.40    1.10
  -3   9  -4   19.80    2.60
  -3   9  -4   21.90    2.90
   3  -9   4   13.20    1.90
  -4   9  -4    2.60    1.40
  -4   9  -4    4.30    1.70
   4  -9   4    3.90    1.20
  -5   9  -4   22.50    3.10
   5  -9   4   24.50    2.60
   5  -9   4   22.40    3.10
  -6   9  -4    3.80    1.70
   6  -9   4    4.70    1.30
   6  -9   4    5.00    1.70
  11   8  -4   62.09    4.60
  11   8  -4   60.69    4.20
 -11  -8   4   58.29    3.70
 -11  -8   4   69.09    3.60
  10   8  -4    1.80    1.20
  10   8  -4    0.90    1.00
 -10  -8   4    1.20    0.60
 -10  -8   4    2.70    0.90
   9   8  -4    2.30    1.10
   9   8  -4    3.00    1.20
  -9  -8   4    2.70    0.90
  -9  -8   4    4.00    0.80
   8   8  -4   41.40    3.20
   8   8  -4   36.20    2.80
  -8  -8   4   38.10    2.50
  -8  -8   4   27.90    1.90
  -8  -8   4   35.80    2.00
   7   8  -4    5.60    1.40
   7   8  -4    9.40    1.70
  -7  -8   4   10.00    1.00
  -7  -8   4    8.60    1.10
  -7  -8   4    7.60    1.20
   6   8  -4   15.70    2.10
   6   8  -4   12.80    1.90
  -6  -8   4   15.40    1.60
  -6  -8   4   14.00    1.00
  -6  -8   4   15.90    1.50
   5   8  -4    1.60    1.00
   5   8  -4    2.30    1.00
  -5  -8   4    1.90    0.60
  -5  -8   4    2.20    0.60
  -5  -8   4    4.30    0.90
   4   8  -4    1.50    0.90
   4   8  -4   -0.10    0.80
  -4  -8   4    0.00    0.50
  -4  -8   4    1.10    0.60
   3   8  -4   -0.20    0.80
   3   8  -4    2.50    1.00
  -3  -8   4    1.40    0.60
  -3  -8   4    0.30    0.50
   2   8  -4    6.60    1.40
   2   8  -4    5.30    1.20
  -2  -8   4    8.90    1.20
  -2  -8   4    8.30    1.10
   1   8  -4   10.30    1.60
   1   8  -4    5.60    1.20
  -1  -8   4    6.60    1.00
  -1  -8   4    8.00    1.20
   0   8  -4   71.99    4.30
   0   8  -4   73.39    4.30
   0  -8   4   72.19    3.50
   0  -8   4   69.89    3.90
  -1   8  -4    2.00    0.90
  -1   8  -4    2.20    1.00
   1  -8   4    0.90    0.70
   1  -8   4    1.80    0.50
  -2   8  -4   22.60    2.70
  -2   8  -4   20.50    2.40
   2  -8   4   20.50    1.40
   2  -8   4   21.10    2.20
  -3   8  -4    3.70    1.30
  -3   8  -4    5.10    1.40
   3  -8   4    2.70    0.90
  -4   8  -4   47.60    3.70
  -4   8  -4   43.10    3.60
   4  -8   4   47.40    3.10
  -5   8  -4   30.50    3.40
   5  -8   4   29.80    2.80
  -6   8  -4    1.30    1.50
   6  -8   4    4.90    1.60
   6  -8   4    4.00    1.20
  -7   8  -4   14.60    2.70
   7  -8   4   13.80    2.50
   7  -8   4   14.90    2.10
  12   7  -4    1.30    1.10
  12   7  -4   -0.60    1.10
 -12  -7   4   -0.60    0.50
 -12  -7   4    0.30    0.70
  11   7  -4    1.90    1.20
  11   7  -4    2.20    1.20
 -11  -7   4    1.40    0.80
 -11  -7   4    0.80    0.60
  10   7  -4    0.60    0.90
  10   7  -4    0.30    0.90
 -10  -7   4    1.20    0.60
 -10  -7   4    2.10    0.80
   9   7  -4    2.00    1.00
   9   7  -4    1.50    1.10
  -9  -7   4    0.80    0.60
  -9  -7   4    4.00    0.90
   8   7  -4  167.88    8.10
   8   7  -4  179.18    8.40
  -8  -7   4  167.08    7.30
  -8  -7   4  173.08    7.70
   7   7  -4   22.90    2.50
   7   7  -4   15.70    2.00
  -7  -7   4   16.80    1.30
  -7  -7   4   17.20    1.30
  -7  -7   4   16.10    1.70
   6   7  -4  240.38   10.60
   6   7  -4  236.38   10.60
  -6  -7   4  235.78    9.80
  -6  -7   4  229.58   10.00
  -6  -7   4  242.68    9.60
   5   7  -4   82.89    4.70
   5   7  -4   82.49    4.70
  -5  -7   4   86.69    3.70
  -5  -7   4   86.39    4.20
  -5  -7   4   88.99    4.10
   4   7  -4   21.90    2.20
   4   7  -4   24.40    2.50
  -4  -7   4   21.00    1.50
  -4  -7   4   22.00    1.70
  -4  -7   4   21.80    1.10
   3   7  -4    1.30    0.80
   3   7  -4    0.20    0.80
   3   7  -4    0.60    0.20
  -3  -7   4    1.10    0.60
  -3  -7   4    1.50    0.50
   2   7  -4    6.10    1.20
   2   7  -4    3.90    1.10
  -2  -7   4    4.40    0.90
  -2  -7   4    5.10    0.80
   1   7  -4    8.40    1.50
   1   7  -4   11.80    1.50
  -1  -7   4   10.70    1.30
  -1  -7   4   12.50    1.20
   0   7  -4    0.80    0.70
   0   7  -4    0.60    0.80
   0  -7   4    0.10    0.40
   0  -7   4    1.40    0.60
  -1   7  -4   89.89    4.70
  -1   7  -4   87.49    4.80
   1  -7   4   80.29    4.30
   1  -7   4   82.79    3.90
  -2   7  -4   51.89    3.50
  -2   7  -4   49.60    3.50
   2  -7   4   57.39    3.20
   2  -7   4   53.99    2.60
  -3   7  -4    1.40    1.00
  -3   7  -4    1.70    0.90
   3  -7   4    1.90    0.80
   3  -7   4    1.80    0.40
  -4   7  -4    9.70    1.80
  -4   7  -4    8.90    1.80
   4  -7   4   10.20    1.50
  -5   7  -4   -0.10    0.80
   5  -7   4    1.20    0.80
  -6   7  -4   47.60    3.80
   6  -7   4   46.70    3.70
   6  -7   4   47.80    3.20
  -7   7  -4    1.00    1.20
   7  -7   4   -1.00    1.00
   7  -7   4    2.20    0.90
  -8   7  -4   11.40    2.20
   8  -7   4   12.10    2.50
   8  -7   4   11.70    1.80
  12   6  -4    1.80    1.30
  12   6  -4    2.00    1.20
 -12  -6   4    1.40    0.70
 -12  -6   4    3.20    1.00
  11   6  -4   -1.20    0.80
  11   6  -4    0.10    1.00
 -11  -6   4    1.00    0.60
 -11  -6   4    0.10    0.60
  10   6  -4    1.20    1.10
  10   6  -4    2.10    1.20
 -10  -6   4    3.60    0.90
 -10  -6   4    4.10    0.90
   9   6  -4   51.49    3.60
   9   6  -4   53.19    3.70
  -9  -6   4   45.20    2.90
  -9  -6   4   53.19    2.90
   8   6  -4   32.50    2.60
   8   6  -4   30.70    2.60
  -8  -6   4   31.80    2.20
  -8  -6   4   30.90    2.00
   7   6  -4   61.39    3.70
   7   6  -4   59.29    3.80
  -7  -6   4   61.69    3.30
  -7  -6   4   64.79    3.10
  -7  -6   4   58.99    2.90
   6   6  -4   19.40    2.10
   6   6  -4   20.10    2.10
  -6  -6   4   19.70    1.30
  -6  -6   4   18.10    1.70
  -6  -6   4   18.50    1.30
   5   6  -4  366.36   15.00
   5   6  -4  362.56   14.90
  -5  -6   4  345.47   14.40
  -5  -6   4  355.46   14.00
  -5  -6   4  353.06   14.20
   4   6  -4  151.98    7.20
   4   6  -4  153.08    7.10
  -4  -6   4  153.48    6.70
  -4  -6   4  161.08    6.60
  -4  -6   4  154.68    6.30
   3   6  -4   17.60    1.90
   3   6  -4   15.00    1.70
  -3  -6   4   11.30    1.10
  -3  -6   4   11.50    0.70
  -3  -6   4    9.60    1.10
   2   6  -4    8.10    1.40
   2   6  -4    7.60    1.20
   2   6  -4    8.00    0.50
   2   6  -4    8.10    0.50
  -2  -6   4    7.90    1.00
  -2  -6   4    9.30    1.10
   1   6  -4    2.10    0.70
   1   6  -4    1.40    0.90
  -1  -6   4    2.10    0.60
  -1  -6   4    1.70    0.50
   0   6  -4   17.60    2.00
   0   6  -4   20.00    1.90
   0  -6   4   18.30    1.20
   0  -6   4   14.70    1.50
  -1   6  -4   88.79    4.80
  -1   6  -4   96.59    3.80
  -1   6  -4   97.69    5.00
   1  -6   4   92.59    4.20
   1  -6   4   95.39    4.60
  -2   6  -4    0.80    0.30
  -2   6  -4    0.80    0.80
  -2   6  -4   -1.00    0.60
   2  -6   4    0.50    0.30
   2  -6   4    0.00    0.50
  -3   6  -4    3.70    1.10
  -3   6  -4    6.40    0.70
  -3   6  -4    5.40    1.30
   3  -6   4    5.40    0.60
   3  -6   4    5.20    1.00
  -4   6  -4    1.10    0.40
  -4   6  -4    1.80    1.00
  -4   6  -4    2.60    1.10
   4  -6   4    1.60    0.30
   4  -6   4    1.40    0.70
  -5   6  -4    0.30    0.80
  -5   6  -4    0.00    0.30
   5  -6   4   -0.10    0.80
   5  -6   4   -0.60    0.50
  -6   6  -4   16.90    1.60
  -6   6  -4   20.40    2.70
   6  -6   4   16.20    2.30
   6  -6   4   15.40    1.80
  -7   6  -4    1.00    0.60
  -7   6  -4   -1.10    0.70
   7  -6   4    1.30    1.10
   7  -6   4    0.60    0.70
  -8   6  -4    4.00    0.90
  -8   6  -4    4.50    1.60
   8  -6   4    5.40    1.20
   8  -6   4    4.70    1.60
  -9   6  -4   69.29    3.70
  -9   6  -4   65.59    4.80
   9  -6   4   60.69    3.90
   9  -6   4   58.29    4.80
  12   5  -4    5.20    1.70
  12   5  -4    8.30    1.90
 -12  -5   4    5.90    1.10
 -12  -5   4    8.10    1.40
  11   5  -4   13.30    2.30
  11   5  -4   14.40    2.20
 -11  -5   4    9.40    1.40
 -11  -5   4   12.10    1.60
  10   5  -4   -0.50    0.90
  10   5  -4   -0.60    0.80
 -10  -5   4    0.00    0.50
 -10  -5   4    0.50    0.60
   9   5  -4   42.30    3.30
   9   5  -4   44.40    3.30
  -9  -5   4   43.00    2.60
  -9  -5   4   39.00    2.50
   8   5  -4    6.10    1.40
   8   5  -4    5.30    1.30
  -8  -5   4    5.20    0.90
  -8  -5   4    5.60    0.90
   7   5  -4  253.57   11.60
   7   5  -4  268.17   11.60
  -7  -5   4  267.67   10.90
  -7  -5   4  270.77   11.10
  -7  -5   4  265.27   10.50
   6   5  -4  337.97   14.10
   6   5  -4  323.67   14.00
  -6  -5   4  344.07   13.20
  -6  -5   4  344.47   13.30
  -6  -5   4  315.67   13.50
   5   5  -4   44.00    2.80
   5   5  -4   40.20    2.70
  -5  -5   4   45.20    2.20
  -5  -5   4   41.80    2.40
  -5  -5   4   43.30    2.10
   4   5  -4   71.49    3.80
   4   5  -4   66.49    3.80
  -4  -5   4   72.39    3.10
  -4  -5   4   69.89    3.20
  -4  -5   4   68.29    3.40
   3   5  -4   84.09    4.20
   3   5  -4   78.29    4.00
  -3  -5   4   77.69    3.30
  -3  -5   4   79.39    3.60
  -3  -5   4   78.59    3.70
   2   5  -4   22.90    1.80
   2   5  -4   25.80    2.00
  -2  -5   4   24.40    1.20
  -2  -5   4   26.50    1.60
  -2  -5   4   26.60    1.60
   1   5  -4  245.28   10.50
   1   5  -4  236.48    9.30
   1   5  -4  229.88    9.30
   1   5  -4  258.47   10.10
  -1  -5   4  240.88    9.80
  -1  -5   4  240.28    9.90
   0   5  -4    7.80    0.40
   0   5  -4    8.40    1.40
   0   5  -4    7.20    1.10
   0   5  -4    8.20    0.50
   0  -5   4    8.50    0.90
   0  -5   4    8.80    1.00
  -1   5  -4   25.00    1.20
  -1   5  -4   26.00    1.90
  -1   5  -4   25.00    2.00
   1  -5   4   25.90    1.70
   1  -5   4   28.10    1.50
  -2   5  -4   36.40    1.70
  -2   5  -4   36.60    2.50
  -2   5  -4   34.80    2.50
   2  -5   4   38.20    2.20
   2  -5   4   36.30    1.80
  -3   5  -4    4.10    1.00
  -3   5  -4    3.90    1.00
  -3   5  -4    3.20    0.50
   3  -5   4    4.20    0.50
   3  -5   4    3.70    0.80
  -4   5  -4    7.10    1.30
  -4   5  -4    4.80    0.70
  -4   5  -4    4.70    1.20
   4  -5   4    5.80    0.50
   4  -5   4    4.20    0.90
  -5   5  -4    9.90    1.70
  -5   5  -4   10.80    1.10
   5  -5   4   11.20    1.40
   5  -5   4   10.10    1.70
  -6   5  -4   46.80    2.60
  -6   5  -4   50.09    3.50
   6  -5   4   41.00    3.20
   6  -5   4   50.39    2.90
  -7   5  -4    6.10    1.00
  -7   5  -4    7.90    1.70
   7  -5   4    4.80    1.10
   7  -5   4    9.00    1.70
  -8   5  -4   34.70    3.60
  -8   5  -4   45.30    2.70
   8  -5   4   42.50    3.50
   8  -5   4   41.90    2.80
  -9   5  -4   26.30    2.50
  -9   5  -4   37.40    3.80
   9  -5   4   31.60    2.50
   9  -5   4   32.70    3.70
 -10   5  -4    8.70    2.00
 -10   5  -4   11.00    1.60
  10  -5   4    9.40    1.60
  10  -5   4   10.40    2.30
  12   4  -4    1.10    1.10
  12   4  -4   -0.30    1.00
 -12  -4   4    1.00    0.80
 -12  -4   4    1.70    0.70
  11   4  -4   20.70    2.90
  11   4  -4   22.50    2.80
 -11  -4   4   24.00    1.80
 -11  -4   4   23.00    2.20
  10   4  -4   46.50    3.70
  10   4  -4   47.40    3.40
 -10  -4   4   48.60    2.80
 -10  -4   4   49.90    3.00
   9   4  -4   13.30    2.00
   9   4  -4   14.30    2.20
  -9  -4   4   15.30    1.60
  -9  -4   4   16.10    1.60
   8   4  -4   42.80    3.20
   8   4  -4   45.00    3.10
  -8  -4   4   44.80    2.50
  -8  -4   4   46.00    2.60
   7   4  -4   12.00    1.80
   7   4  -4   16.80    2.00
  -7  -4   4   13.40    1.30
  -7  -4   4   13.60    0.80
  -7  -4   4   14.50    1.40
   6   4  -4    1.80    0.90
   6   4  -4    2.70    0.90
  -6  -4   4    3.70    0.70
  -6  -4   4    3.60    0.40
  -6  -4   4    3.20    0.60
   5   4  -4    3.70    1.00
   5   4  -4    3.40    0.90
  -5  -4   4    3.20    0.50
  -5  -4   4    4.00    0.70
  -5  -4   4    3.20    0.60
   4   4  -4   60.89    3.40
   4   4  -4   62.69    3.30
  -4  -4   4   67.69    3.10
  -4  -4   4   60.39    2.80
  -4  -4   4   64.49    2.80
   3   4  -4    4.00    0.80
   3   4  -4    2.00    0.80
  -3  -4   4    3.10    0.60
  -3  -4   4    3.00    0.50
  -3  -4   4    3.00    0.40
   2   4  -4   33.90    2.30
   2   4  -4   37.70    2.20
  -2  -4   4   36.20    1.60
  -2  -4   4   36.50    2.00
  -2  -4   4   35.50    1.90
   1   4  -4  349.87   14.20
   1   4  -4  331.77   13.90
   1   4  -4  357.46   13.30
  -1  -4   4  340.57   13.60
  -1  -4   4  339.57   13.60
   0   4  -4 1779.52   68.89
   0   4  -4 1777.22   67.99
   0   4  -4 1784.12   68.49
   0  -4   4 1719.63   68.39
   0  -4   4 1868.51   68.19
  -1   4  -4    2.30    0.80
  -1   4  -4    2.90    0.70
  -1   4  -4    2.60    0.40
   1  -4   4    2.80    0.50
   1  -4   4    2.10    0.50
  -2   4  -4   -0.90    0.40
  -2   4  -4   -0.30    0.40
  -2   4  -4    0.40    0.30
   2  -4   4    0.00    0.20
   2  -4   4   -0.20    0.30
  -3   4  -4  146.49    6.00
  -3   4  -4  138.39    6.70
  -3   4  -4  141.29    6.70
   3  -4   4  142.19    5.80
   3  -4   4  151.98    6.40
  -4   4  -4    3.70    0.60
  -4   4  -4    2.80    0.90
  -4   4  -4    2.90    0.90
   4  -4   4    3.80    0.40
   4  -4   4    4.50    0.90
  -5   4  -4   18.30    1.40
  -5   4  -4   18.50    2.10
   5  -4   4   21.80    1.70
   5  -4   4   21.20    2.20
  -6   4  -4    3.00    0.70
  -6   4  -4    0.30    0.80
   6  -4   4    1.90    1.00
   6  -4   4    1.40    0.70
  -7   4  -4    4.00    0.90
  -7   4  -4    0.80    0.90
   7  -4   4    1.80    0.80
   7  -4   4    3.80    1.20
  -8   4  -4    2.30    1.20
  -8   4  -4    1.40    0.70
   8  -4   4    1.80    0.80
   8  -4   4    1.20    1.00
  -9   4  -4    0.20    0.60
  -9   4  -4   -0.10    0.90
   9  -4   4   -0.60    0.50
   9  -4   4    0.10    0.90
 -10   4  -4   90.79    4.70
 -10   4  -4   75.09    5.10
  10  -4   4   74.39    4.50
  10  -4   4   96.99    5.70
 -11   4  -4   31.00    3.40
 -11   4  -4   23.20    2.50
  11  -4   4   28.00    3.50
  11  -4   4   25.50    2.50
  12   3  -4    9.60    2.20
  12   3  -4   11.70    2.10
 -12  -3   4   10.90    1.70
  11   3  -4   23.00    3.10
  11   3  -4   24.90    2.80
 -11  -3   4   21.80    2.20
 -11  -3   4   24.40    1.70
  10   3  -4    5.20    1.40
  10   3  -4    2.90    1.30
 -10  -3   4    4.80    1.10
 -10  -3   4    5.10    0.80
   9   3  -4   26.20    2.90
   9   3  -4   27.90    2.70
  -9  -3   4   29.80    2.10
  -9  -3   4   28.50    1.90
   8   3  -4   58.69    3.80
   8   3  -4   54.19    3.50
  -8  -3   4   57.29    3.10
  -8  -3   4   59.09    3.00
   7   3  -4   -0.20    0.60
   7   3  -4    1.10    0.80
  -7  -3   4    0.40    0.50
  -7  -3   4    0.60    0.10
  -7  -3   4    1.30    0.50
   6   3  -4   41.30    2.60
   6   3  -4   38.10    2.70
  -6  -3   4   38.90    1.60
  -6  -3   4   36.40    2.10
  -6  -3   4   37.80    1.70
  -6  -3   4   37.50    2.10
   5   3  -4    1.40    0.70
   5   3  -4    0.80    0.70
  -5  -3   4    1.70    0.50
  -5  -3   4    1.60    0.30
  -5  -3   4    1.90    0.50
   4   3  -4    1.20    0.60
   4   3  -4    0.90    0.80
  -4  -3   4    1.00    0.40
  -4  -3   4    1.00    0.20
  -4  -3   4    1.70    0.50
   3   3  -4    1.60    0.70
   3   3  -4    2.20    0.60
  -3  -3   4    1.70    0.40
  -3  -3   4    1.50    0.30
  -3  -3   4    2.40    0.50
   2   3  -4  695.03   26.20
   2   3  -4  688.53   26.40
  -2  -3   4  653.03   26.00
  -2  -3   4  650.73   25.80
  -2  -3   4  670.03   25.80
   1   3  -4  561.04   21.50
   1   3  -4  529.95   21.10
  -1  -3   4  510.95   20.90
  -1  -3   4  554.04   20.70
  -1  -3   4  544.15   21.00
   0   3  -4    9.20    0.90
   0   3  -4   10.50    1.30
   0   3  -4    9.30    0.60
   0  -3   4   10.40    0.90
   0  -3   4    7.10    0.80
  -1   3  -4   11.20    1.40
  -1   3  -4   10.20    0.70
  -1   3  -4   11.10    1.10
   1  -3   4   10.50    1.00
   1  -3   4   10.40    0.70
  -2   3  -4  344.87   13.60
  -2   3  -4  329.87   13.00
  -2   3  -4  341.17   13.40
   2  -3   4  312.07   13.20
   2  -3   4  331.67   12.90
  -3   3  -4   35.30    2.20
  -3   3  -4   32.10    1.70
  -3   3  -4   34.10    2.20
   3  -3   4   34.90    1.50
   3  -3   4   31.70    2.00
  -4   3  -4  300.17   12.50
  -4   3  -4  318.67   13.10
   4  -3   4  311.77   12.10
   4  -3   4  325.27   12.80
  -5   3  -4    4.60    0.30
  -5   3  -4    4.80    1.10
  -5   3  -4    5.10    0.80
   5  -3   4    4.50    0.80
   5  -3   4    4.60    1.00
  -6   3  -4   44.80    2.50
  -6   3  -4   47.20    3.10
   6  -3   4   40.30    3.00
   6  -3   4   45.80    2.60
  -7   3  -4    0.80    0.60
  -7   3  -4    0.00    0.80
   7  -3   4    1.20    0.90
   7  -3   4   -0.30    0.50
  -8   3  -4    7.40    1.20
  -8   3  -4    5.70    1.40
   8  -3   4    7.30    1.20
   8  -3   4    8.60    1.70
  -9   3  -4    0.50    0.70
  -9   3  -4   -1.20    0.60
   9  -3   4    1.20    1.00
   9  -3   4   -1.00    0.50
 -10   3  -4   66.39    4.50
 -10   3  -4   69.09    4.00
  10  -3   4   68.29    4.70
  10  -3   4   72.69    4.00
 -11   3  -4    7.00    1.70
 -11   3  -4    9.00    1.60
  11  -3   4   10.00    2.10
  11  -3   4    9.40    1.50
  12   2  -4   25.10    3.30
  12   2  -4   31.70    3.30
 -12  -2   4   27.30    2.60
  11   2  -4    4.20    1.30
  11   2  -4    1.70    1.20
 -11  -2   4    4.00    1.10
  10   2  -4   28.70    3.20
  10   2  -4   31.30    3.00
 -10  -2   4   32.30    2.40
 -10  -2   4   31.60    1.90
   9   2  -4    0.90    0.90
   9   2  -4    0.80    0.80
  -9  -2   4    0.50    0.40
  -9  -2   4    0.50    0.60
   8   2  -4   22.00    2.60
   8   2  -4   26.20    2.50
  -8  -2   4   26.30    1.60
  -8  -2   4   27.00    1.90
   7   2  -4    1.10    0.80
   7   2  -4    0.90    0.70
  -7  -2   4    1.00    0.60
  -7  -2   4    0.50    0.40
   6   2  -4   26.90    2.10
   6   2  -4   22.60    1.90
  -6  -2   4   22.20    1.50
  -6  -2   4   24.00    1.60
   5   2  -4   50.39    2.90
   5   2  -4   46.60    2.70
  -5  -2   4   44.10    2.30
  -5  -2   4   44.30    2.30
   4   2  -4   79.09    4.00
   4   2  -4   80.79    4.10
  -4  -2   4   81.99    3.20
  -4  -2   4   80.89    3.20
  -4  -2   4   80.99    3.60
  -4  -2   4   82.89    3.60
   3   2  -4    0.40    0.50
   3   2  -4    0.60    0.60
  -3  -2   4    0.50    0.30
  -3  -2   4    0.60    0.30
  -3  -2   4    0.40    0.20
  -3  -2   4    0.30    0.20
   2   2  -4   96.79    4.30
   2   2  -4   97.09    4.60
  -2  -2   4   96.79    4.20
  -2  -2   4   97.59    4.00
  -2  -2   4   99.29    4.00
   1   2  -4  240.78    9.50
   1   2  -4  239.38    9.80
  -1  -2   4  238.08    9.30
  -1  -2   4  238.68    9.30
  -1  -2   4  229.88    9.40
   0   2  -4    1.40    0.30
   0   2  -4    1.20    0.40
   0   2  -4    2.00    0.60
   0  -2   4    1.50    0.30
   0  -2   4    1.20    0.40
  -1   2  -4 1510.25   56.19
  -1   2  -4 1331.67   56.49
  -1   2  -4 1498.55   56.29
   1  -2   4 1468.15   55.99
   1  -2   4 1537.55   56.29
  -2   2  -4  134.49    5.70
  -2   2  -4  127.69    5.40
  -2   2  -4  129.39    5.90
   2  -2   4  134.39    5.30
   2  -2   4  137.29    5.60
  -3   2  -4  649.93   24.70
  -3   2  -4  630.84   25.00
  -3   2  -4  633.44   25.10
   3  -2   4  655.43   24.90
   3  -2   4  619.44   24.40
  -4   2  -4   44.10    2.10
  -4   2  -4   38.60    2.40
   4  -2   4   41.20    2.40
   4  -2   4   39.40    1.70
   4  -2   4   40.60    2.20
  -5   2  -4    7.60    0.90
  -5   2  -4    8.00    0.40
  -5   2  -4    8.80    1.30
   5  -2   4    7.90    0.40
   5  -2   4    7.80    1.00
   5  -2   4    8.30    1.20
  -6   2  -4   20.30    1.50
  -6   2  -4   20.50    2.00
   6  -2   4   17.50    1.90
   6  -2   4   21.70    1.50
  -7   2  -4   50.59    2.90
  -7   2  -4   52.59    3.40
   7  -2   4   53.69    3.40
   7  -2   4   55.99    3.00
  -8   2  -4    1.10    0.70
  -8   2  -4    3.10    1.00
   8  -2   4    1.10    0.60
   8  -2   4    1.60    0.90
  -9   2  -4   -1.20    0.60
  -9   2  -4    0.20    0.60
   9  -2   4    0.40    0.80
   9  -2   4    0.40    0.60
 -10   2  -4   38.10    2.60
 -10   2  -4   33.20    3.20
  10  -2   4   28.40    3.20
  10  -2   4   32.10    2.30
 -11   2  -4    8.90    1.50
 -11   2  -4   11.40    2.00
  11  -2   4    5.90    1.20
  11  -2   4    5.00    1.60
 -12   2  -4   19.30    2.40
 -12   2  -4   23.90    2.90
  12  -2   4   22.60    3.10
  12  -2   4   25.40    2.40
  12   1  -4    7.00    1.90
  12   1  -4    7.20    1.70
 -12  -1   4    8.00    1.40
  11   1  -4   11.90    2.00
  11   1  -4   10.40    2.10
 -11  -1   4    9.00    1.50
  10   1  -4    3.70    1.30
  10   1  -4    4.20    1.40
 -10  -1   4    1.80    0.80
 -10  -1   4    2.80    0.60
   9   1  -4    1.60    1.00
   9   1  -4    2.50    1.10
  -9  -1   4    3.10    0.60
  -9  -1   4    3.70    0.90
   8   1  -4    5.00    1.30
   8   1  -4    5.30    1.20
  -8  -1   4    9.10    1.30
  -8  -1   4    5.50    0.80
   7   1  -4    0.70    0.80
   7   1  -4    0.70    0.70
  -7  -1   4    0.20    0.50
  -7  -1   4    0.60    0.30
   6   1  -4   28.90    2.10
   6   1  -4   27.30    2.20
  -6  -1   4   28.80    1.60
  -6  -1   4   29.10    1.80
   5   1  -4   77.99    3.90
   5   1  -4   71.09    3.80
  -5  -1   4   71.19    3.30
  -5  -1   4   75.99    3.50
   4   1  -4   44.10    2.50
   4   1  -4   46.60    2.60
  -4  -1   4   45.10    2.20
  -4  -1   4   43.10    2.10
   3   1  -4    4.90    0.80
   3   1  -4    3.60    0.80
  -3  -1   4    4.20    0.60
  -3  -1   4    4.90    0.60
   2   1  -4   31.80    2.00
   2   1  -4   33.90    1.40
   2   1  -4   32.20    1.80
  -2  -1   4   33.40    1.40
  -2  -1   4   33.00    1.60
  -2  -1   4   29.60    1.60
   1   1  -4   43.80    2.10
   1   1  -4   42.70    2.40
  -1  -1   4   43.80    2.00
  -1  -1   4   46.20    1.90
  -1  -1   4   43.20    2.00
   0   1  -4    9.20    1.00
   0   1  -4   11.60    0.70
   0  -1   4   11.10    0.70
   0  -1   4   10.30    0.70
   0  -1   4   10.70    0.70
   0  -1   4   11.60    0.70
  -1   1  -4   29.00    1.80
  -1   1  -4   31.50    1.50
  -1   1  -4   31.40    1.50
   1  -1   4   34.00    1.50
   1  -1   4   32.70    1.60
  -2   1  -4   34.20    2.10
  -2   1  -4   37.10    1.90
  -2   1  -4   35.50    1.70
   2  -1   4   35.60    1.80
   2  -1   4   38.00    1.60
  -3   1  -4    0.10    0.30
  -3   1  -4   -0.20    0.40
   3  -1   4    0.50    0.40
   3  -1   4    0.00    0.40
   3  -1   4    0.10    0.20
  -4   1  -4  201.58    8.00
  -4   1  -4  187.78    8.20
   4  -1   4  196.28    8.00
   4  -1   4  200.48    7.60
   4  -1   4  191.88    8.20
  -5   1  -4   10.10    1.20
  -5   1  -4   10.30    1.10
  -5   1  -4    9.50    0.50
   5  -1   4   10.10    1.00
   5  -1   4   10.30    0.50
   5  -1   4    9.60    1.20
  -6   1  -4   48.50    1.90
  -6   1  -4   49.00    2.90
  -6   1  -4   45.60    2.60
  -6   1  -4   48.70    1.90
   6  -1   4   47.20    2.90
   6  -1   4   47.10    2.50
  -7   1  -4   65.89    3.80
  -7   1  -4   63.79    3.50
   7  -1   4   66.99    3.80
   7  -1   4   77.29    3.50
  -8   1  -4  163.28    7.30
  -8   1  -4  166.18    7.60
   8  -1   4  161.38    7.10
   8  -1   4  159.98    7.70
  -9   1  -4  213.38    9.50
  -9   1  -4  198.38    9.10
   9  -1   4  208.98    8.90
   9  -1   4  202.38    9.60
 -10   1  -4   10.80    1.50
 -10   1  -4    8.40    1.50
  10  -1   4    6.70    1.10
  10  -1   4    9.80    1.80
 -11   1  -4    0.20    0.90
 -11   1  -4    0.90    0.80
  11  -1   4   -0.90    0.50
  11  -1   4    0.50    1.00
 -12   1  -4    1.20    1.00
 -12   1  -4    0.50    0.90
  12  -1   4    0.60    0.70
  12  -1   4    0.30    1.00
  12   0  -4   22.60    2.90
  12   0  -4   23.20    3.30
 -12   0   4   21.70    2.40
  11   0  -4    7.20    1.70
  11   0  -4   10.00    2.10
 -11   0   4    7.20    1.30
  10   0  -4   11.60    1.90
  10   0  -4   12.50    2.20
 -10   0   4   14.20    1.80
   9   0  -4    3.40    1.20
   9   0  -4    3.10    1.20
  -9   0   4    3.40    0.60
  -9   0   4    4.20    1.00
   8   0  -4    0.30    0.80
   8   0  -4    1.00    0.70
  -8   0   4    0.30    0.30
  -8   0   4    0.60    0.60
   7   0  -4    4.50    1.10
  -7   0   4    5.30    0.90
  -7   0   4    3.80    0.60
   6   0  -4   12.80    1.60
   6   0  -4   12.20    1.60
  -6   0   4   13.60    1.00
  -6   0   4   12.60    1.30
   5   0  -4  449.76   17.80
   5   0  -4  441.36   17.70
  -5   0   4  449.66   17.40
  -5   0   4  415.86   17.10
   4   0  -4  193.68    8.40
   4   0  -4  198.68    8.50
  -4   0   4  199.38    8.10
  -4   0   4  203.38    8.00
   3   0  -4   75.19    3.50
   3   0  -4   74.29    3.60
  -3   0   4   76.49    3.30
  -3   0   4   72.39    3.20
   2   0  -4   95.19    4.30
   2   0  -4   98.79    3.70
   2   0  -4   97.59    4.20
  -2   0   4   89.59    3.70
  -2   0   4   95.29    4.00
  -2   0   4   98.99    4.00
   1   0  -4    5.20    0.80
   1   0  -4    6.20    0.60
   1   0  -4    6.20    0.40
  -1   0   4    6.10    0.40
  -1   0   4    5.60    0.50
  -1   0   4    4.70    0.50
   0   0  -4  872.61   32.70
   0   0  -4  831.42   32.30
   0   0   4  866.11   32.40
   0   0   4  869.71   32.30
   0   0   4  875.91   32.40
   0   0   4  766.22   32.30
  -1   0  -4    7.40    0.80
  -1   0  -4    7.40    0.70
  -1   0  -4    8.50    0.50
   1   0   4    7.20    0.50
   1   0   4    7.00    0.50
   1   0   4    7.20    0.60
  -2   0  -4  151.38    6.10
  -2   0  -4  146.99    5.90
   2   0   4  144.09    5.80
   2   0   4  140.39    5.90
   2   0   4  145.39    5.80
   2   0   4  147.39    5.80
  -3   0  -4   86.59    3.70
  -3   0  -4   86.89    3.80
   3   0   4   84.89    3.50
   3   0   4   82.49    3.70
   3   0   4   88.29    3.70
  -4   0  -4  120.79    5.40
  -4   0  -4  129.69    5.50
   4   0   4  121.69    5.40
   4   0   4  125.99    5.00
   4   0   4  131.69    5.30
  -5   0  -4 1149.19   44.00
  -5   0  -4 1136.09   44.20
   5   0   4 1140.69   44.20
   5   0   4 1144.49   44.00
  -6   0  -4   77.79    3.20
  -6   0  -4   82.49    3.70
  -6   0  -4   77.59    3.90
   6   0   4   75.69    3.60
   6   0   4   71.49    3.80
  -7   0  -4    6.50    0.50
  -7   0  -4    6.30    1.10
  -7   0  -4    6.70    1.00
   7   0   4    6.10    0.90
   7   0   4    5.80    1.10
  -8   0  -4   37.20    1.60
  -8   0  -4   34.00    2.30
  -8   0  -4   37.00    2.50
   8   0   4   35.20    2.20
   8   0   4   42.40    2.80
  -9   0  -4  129.89    6.40
  -9   0  -4  136.09    6.50
   9   0   4  137.29    6.90
   9   0   4  144.59    6.20
 -10   0  -4   20.10    2.10
 -10   0  -4   19.10    2.10
  10   0   4   22.50    1.80
  10   0   4   22.50    2.60
 -11   0  -4    1.70    0.80
 -11   0  -4    2.50    1.00
  11   0   4    4.00    1.40
  11   0   4    3.20    0.80
 -12   0  -4    0.80    0.90
 -12   0  -4    4.20    1.20
  12   0   4    3.20    1.40
  12   0   4    1.70    0.70
 -13   0  -4    0.40    0.70
 -13   0  -4    0.90    0.90
  13   0   4   -0.50    1.10
  11  -1  -4    4.20    1.50
  11  -1  -4    3.30    1.40
 -11   1   4    2.80    1.00
  10  -1  -4   14.70    2.30
 -10   1   4   15.70    1.80
 -10   1   4   13.70    2.10
   9  -1  -4    6.10    1.60
  -9   1   4    2.50    0.80
  -9   1   4    2.70    1.10
   8  -1  -4   39.30    3.00
  -8   1   4   38.40    1.90
  -8   1   4   38.60    2.90
  -8   1   4   36.80    2.50
   7  -1  -4   22.70    1.10
   7  -1  -4   24.00    2.40
  -7   1   4   22.10    1.70
  -7   1   4   25.40    1.30
  -7   1   4   21.20    2.20
   6  -1  -4   32.00    2.40
   6  -1  -4   34.20    1.50
  -6   1   4   32.00    2.00
  -6   1   4   36.90    2.40
  -6   1   4   30.70    1.60
   5  -1  -4   23.90    1.10
   5  -1  -4   21.10    1.80
   5  -1  -4   23.50    1.10
  -5   1   4   22.10    1.50
  -5   1   4   21.90    1.80
  -5   1   4   22.10    1.20
   4  -1  -4  477.85   19.70
   4  -1  -4  516.05   19.70
   4  -1  -4  518.45   20.50
  -4   1   4  536.35   20.20
  -4   1   4  512.35   20.50
  -4   1   4  537.75   20.00
   3  -1  -4   72.99    3.50
   3  -1  -4   72.49    2.90
   3  -1  -4   74.59    2.90
  -3   1   4   73.59    3.30
  -3   1   4   69.39    3.10
  -3   1   4   71.29    3.50
   2  -1  -4  179.48    7.30
   2  -1  -4  170.48    6.70
   2  -1  -4  160.28    7.10
  -2   1   4  180.18    6.90
  -2   1   4  183.18    7.00
   1  -1  -4  238.48    9.50
   1  -1  -4  265.57    9.80
   1  -1  -4  239.08    9.90
  -1   1   4  239.68    9.70
  -1   1   4  262.37    9.70
  -1   1   4  242.88    9.50
   0  -1  -4   11.30    0.70
   0  -1  -4   11.30    0.70
   0  -1  -4   11.10    0.90
   0  -1  -4   11.10    0.70
   0   1   4   11.10    0.70
   0   1   4   10.40    0.60
   0   1   4   10.80    0.70
  -1  -1  -4    1.00    0.30
  -1  -1  -4    0.20    0.40
   1   1   4    0.20    0.20
   1   1   4    0.60    0.30
  -2  -1  -4  505.65   18.70
  -2  -1  -4  476.75   18.80
  -2  -1  -4  499.55   18.50
   2   1   4  510.85   18.70
   2   1   4  446.46   18.50
   2   1   4  465.15   18.60
  -3  -1  -4  101.29    4.10
   3   1   4   94.49    3.90
   3   1   4   88.49    4.00
   3   1   4   99.79    4.10
  -4  -1  -4  190.38    7.50
  -4  -1  -4  181.48    7.50
   4   1   4  185.28    7.20
   4   1   4  170.08    7.50
   4   1   4  191.88    7.50
  -5  -1  -4   37.30    2.00
  -5  -1  -4   34.70    2.00
  -5  -1  -4   38.80    1.70
   5   1   4   37.60    2.00
   5   1   4   37.90    2.20
  -6  -1  -4   67.99    3.00
  -6  -1  -4   65.29    3.30
  -6  -1  -4   71.09    3.50
   6   1   4   73.69    3.30
   6   1   4   72.99    3.60
  -7  -1  -4   12.20    0.80
  -7  -1  -4   14.50    1.50
  -7  -1  -4   12.60    1.30
   7   1   4   15.60    1.70
   7   1   4   14.50    1.30
  -8  -1  -4  123.69    5.60
  -8  -1  -4  118.29    5.60
  -8  -1  -4  118.19    4.90
   8   1   4  122.49    5.90
   8   1   4  118.89    5.40
  -9  -1  -4   35.30    1.60
  -9  -1  -4   32.70    2.30
  -9  -1  -4   35.60    2.40
   9   1   4   32.40    2.10
   9   1   4   34.10    2.70
 -10  -1  -4   38.90    2.70
 -10  -1  -4   39.30    2.70
  10   1   4   42.10    2.50
  10   1   4   43.60    3.20
 -11  -1  -4   67.09    3.80
 -11  -1  -4   59.79    3.70
  11   1   4   67.19    4.40
  11   1   4   63.39    3.40
 -12  -1  -4    0.00    0.70
 -12  -1  -4    0.50    0.80
  12   1   4    1.70    1.10
  12   1   4    0.10    0.50
 -13  -1  -4   68.29    4.30
 -13  -1  -4   69.99    4.30
  13   1   4   66.59    4.90
  11  -2  -4   20.20    3.00
 -11   2   4   21.00    2.80
 -11   2   4   22.80    2.30
  10  -2  -4    7.70    1.90
 -10   2   4    7.30    1.30
 -10   2   4    8.10    1.70
   9  -2  -4    0.40    0.90
  -9   2   4    0.10    0.50
  -9   2   4    1.50    0.90
   8  -2  -4    4.30    1.30
  -8   2   4    3.00    0.80
  -8   2   4    1.60    0.90
   7  -2  -4   89.79    3.90
   7  -2  -4   95.69    5.10
  -7   2   4   94.89    5.00
  -7   2   4   89.09    3.90
  -7   2   4   93.29    4.50
   6  -2  -4   10.70    0.80
   6  -2  -4   10.60    1.60
  -6   2   4   13.70    1.70
  -6   2   4    9.10    1.10
  -6   2   4   10.50    0.70
   5  -2  -4   62.69    2.80
   5  -2  -4   62.39    3.60
  -5   2   4   66.39    2.80
  -5   2   4   65.29    3.50
  -5   2   4   65.29    3.20
   4  -2  -4  147.09    6.50
   4  -2  -4  142.69    5.70
  -4   2   4  132.39    6.30
  -4   2   4  142.19    5.70
  -4   2   4  146.29    6.00
   3  -2  -4   14.00    0.80
   3  -2  -4   10.00    1.30
  -3   2   4   11.90    0.80
  -3   2   4   12.60    0.90
  -3   2   4   14.10    1.40
   2  -2  -4   23.70    1.50
   2  -2  -4   22.50    1.10
  -2   2   4   21.70    1.20
  -2   2   4   19.60    1.40
  -2   2   4   22.00    1.10
   1  -2  -4  708.33   26.90
  -1   2   4  692.13   26.70
  -1   2   4  695.33   26.60
  -1   2   4  717.73   26.60
  -1   2   4  661.23   26.90
   0   2   4    7.00    0.60
   0   2   4    5.60    0.50
   0   2   4    6.30    0.70
   0   2   4    5.90    0.50
  -1  -2  -4   51.19    2.20
  -1  -2  -4   46.60    2.10
   1   2   4   48.40    2.10
   1   2   4   52.59    2.20
   1   2   4   48.10    2.10
  -2  -2  -4   46.20    2.10
  -2  -2  -4   48.80    2.20
  -2  -2  -4   51.59    2.10
   2   2   4   47.20    2.10
   2   2   4   47.30    2.10
   2   2   4   47.50    2.10
   2   2   4   45.60    2.00
  -3  -2  -4    7.90    0.70
  -3  -2  -4    9.50    0.70
   3   2   4    8.20    0.60
   3   2   4    7.70    0.80
   3   2   4    8.30    0.60
   3   2   4    8.40    0.70
  -4  -2  -4  393.46   15.20
  -4  -2  -4  385.36   15.00
   4   2   4  365.26   15.10
   4   2   4  387.16   15.00
   4   2   4  404.86   15.30
  -5  -2  -4  105.49    4.40
  -5  -2  -4  101.79    4.50
  -5  -2  -4  107.39    4.20
   5   2   4   91.19    4.60
   5   2   4  104.19    4.40
  -6  -2  -4    0.60    0.50
  -6  -2  -4    0.80    0.30
  -6  -2  -4    0.80    0.40
   6   2   4    0.90    0.60
   6   2   4    0.50    0.40
  -7  -2  -4    0.40    0.30
  -7  -2  -4    0.20    0.40
  -7  -2  -4    0.60    0.50
   7   2   4    0.90    0.70
   7   2   4    1.30    0.50
  -8  -2  -4   35.00    2.20
  -8  -2  -4   32.40    2.00
  -8  -2  -4   33.20    1.70
   8   2   4   33.80    2.40
   8   2   4   33.90    2.00
  -9  -2  -4  187.98    8.30
  -9  -2  -4  192.38    8.40
  -9  -2  -4  183.58    7.70
   9   2   4  195.88    8.20
   9   2   4  205.88    9.00
 -10  -2  -4  138.29    6.30
 -10  -2  -4  126.59    5.70
 -10  -2  -4  148.29    6.60
  10   2   4  137.29    7.00
  10   2   4  142.59    6.20
 -11  -2  -4    4.20    1.10
 -11  -2  -4    3.50    0.90
  11   2   4    4.80    1.40
  11   2   4    3.40    0.80
 -12  -2  -4   19.30    2.20
 -12  -2  -4   16.10    2.00
  12   2   4   18.20    2.60
  12   2   4   14.10    1.60
 -13  -2  -4    0.00    0.90
 -13  -2  -4    0.30    0.70
  13   2   4    0.40    1.00
  13   2   4    0.10    0.60
 -14  -2  -4  151.68    7.90
 -14  -2  -4  151.88    7.70
  14   2   4  168.78    9.00
  10  -3  -4   -0.90    0.80
 -10   3   4   -0.60    0.80
 -10   3   4    2.40    0.90
   9  -3  -4   56.29    4.20
  -9   3   4   61.79    3.50
  -9   3   4   58.19    4.00
   8  -3  -4   14.00    2.20
  -8   3   4   16.80    1.70
  -8   3   4   17.20    2.20
   7  -3  -4  117.19    6.20
   7  -3  -4  118.29    5.00
  -7   3   4  116.09    5.50
  -7   3   4  117.29    6.00
   6  -3  -4    5.50    1.30
   6  -3  -4    4.30    0.60
  -6   3   4    4.20    1.00
  -6   3   4    5.10    0.50
  -6   3   4    4.40    0.80
   5  -3  -4   39.20    2.70
   5  -3  -4   36.60    1.90
  -5   3   4   39.00    2.20
  -5   3   4   36.30    2.50
  -5   3   4   38.30    1.80
   4  -3  -4   85.59    4.50
   4  -3  -4   89.49    3.70
  -4   3   4   85.69    4.30
  -4   3   4   80.09    3.90
  -4   3   4   87.69    3.60
   3  -3  -4    0.20    0.50
   3  -3  -4    0.80    0.30
  -3   3   4    0.80    0.50
  -3   3   4    0.30    0.30
  -3   3   4    0.10    0.20
   2  -3  -4   55.39    2.90
   2  -3  -4   53.39    2.40
  -2   3   4   55.69    2.50
  -2   3   4   53.19    2.80
  -2   3   4   51.79    2.30
  -1   3   4  521.85   20.20
  -1   3   4  517.45   20.60
  -1   3   4  534.25   20.30
  -1   3   4  521.45   20.20
  -1   3   4  531.35   20.60
   0   3   4   81.69    3.50
   0   3   4   79.49    3.40
   0   3   4   86.59    3.70
   0   3   4   86.09    3.50
   0   3   4   85.79    3.80
   1   3   4  349.07   13.80
   1   3   4  368.96   13.80
   1   3   4  354.66   13.80
   1   3   4  346.77   13.70
   1   3   4  354.66   13.80
  -2  -3  -4   64.99    2.70
  -2  -3  -4   64.39    2.50
  -2  -3  -4   60.99    2.50
   2   3   4   58.79    2.60
   2   3   4   55.99    2.60
   2   3   4   57.19    2.70
  -3  -3  -4  228.98    9.20
  -3  -3  -4  237.28    9.50
   3   3   4  235.18    9.50
   3   3   4  251.27    9.50
   3   3   4  243.08    9.40
  -4  -3  -4  170.98    7.10
  -4  -3  -4  176.98    6.90
  -4  -3  -4  166.58    7.20
   4   3   4  181.28    6.90
   4   3   4  175.38    7.20
   4   3   4  187.38    7.30
  -5  -3  -4  394.66   15.70
  -5  -3  -4  401.96   16.00
  -5  -3  -4  394.06   15.80
   5   3   4  408.06   15.90
   5   3   4  405.26   16.20
   5   3   4  429.66   15.80
  -6  -3  -4    0.80    0.30
  -6  -3  -4    0.60    0.40
  -6  -3  -4    0.90    0.30
   6   3   4    1.50    0.60
   6   3   4    0.50    0.40
  -7  -3  -4   18.90    1.20
  -7  -3  -4   17.70    1.20
  -7  -3  -4   18.30    1.40
   7   3   4   15.00    1.70
   7   3   4   18.60    1.30
  -8  -3  -4   97.89    4.50
  -8  -3  -4   96.39    4.30
  -8  -3  -4   99.39    4.70
   8   3   4  103.09    4.50
   8   3   4  105.49    5.10
  -9  -3  -4   76.79    3.50
  -9  -3  -4   73.79    4.00
  -9  -3  -4   77.89    3.80
   9   3   4   84.29    3.80
   9   3   4   79.19    4.40
 -10  -3  -4    0.40    0.30
 -10  -3  -4    0.50    0.60
 -10  -3  -4    0.80    0.60
  10   3   4    0.10    0.80
  10   3   4    0.70    0.50
 -11  -3  -4    0.20    0.60
 -11  -3  -4    1.00    0.40
 -11  -3  -4    0.50    0.60
  11   3   4   -0.30    0.40
  11   3   4    1.10    1.00
 -12  -3  -4    0.60    0.70
 -12  -3  -4    0.40    0.70
  12   3   4   -0.30    0.40
  12   3   4   -0.10    1.00
 -13  -3  -4    8.20    1.40
 -13  -3  -4    5.80    1.40
  13   3   4    5.30    1.60
  13   3   4    7.70    1.10
 -14  -3  -4    4.60    1.30
  14   3   4    4.50    1.70
  10  -4  -4    9.20    2.20
 -10   4   4   14.10    2.30
 -10   4   4   13.90    1.80
   9  -4  -4   60.79    4.40
  -9   4   4   58.59    4.20
  -9   4   4   59.69    3.50
   8  -4  -4   81.39    5.10
  -8   4   4   88.29    4.40
  -8   4   4   80.59    4.90
   7  -4  -4    0.40    0.40
   7  -4  -4    0.60    0.90
  -7   4   4    0.60    0.80
  -7   4   4    0.70    0.60
   6  -4  -4   19.30    1.40
   6  -4  -4   18.40    2.30
  -6   4   4   22.70    1.60
  -6   4   4   19.80    2.20
   5  -4  -4  118.59    6.10
   5  -4  -4  111.99    5.10
  -5   4   4  114.29    5.30
  -5   4   4  116.59    5.80
  -5   4   4  126.39    4.80
   4  -4  -4    1.60    0.40
   4  -4  -4    1.00    0.70
  -4   4   4    1.30    0.70
  -4   4   4    0.80    0.20
  -4   4   4    0.80    0.40
   3  -4  -4    3.70    0.60
   3  -4  -4    3.70    0.90
  -3   4   4    4.30    0.50
  -3   4   4    4.50    0.70
  -3   4   4    4.10    0.90
   2  -4  -4  142.09    5.40
  -2   4   4  134.39    5.20
  -2   4   4  127.89    5.40
  -2   4   4  105.49    5.60
  -1   4   4   14.70    1.20
  -1   4   4   13.80    1.50
  -1   4   4   14.90    1.00
  -1   4   4   14.00    1.00
  -1   4   4   15.10    0.90
   0   4   4   61.89    2.70
   0   4   4   62.19    2.70
   0   4   4   64.09    3.10
   0   4   4   64.69    2.90
   0   4   4   57.29    2.70
   1   4   4   73.39    3.20
   1   4   4   73.29    3.10
   1   4   4   72.59    3.30
   1   4   4   68.39    3.10
   1   4   4   72.49    3.10
  -2  -4  -4   34.70    1.70
  -2  -4  -4   32.80    1.70
   2   4   4   35.40    1.80
   2   4   4   34.60    1.60
   2   4   4   32.90    1.70
   2   4   4   36.30    1.80
  -3  -4  -4 1073.89   39.30
  -3  -4  -4 1066.39   39.60
  -3  -4  -4 1022.70   39.40
  -3  -4  -4  980.60   39.60
   3   4   4 1054.89   39.80
   3   4   4 1004.10   39.70
  -4  -4  -4    4.50    0.60
  -4  -4  -4    4.00    0.60
   4   4   4    4.00    0.70
   4   4   4    4.80    0.60
  -5  -4  -4   87.19    3.80
  -5  -4  -4   89.79    3.90
   5   4   4   88.79    3.90
   5   4   4   82.69    4.00
  -6  -4  -4   14.90    1.20
  -6  -4  -4   14.10    0.80
  -6  -4  -4   15.00    1.00
   6   4   4   15.50    1.10
   6   4   4   14.10    1.50
   6   4   4   14.30    0.90
  -7  -4  -4   47.70    2.60
  -7  -4  -4   47.10    2.40
  -7  -4  -4   49.20    2.20
   7   4   4   48.50    2.40
   7   4   4   46.20    2.90
  -8  -4  -4   41.30    2.50
  -8  -4  -4   48.40    2.30
  -8  -4  -4   43.30    2.20
   8   4   4   43.90    2.40
   8   4   4   41.40    2.90
  -9  -4  -4    0.10    0.30
  -9  -4  -4    0.40    0.40
  -9  -4  -4    0.80    0.60
   9   4   4    0.60    0.40
   9   4   4   -0.20    0.70
 -10  -4  -4   24.40    2.00
 -10  -4  -4   26.50    1.60
 -10  -4  -4   25.60    1.80
  10   4   4   24.30    1.70
  10   4   4   25.70    2.70
 -11  -4  -4    3.20    0.80
 -11  -4  -4    3.10    0.60
 -11  -4  -4    3.70    1.00
  11   4   4    4.80    0.80
  11   4   4    4.90    1.40
 -12  -4  -4   26.20    2.00
 -12  -4  -4   21.70    1.50
 -12  -4  -4   24.80    2.50
  12   4   4   28.30    1.90
  12   4   4   27.40    3.10
 -13  -4  -4   10.40    1.80
  13   4   4   10.70    2.10
  13   4   4   10.60    1.30
 -14  -4  -4   25.30    2.70
  14   4   4   25.70    3.40
   9  -5  -4    1.90    1.30
  -9   5   4    1.80    1.10
  -9   5   4    1.40    0.80
   8  -5  -4    7.10    1.80
  -8   5   4    3.40    0.90
  -8   5   4    4.50    1.40
   7  -5  -4   -0.30    0.80
   7  -5  -4    0.70    0.50
  -7   5   4    0.90    0.60
  -7   5   4   -0.30    0.80
   6  -5  -4   21.00    2.60
   6  -5  -4   21.50    1.60
  -6   5   4   21.40    1.70
  -6   5   4   24.00    2.50
   5  -5  -4  114.99    5.00
   5  -5  -4  120.09    6.10
  -5   5   4  100.59    4.50
  -5   5   4  123.59    5.80
  -5   5   4  115.69    5.10
   4  -5  -4  120.99    6.20
   4  -5  -4  116.29    5.40
  -4   5   4  126.89    5.40
  -4   5   4  122.99    5.00
  -4   5   4  136.89    6.10
   3  -5  -4    4.80    1.10
   3  -5  -4    5.30    0.70
  -3   5   4    4.30    0.50
  -3   5   4    5.00    1.10
  -3   5   4    3.80    0.70
   2  -5  -4    5.20    0.70
  -2   5   4    4.70    1.00
  -2   5   4    6.90    0.60
  -2   5   4    7.40    0.80
  -2   5   4    6.90    1.10
   1  -5  -4  615.24   23.80
  -1   5   4  648.54   24.10
  -1   5   4  599.14   24.30
  -1   5   4  581.64   23.60
  -1   5   4  612.94   23.60
   0   5   4    7.70    0.70
   0   5   4    6.60    0.70
   0   5   4    6.70    0.70
   0   5   4    6.90    1.00
   0   5   4    7.60    0.90
   1   5   4  118.29    4.70
   1   5   4  102.39    4.70
   1   5   4  112.99    4.50
   1   5   4  106.09    4.90
  -2  -5  -4   70.79    3.20
  -2  -5  -4   72.49    3.10
   2   5   4   71.89    3.10
   2   5   4   74.19    3.30
   2   5   4   70.19    3.40
  -3  -5  -4  206.88    8.20
  -3  -5  -4  201.18    8.30
  -3  -5  -4  199.48    8.10
   3   5   4  210.48    8.10
   3   5   4  206.68    8.60
   3   5   4  215.78    8.40
  -4  -5  -4  150.98    6.60
  -4  -5  -4  166.08    6.60
   4   5   4  169.68    6.70
   4   5   4  157.18    6.90
  -5  -5  -4   38.30    2.00
  -5  -5  -4   36.90    2.00
   5   5   4   36.80    2.20
   5   5   4   37.00    2.00
  -6  -5  -4   38.40    2.10
  -6  -5  -4   41.10    2.10
   6   5   4   34.90    2.30
   6   5   4   38.70    1.60
   6   5   4   36.00    2.00
  -7  -5  -4   45.90    2.40
  -7  -5  -4   46.90    2.50
   7   5   4   42.50    2.70
   7   5   4   45.90    2.40
   7   5   4   48.10    2.10
  -8  -5  -4   56.99    2.80
  -8  -5  -4   54.29    3.00
   8   5   4   57.69    2.90
   8   5   4   51.09    3.30
   8   5   4   57.59    2.60
  -9  -5  -4   76.79    3.70
  -9  -5  -4   82.59    4.10
   9   5   4   77.89    4.50
   9   5   4   78.79    3.80
   9   5   4   78.49    3.60
 -10  -5  -4   90.19    4.60
 -10  -5  -4   93.29    4.20
  10   5   4   90.59    4.30
  10   5   4   87.39    5.10
  10   5   4   90.59    4.20
 -11  -5  -4    0.00    0.60
 -11  -5  -4    1.30    0.50
  11   5   4    0.30    0.40
  11   5   4    0.40    0.50
  11   5   4    1.50    1.00
 -12  -5  -4   16.90    1.60
 -12  -5  -4   19.20    2.10
  12   5   4   15.40    1.60
  12   5   4   16.00    2.40
 -13  -5  -4   60.99    3.80
  13   5   4   73.09    4.80
  13   5   4   55.49    3.20
 -14  -5  -4    7.20    1.60
  14   5   4   11.20    2.30
   9  -6  -4   17.80    2.80
  -9   6   4   17.10    2.00
  -9   6   4   18.00    2.70
   8  -6  -4    8.30    1.90
  -8   6   4    8.30    1.30
  -8   6   4    7.60    1.80
   7  -6  -4    2.70    1.30
   7  -6  -4    1.90    0.60
  -7   6   4    2.20    1.10
  -7   6   4    3.00    0.80
   6  -6  -4    7.40    1.10
   6  -6  -4    8.70    1.80
  -6   6   4    8.10    1.60
  -6   6   4    8.90    1.20
   5  -6  -4    3.70    1.20
   5  -6  -4    3.90    0.80
  -5   6   4    4.90    0.90
  -5   6   4    3.60    1.10
   4  -6  -4    1.00    0.80
   4  -6  -4   -0.40    0.30
   4  -6  -4    0.10    0.20
  -4   6   4    0.50    0.80
  -4   6   4   -0.20    0.30
   3  -6  -4   45.90    3.10
   3  -6  -4   48.50    2.60
   3  -6  -4   48.70    2.20
  -3   6   4   44.70    2.90
  -3   6   4   49.00    2.40
   2  -6  -4    4.70    0.60
   2  -6  -4    4.30    0.70
  -2   6   4    2.60    0.90
  -2   6   4    3.60    1.00
  -2   6   4    4.20    0.60
   1  -6  -4   12.20    0.90
   1  -6  -4   11.50    1.20
  -1   6   4   12.50    0.90
  -1   6   4   13.70    1.70
  -1   6   4   11.80    1.30
   0  -6  -4 2466.85   91.39
   0   6   4 2309.57   91.19
   0   6   4 2359.66   91.19
   0   6   4 2455.65   91.49
   0   6   4 2350.06   91.69
  -1  -6  -4 1759.82   65.79
   1   6   4 1723.73   65.99
   1   6   4 1701.23   65.89
   1   6   4 1702.13   65.59
   1   6   4 1718.83   66.19
  -2  -6  -4   15.20    1.10
  -2  -6  -4   15.20    1.00
   2   6   4   17.30    1.20
   2   6   4   15.70    1.30
   2   6   4   16.60    1.20
  -3  -6  -4   80.09    3.50
  -3  -6  -4   77.79    3.30
   3   6   4   74.89    3.80
   3   6   4   77.29    3.40
   3   6   4   77.89    3.50
  -4  -6  -4    3.80    0.40
  -4  -6  -4    3.00    0.60
  -4  -6  -4    3.40    0.50
   4   6   4    4.00    0.70
   4   6   4    3.60    0.40
   4   6   4    3.70    0.80
  -5  -6  -4   12.80    1.20
  -5  -6  -4   12.50    1.10
   5   6   4   13.70    1.10
   5   6   4   12.20    1.40
  -6  -6  -4    4.40    0.70
  -6  -6  -4    4.60    0.70
   6   6   4    4.30    0.70
   6   6   4    3.40    0.90
  -7  -6  -4   79.29    3.80
  -7  -6  -4   79.99    3.80
   7   6   4   82.09    3.30
   7   6   4   82.39    4.20
   7   6   4   80.99    3.20
   7   6   4   76.29    3.80
  -8  -6  -4    0.60    0.50
  -8  -6  -4   -0.20    0.40
   8   6   4   -0.20    0.60
   8   6   4   -0.30    0.30
   8   6   4    0.70    0.50
  -9  -6  -4   45.80    2.80
  -9  -6  -4   44.80    2.60
   9   6   4   50.09    2.40
   9   6   4   48.00    3.20
   9   6   4   48.00    2.60
 -10  -6  -4  139.29    6.40
 -10  -6  -4  144.39    6.10
  10   6   4  145.59    7.00
  10   6   4  124.59    5.90
  10   6   4  138.99    6.10
 -11  -6  -4    0.10    0.50
 -11  -6  -4   -1.00    0.60
  11   6   4    2.50    1.10
  11   6   4    0.90    0.50
 -12  -6  -4    2.20    0.70
 -12  -6  -4    3.30    1.00
  12   6   4    2.50    1.30
  12   6   4    1.10    0.60
 -13  -6  -4   27.60    2.70
 -13  -6  -4   27.80    2.00
  13   6   4   24.80    3.20
  13   6   4   27.90    2.00
 -14  -6  -4    2.70    1.10
  14   6   4    2.40    1.50
   8  -7  -4   17.60    2.90
  -8   7   4   16.70    2.60
  -8   7   4   19.00    2.00
   7  -7  -4   16.70    2.80
   7  -7  -4   18.80    1.90
  -7   7   4   19.80    2.60
  -7   7   4   19.40    1.90
   6  -7  -4    1.70    0.70
   6  -7  -4    2.60    1.40
  -6   7   4    1.30    1.00
  -6   7   4    1.40    0.60
   5  -7  -4    5.10    1.40
   5  -7  -4    5.10    0.90
  -5   7   4    7.00    1.00
  -5   7   4    4.50    1.30
   4  -7  -4   14.30    1.50
   4  -7  -4   16.80    2.20
  -4   7   4   14.60    1.90
  -4   7   4   14.20    1.30
   3  -7  -4   14.10    1.00
   3  -7  -4   13.50    1.50
  -3   7   4   11.70    1.60
  -3   7   4   16.00    1.40
   2  -7  -4   26.20    1.80
   2  -7  -4   21.40    1.40
  -2   7   4   24.90    2.70
  -2   7   4   27.00    2.10
  -2   7   4   24.00    1.50
   1  -7  -4    0.20    0.30
   1  -7  -4    0.00    0.40
  -1   7   4    0.40    0.30
  -1   7   4   -0.30    0.60
  -1   7   4   -0.10    0.60
   0  -7  -4   34.20    1.90
   0  -7  -4   36.20    2.10
   0   7   4   34.90    2.50
   0   7   4   36.90    1.80
   0   7   4   37.20    2.30
  -1  -7  -4  625.04   27.40
   1   7   4  714.23   27.80
   1   7   4  702.63   28.00
   1   7   4  792.62   27.70
  -2  -7  -4    1.60    0.40
  -2  -7  -4    2.10    0.60
   2   7   4    1.20    0.60
   2   7   4    0.80    0.50
   2   7   4    1.60    0.50
  -3  -7  -4   61.59    2.80
  -3  -7  -4   66.49    3.00
   3   7   4   60.49    3.00
   3   7   4   57.19    3.20
   3   7   4   64.69    3.00
  -4  -7  -4  205.78    8.80
  -4  -7  -4  210.28    8.60
   4   7   4  232.48    8.90
   4   7   4  207.08    8.50
   4   7   4  214.48    9.20
  -5  -7  -4  181.38    7.50
  -5  -7  -4  185.78    7.30
  -5  -7  -4  187.88    7.70
   5   7   4  171.58    7.20
   5   7   4  183.38    8.10
   5   7   4  192.78    7.80
  -6  -7  -4   21.50    1.50
  -6  -7  -4   22.50    1.50
   6   7   4   22.40    1.60
   6   7   4   20.60    2.00
  -7  -7  -4   21.90    1.50
  -7  -7  -4   21.60    1.50
   7   7   4   18.80    2.00
   7   7   4   21.40    1.50
  -8  -7  -4   44.70    2.50
  -8  -7  -4   47.20    2.60
   8   7   4   43.20    2.50
   8   7   4   44.40    2.00
   8   7   4   49.50    3.10
  -9  -7  -4  144.89    6.40
  -9  -7  -4  141.89    6.40
   9   7   4  138.69    6.30
   9   7   4  146.99    7.00
 -10  -7  -4   36.10    2.30
 -10  -7  -4   40.00    2.60
  10   7   4   42.40    3.00
  10   7   4   40.20    2.40
 -11  -7  -4    1.80    0.70
 -11  -7  -4    1.60    0.80
  11   7   4    0.60    0.90
  11   7   4    2.50    0.70
 -12  -7  -4   31.80    2.40
 -12  -7  -4   32.70    2.20
  12   7   4   32.50    3.30
  12   7   4   29.00    2.10
 -13  -7  -4   -0.70    0.50
 -13  -7  -4    1.10    0.80
  13   7   4    0.80    1.10
  13   7   4    0.30    0.50
 -14  -7  -4   19.30    2.30
 -14  -7  -4   20.10    1.90
  14   7   4   17.50    2.70
   7  -8  -4    2.30    1.10
   7  -8  -4    2.00    1.40
  -7   8   4    0.90    0.70
  -7   8   4    2.00    1.10
   6  -8  -4    2.30    1.30
   6  -8  -4    0.60    0.60
  -6   8   4   -0.20    0.50
  -6   8   4    0.50    0.90
   5  -8  -4    4.20    1.40
   5  -8  -4    3.10    0.80
  -5   8   4    3.50    0.80
  -5   8   4    2.30    1.20
   4  -8  -4    1.00    0.60
   4  -8  -4    1.60    1.00
  -4   8   4    1.70    0.60
  -4   8   4    1.70    1.10
   3  -8  -4   79.29    3.60
   3  -8  -4   81.59    4.20
  -3   8   4   80.99    5.00
  -3   8   4   82.39    4.60
  -3   8   4   81.99    3.80
   2  -8  -4    0.60    0.50
   2  -8  -4    0.80    0.40
  -2   8   4    0.70    0.80
  -2   8   4   -0.60    0.80
  -2   8   4    0.60    0.30
   1  -8  -4   27.20    2.00
   1  -8  -4   32.70    1.80
  -1   8   4   34.60    2.40
  -1   8   4   31.20    2.60
  -1   8   4   27.90    1.60
   0  -8  -4   93.19    4.20
   0  -8  -4   94.79    4.50
   0   8   4   99.99    5.10
   0   8   4   96.69    4.00
   0   8   4   79.59    4.60
  -1  -8  -4    5.30    0.60
  -1  -8  -4    5.90    0.80
   1   8   4    4.90    1.10
   1   8   4    6.50    1.10
  -2  -8  -4  117.09    5.10
  -2  -8  -4  115.79    4.80
   2   8   4  117.19    5.30
   2   8   4  111.09    5.50
   2   8   4  114.49    5.20
  -3  -8  -4   81.79    3.50
  -3  -8  -4   78.79    3.80
   3   8   4   80.59    3.90
   3   8   4   82.39    4.20
   3   8   4   81.59    3.80
  -4  -8  -4   61.69    3.10
  -4  -8  -4   61.49    2.80
   4   8   4   58.19    3.40
   4   8   4   60.39    2.90
   4   8   4   57.39    3.00
  -5  -8  -4   33.70    1.80
  -5  -8  -4   32.80    2.00
   5   8   4   34.20    1.70
   5   8   4   32.30    2.00
   5   8   4   34.70    2.50
  -6  -8  -4   74.19    3.20
  -6  -8  -4   74.19    3.70
  -6  -8  -4   77.39    3.50
   6   8   4   73.79    3.60
   6   8   4   74.09    4.10
   6   8   4   71.39    3.10
  -7  -8  -4   22.60    1.70
  -7  -8  -4   25.00    1.60
   7   8   4   23.80    1.70
   7   8   4   21.30    2.20
  -8  -8  -4    7.50    1.00
  -8  -8  -4    7.20    1.00
   8   8   4    5.10    1.00
   8   8   4    5.80    1.30
  -9  -8  -4  118.99    5.50
  -9  -8  -4  116.89    5.50
   9   8   4  120.39    6.20
   9   8   4  122.19    5.60
 -10  -8  -4    4.90    0.90
 -10  -8  -4    5.40    1.00
  10   8   4    6.30    1.00
  10   8   4    5.70    1.40
 -11  -8  -4    2.70    0.80
 -11  -8  -4    2.20    0.90
  11   8   4    1.50    0.70
  11   8   4    3.80    1.30
 -12  -8  -4   45.60    2.80
 -12  -8  -4   45.10    3.00
  12   8   4   41.50    3.40
  12   8   4   40.70    2.60
 -13  -8  -4    4.20    1.10
 -13  -8  -4    2.50    0.80
  13   8   4    4.10    1.60
  13   8   4    2.10    0.70
 -14  -8  -4    7.30    1.20
 -14  -8  -4    5.10    1.30
  14   8   4    8.70    2.00
   6  -9  -4    0.60    1.10
   6  -9  -4    1.30    0.80
  -6   9   4    2.20    1.30
   5  -9  -4    9.30    2.20
   5  -9  -4    8.60    1.40
  -5   9   4   12.60    2.10
  -5   9   4   12.70    1.40
   4  -9  -4   30.00    2.30
   4  -9  -4   29.10    3.30
  -4   9   4   27.90    1.90
  -4   9   4   30.50    3.00
   3  -9  -4   -0.30    0.50
  -3   9   4    0.70    0.80
  -3   9   4    1.30    1.10
  -3   9   4    0.20    0.30
   2  -9  -4    0.80    0.40
   2  -9  -4    0.50    0.70
  -2   9   4    0.20    0.30
  -2   9   4    0.00    0.70
  -2   9   4    1.20    1.00
   1  -9  -4    0.70    0.60
   1  -9  -4    0.70    0.50
  -1   9   4   -1.10    0.50
  -1   9   4    0.20    0.90
  -1   9   4    0.70    0.40
   0  -9  -4   90.59    4.40
   0  -9  -4   82.69    4.00
   0   9   4   84.69    4.90
   0   9   4   90.19    4.70
   0   9   4   89.09    3.80
  -1  -9  -4    5.90    1.10
  -1  -9  -4    7.50    0.90
  -1  -9  -4    7.60    0.70
   1   9   4   10.20    1.40
   1   9   4    8.20    1.40
  -2  -9  -4   71.59    3.10
  -2  -9  -4   76.39    3.60
   2   9   4   72.69    3.70
   2   9   4   68.69    3.70
   2   9   4   66.99    4.00
  -3  -9  -4   28.80    1.90
  -3  -9  -4   29.60    1.50
   3   9   4   28.50    2.00
   3   9   4   31.40    2.00
   3   9   4   26.40    2.20
  -4  -9  -4   15.90    1.00
  -4  -9  -4   17.10    1.60
   4   9   4   14.00    1.70
   4   9   4   16.10    1.30
   4   9   4   16.40    1.60
  -5  -9  -4  155.48    6.40
  -5  -9  -4  160.38    6.80
   5   9   4  140.49    7.20
   5   9   4  152.58    6.50
   5   9   4  158.18    6.80
  -6  -9  -4   68.79    3.40
  -6  -9  -4   61.29    3.00
   6   9   4   57.29    3.70
   6   9   4   62.79    2.90
   6   9   4   65.09    3.30
  -7  -9  -4   95.99    4.30
  -7  -9  -4  102.89    4.70
   7   9   4   92.69    5.10
   7   9   4   92.89    4.60
  -8  -9  -4   62.69    3.20
  -8  -9  -4   62.59    3.40
   8   9   4   57.49    3.80
   8   9   4   65.69    3.40
  -9  -9  -4  145.79    6.40
  -9  -9  -4  147.19    6.60
   9   9   4  135.79    7.10
   9   9   4  143.89    6.50
 -10  -9  -4   38.70    2.60
 -10  -9  -4   39.30    2.50
  10   9   4   36.90    3.10
  10   9   4   40.20    2.50
 -11  -9  -4   83.19    4.50
 -11  -9  -4   85.89    4.50
  11   9   4   91.09    4.40
  11   9   4   89.99    5.30
 -12  -9  -4    8.80    1.40
 -12  -9  -4   12.20    1.70
  12   9   4   12.00    2.10
  12   9   4   12.50    1.50
 -13  -9  -4    8.50    1.40
 -13  -9  -4    7.10    1.40
  13   9   4    8.00    1.30
  13   9   4   10.70    2.10
 -14  -9  -4    1.20    0.80
 -14  -9  -4    2.00    1.00
  14   9   4    0.30    1.20
   5 -10  -4    2.90    1.50
   5 -10  -4    2.90    1.00
  -5  10   4    3.50    1.50
   4 -10  -4    2.90    1.40
   4 -10  -4    0.70    0.80
  -4  10   4    3.00    1.30
   3 -10  -4   18.00    2.10
  -3  10   4   19.90    2.50
  -3  10   4   17.40    2.70
   2 -10  -4   18.00    2.00
  -2  10   4   22.40    2.60
  -2  10   4   18.10    2.70
   1 -10  -4  113.09    4.80
   1 -10  -4  100.79    5.20
  -1  10   4  103.59    6.10
  -1  10   4  102.19    5.70
   0 -10  -4    0.80    0.70
   0 -10  -4    2.10    0.60
   0  10   4    2.10    1.00
   0  10   4    1.30    1.00
  -1 -10  -4    0.40    0.50
  -1 -10  -4    0.40    0.60
   1  10   4    0.80    1.00
   1  10   4   -0.60    0.60
  -2 -10  -4   69.99    3.60
  -2 -10  -4   72.79    3.90
   2  10   4   76.79    4.00
   2  10   4   69.89    4.30
  -3 -10  -4    5.30    0.90
   3  10   4    4.10    1.20
   3  10   4    4.00    1.00
   3  10   4    5.00    1.00
  -4 -10  -4    1.10    0.40
  -4 -10  -4    1.30    0.60
   4  10   4    0.00    0.50
   4  10   4    0.80    0.80
   4  10   4    0.80    0.70
  -5 -10  -4   89.49    4.40
  -5 -10  -4   90.69    3.80
   5  10   4   90.89    4.90
   5  10   4   95.09    4.20
   5  10   4   79.79    4.40
  -6 -10  -4    5.40    1.00
  -6 -10  -4    6.30    0.80
   6  10   4    7.60    1.20
   6  10   4    4.50    0.70
   6  10   4    4.10    1.20
  -7 -10  -4   38.00    2.40
  -7 -10  -4   38.30    2.10
   7  10   4   39.50    3.00
   7  10   4   36.90    2.40
  -8 -10  -4  163.68    7.50
  -8 -10  -4  169.78    7.20
   8  10   4  167.28    7.40
   8  10   4  169.38    8.20
  -9 -10  -4   28.20    2.10
  -9 -10  -4   24.90    1.80
   9  10   4   27.20    2.00
   9  10   4   27.80    2.90
 -10 -10  -4    8.80    1.20
 -10 -10  -4    8.90    1.40
  10  10   4   12.60    1.50
  10  10   4   11.60    2.00
 -11 -10  -4   26.60    2.40
 -11 -10  -4   19.40    2.00
  11  10   4   25.00    1.90
  11  10   4   25.40    3.00
 -12 -10  -4    9.10    1.40
 -12 -10  -4   12.90    1.70
  12  10   4   12.30    2.30
  12  10   4   12.10    1.50
 -13 -10  -4   17.70    2.00
 -13 -10  -4   15.20    1.90
  13  10   4   17.60    1.80
  13  10   4   16.80    2.70
   4 -11  -4    2.20    1.50
   4 -11  -4    0.30    0.80
  -4  11   4    1.40    1.30
   3 -11  -4   54.59    3.50
  -3  11   4   47.00    3.80
  -3  11   4   51.89    5.00
   2 -11  -4   -0.70    0.60
  -2  11   4    0.80    1.20
  -2  11   4    1.20    1.00
   1 -11  -4    0.60    0.70
  -1  11   4    2.90    1.40
  -1  11   4   -0.40    0.70
   0 -11  -4   50.49    2.70
   0 -11  -4   50.29    3.20
   0  11   4   55.29    3.60
   0  11   4   43.40    3.70
  -1 -11  -4    6.90    1.00
  -1 -11  -4    6.80    1.20
   1  11   4    6.90    1.40
   1  11   4    5.00    1.50
  -2 -11  -4   -0.70    0.40
  -2 -11  -4   -0.40    0.50
   2  11   4   -0.50    0.50
   2  11   4    0.60    1.00
  -3 -11  -4   14.70    1.80
  -3 -11  -4   16.50    1.60
   3  11   4   16.70    1.90
   3  11   4   15.50    2.20
  -4 -11  -4   22.30    2.00
   4  11   4   25.40    2.60
   4  11   4   23.40    1.90
  -5 -11  -4    0.60    0.60
   5  11   4    1.40    0.70
   5  11   4    1.40    0.60
   5  11   4    0.50    0.90
  -6 -11  -4   -0.10    0.50
   6  11   4    0.50    0.60
   6  11   4   -0.20    0.80
  -7 -11  -4   31.30    2.30
   7  11   4   37.40    2.50
   7  11   4   38.00    3.00
  -8 -11  -4   23.90    2.20
   8  11   4   24.20    2.80
   8  11   4   25.00    2.00
  -9 -11  -4    3.10    0.90
  -9 -11  -4    5.60    0.90
   9  11   4    3.10    1.30
   9  11   4    4.80    1.00
 -10 -11  -4    5.00    0.90
 -10 -11  -4    3.30    0.90
  10  11   4    2.30    1.30
  10  11   4    2.80    0.90
 -11 -11  -4    1.00    0.60
 -11 -11  -4   -0.20    0.60
  11  11   4   -0.70    0.80
  11  11   4    0.00    0.50
 -12 -11  -4    5.00    1.10
 -12 -11  -4    7.00    1.30
  12  11   4    5.70    1.70
  12  11   4    4.70    1.10
 -13 -11  -4    2.50    1.00
 -13 -11  -4   -0.70    0.60
  13  11   4    0.20    0.60
  13  11   4    1.50    1.20
   2 -12  -4   24.30    2.60
  -2  12   4   18.70    3.10
  -2  12   4   26.70    3.00
   1 -12  -4    8.20    1.60
  -1  12   4    7.50    1.70
  -1  12   4    6.60    1.90
   0 -12  -4   12.10    1.40
   0 -12  -4   18.90    2.10
   0  12   4   15.60    2.60
   0  12   4   21.30    2.50
  -1 -12  -4  136.09    6.40
  -1 -12  -4  147.29    7.00
   1  12   4  143.99    7.20
   1  12   4  144.79    7.80
  -2 -12  -4    2.60    1.00
  -2 -12  -4    1.10    0.70
   2  12   4    1.70    1.20
   2  12   4    2.10    1.00
  -3 -12  -4   16.50    1.90
  -3 -12  -4   11.30    1.50
   3  12   4   13.00    2.10
   3  12   4   11.80    1.70
  -4 -12  -4    6.20    1.30
  -4 -12  -4    5.60    1.10
   4  12   4    7.10    1.50
   4  12   4    3.30    1.00
  -5 -12  -4    4.70    1.00
   5  12   4    2.70    1.20
  -6 -12  -4    0.40    0.60
   6  12   4    0.20    0.80
   6  12   4    1.40    0.80
  -7 -12  -4    0.50    0.70
   7  12   4    0.40    0.90
   7  12   4   -0.20    0.60
  -8 -12  -4    4.60    1.10
   8  12   4    4.10    1.00
   8  12   4    4.60    1.40
  -9 -12  -4   19.50    2.00
   9  12   4   13.20    2.20
   9  12   4   18.80    2.10
 -10 -12  -4   67.69    4.00
  10  12   4   72.39    4.00
  10  12   4   68.19    4.70
 -11 -12  -4   12.60    1.80
  11  12   4   12.50    1.70
  11  12   4   12.00    2.30
 -12 -12  -4   24.30    2.60
  12  12   4   33.40    2.40
  12  12   4   35.90    3.90
   1 -13  -4    1.70    1.00
  -1  13   4    0.90    1.20
  -1  13   4    1.20    1.40
   0 -13  -4    0.40    0.80
   0  13   4    3.20    1.30
   0  13   4    3.90    1.70
  -1 -13  -4   -0.40    0.60
  -1 -13  -4    0.90    0.60
   1  13   4    0.80    1.00
   1  13   4    0.50    1.30
  -2 -13  -4    3.70    1.20
  -2 -13  -4    1.90    0.80
   2  13   4    2.40    1.10
   2  13   4    2.10    1.40
  -3 -13  -4    1.90    0.90
  -3 -13  -4    0.50    0.60
   3  13   4    1.30    1.10
   3  13   4    0.30    0.80
  -4 -13  -4   40.80    2.70
  -4 -13  -4   40.40    2.90
   4  13   4   39.50    3.80
  -5 -13  -4   24.60    2.50
  -5 -13  -4   20.00    2.10
   5  13   4   21.20    2.70
  -6 -13  -4    5.30    1.10
  -6 -13  -4    5.10    1.20
   6  13   4    8.10    1.70
  -7 -13  -4   11.60    1.60
   7  13   4   10.70    2.00
   7  13   4   14.00    1.90
  -8 -13  -4   62.59    3.80
   8  13   4   69.69    4.70
   8  13   4   60.89    3.80
  -9 -13  -4   44.60    3.10
   9  13   4   47.50    3.20
   9  13   4   50.89    4.00
 -10 -13  -4   12.80    1.80
  10  13   4   16.10    2.70
  10  13   4   11.80    1.70
 -11 -13  -4    2.10    1.00
  11  13   4    0.40    1.20
  11  13   4    2.00    0.90
  -2 -14  -4    1.40    0.90
  -2 -14  -4    0.60    0.60
   2  14   4   -0.60    0.90
   2  14   4    4.00    1.70
  -3 -14  -4    0.90    0.70
  -3 -14  -4    1.70    1.00
   3  14   4    0.40    1.10
  -4 -14  -4    1.40    0.90
  -4 -14  -4    0.40    0.90
   4  14   4    0.30    1.00
  -5 -14  -4   -0.40    0.60
  -5 -14  -4    2.00    0.90
   5  14   4    0.30    1.20
  -6 -14  -4   30.60    2.70
  -6 -14  -4   29.60    2.90
   6  14   4   22.70    3.00
  -7 -14  -4    9.80    1.60
  -7 -14  -4    9.90    1.70
   7  14   4    5.70    1.70
  -8 -14  -4    2.30    1.10
  -8 -14  -4    1.30    0.80
   8  14   4    3.60    1.40
  -9 -14  -4   23.20    2.50
   9  14   4   24.80    3.20
   6  12  -5   28.70    3.30
   6  12  -5   30.90    3.40
  -6 -12   5   24.20    2.50
  -6 -12   5   25.40    2.60
   5  12  -5    7.40    1.80
   5  12  -5    5.60    1.60
  -5 -12   5    4.60    1.20
  -5 -12   5    4.80    1.30
   4  12  -5    2.10    1.30
   4  12  -5    3.50    1.40
  -4 -12   5    0.90    0.70
  -4 -12   5    0.60    0.70
   3  12  -5   82.29    5.40
   3  12  -5   96.69    5.70
  -3 -12   5   94.19    5.10
  -3 -12   5   79.39    4.60
   2  12  -5   12.80    2.40
   2  12  -5    9.80    2.10
  -2 -12   5    8.70    1.40
  -2 -12   5   12.60    2.00
   1  12  -5    2.90    1.40
   1  12  -5    1.80    1.40
  -1 -12   5    0.50    0.70
  -1 -12   5    1.40    0.90
   8  11  -5    1.00    1.20
   8  11  -5    0.80    1.30
  -8 -11   5    0.90    0.90
   7  11  -5   37.40    3.70
   7  11  -5   38.00    3.90
  -7 -11   5   33.30    2.50
  -7 -11   5   36.20    2.70
   6  11  -5    1.20    1.20
   6  11  -5   -0.10    0.90
  -6 -11   5   -0.70    0.60
  -6 -11   5    1.30    0.80
   5  11  -5    1.00    1.10
   5  11  -5   -0.70    0.70
  -5 -11   5   -0.30    0.60
  -5 -11   5    0.30    0.70
   4  11  -5   59.09    4.30
   4  11  -5   59.29    4.20
  -4 -11   5   65.39    3.70
  -4 -11   5   65.19    3.80
   3  11  -5    1.10    1.10
   3  11  -5    1.70    1.10
  -3 -11   5    1.70    0.80
  -3 -11   5    0.80    0.80
   2  11  -5   36.30    3.60
   2  11  -5   35.20    3.60
  -2 -11   5   38.50    2.60
  -2 -11   5   42.70    3.10
   1  11  -5   49.99    3.80
   1  11  -5   40.40    4.00
  -1 -11   5   41.00    3.10
  -1 -11   5   43.90    2.70
   0  11  -5    9.70    2.10
   0  11  -5   10.30    2.10
   0 -11   5   12.20    1.40
   0 -11   5    9.10    1.60
  -1  11  -5    0.60    1.20
  -1  11  -5    0.80    1.30
   1 -11   5    0.80    0.80
  -2  11  -5   12.80    2.50
  -2  11  -5   12.10    2.60
   2 -11   5   15.60    2.20
  10  10  -5   17.00    2.70
 -10 -10   5   12.20    1.80
   9  10  -5   62.09    4.60
   9  10  -5   58.49    4.40
  -9 -10   5   59.49    3.80
   8  10  -5    7.90    1.80
   8  10  -5    8.10    1.80
  -8 -10   5    7.00    1.40
   7  10  -5    8.60    1.90
   7  10  -5    8.70    1.90
  -7 -10   5    9.70    1.60
  -7 -10   5   10.60    1.40
   6  10  -5    7.30    1.70
   6  10  -5    5.80    1.50
  -6 -10   5    4.60    1.10
  -6 -10   5    7.10    1.20
   5  10  -5    7.90    1.80
   5  10  -5    7.70    1.70
  -5 -10   5    8.40    1.40
  -5 -10   5    7.00    1.20
   4  10  -5   33.10    3.40
   4  10  -5   33.40    3.20
  -4 -10   5   31.30    2.40
  -4 -10   5   35.00    2.50
   3  10  -5   92.39    5.30
   3  10  -5   98.29    5.60
  -3 -10   5   89.89    4.70
  -3 -10   5   89.69    4.80
   2  10  -5   30.30    3.00
   2  10  -5   31.30    3.20
  -2 -10   5   25.40    2.50
  -2 -10   5   27.00    2.00
   1  10  -5    0.20    1.00
   1  10  -5    0.60    0.90
  -1 -10   5   -0.10    0.50
  -1 -10   5    0.20    0.70
   0  10  -5    1.30    1.00
   0  10  -5    0.50    1.10
   0 -10   5    0.40    0.50
   0 -10   5    1.50    0.90
  -1  10  -5    2.10    1.30
  -1  10  -5    0.70    1.10
   1 -10   5    0.70    0.50
   1 -10   5   -0.10    0.70
  -2  10  -5   73.49    5.00
  -2  10  -5   77.99    5.20
   2 -10   5   68.89    4.40
  -3  10  -5    0.40    1.20
  -3  10  -5    2.10    1.30
   3 -10   5    1.30    0.90
  -4  10  -5  106.89    6.70
  -4  10  -5   96.59    6.40
   4 -10   5  100.09    5.70
  10   9  -5   31.40    3.30
  10   9  -5   33.30    3.60
 -10  -9   5   25.00    2.50
   9   9  -5    9.50    1.90
   9   9  -5    8.80    1.90
  -9  -9   5    7.60    1.40
   8   9  -5    1.00    1.00
   8   9  -5    2.00    1.20
  -8  -9   5    0.70    0.80
   7   9  -5    1.40    1.20
   7   9  -5   -0.60    0.80
  -7  -9   5   -0.20    0.60
  -7  -9   5   -0.70    0.40
   6   9  -5    1.70    1.00
   6   9  -5    0.70    0.90
  -6  -9   5   -0.10    0.50
  -6  -9   5    0.70    0.60
   5   9  -5    8.10    1.70
   5   9  -5    9.10    1.70
  -5  -9   5    9.50    1.30
  -5  -9   5    7.20    1.30
   4   9  -5    4.30    1.30
   4   9  -5    1.10    0.90
  -4  -9   5    2.50    0.90
  -4  -9   5    3.50    0.90
   3   9  -5   15.90    2.40
   3   9  -5   21.10    2.40
  -3  -9   5   19.50    2.00
  -3  -9   5   20.60    1.90
   2   9  -5   67.69    4.40
   2   9  -5   72.69    4.30
  -2  -9   5   63.89    3.80
  -2  -9   5   66.89    3.60
   1   9  -5    3.60    1.20
   1   9  -5    1.00    1.10
  -1  -9   5    2.90    0.80
  -1  -9   5    2.10    0.90
   0   9  -5   -0.40    0.80
   0   9  -5    2.30    1.10
   0  -9   5    0.20    0.50
   0  -9   5    1.10    0.70
  -1   9  -5    0.20    0.90
  -1   9  -5    3.60    1.30
   1  -9   5    0.50    0.70
   1  -9   5    1.20    0.50
  -2   9  -5   28.30    3.20
  -2   9  -5   23.00    2.80
   2  -9   5   24.00    2.50
  -3   9  -5   37.30    3.80
  -3   9  -5   28.90    3.40
   3  -9   5   38.30    2.90
  -4   9  -5   22.90    3.20
  -4   9  -5   24.00    3.10
   4  -9   5   25.90    2.70
  -5   9  -5   19.40    2.80
   5  -9   5   17.60    2.70
   5  -9   5   16.20    2.20
  11   8  -5    0.00    1.10
  11   8  -5   -0.40    1.00
 -11  -8   5   -0.10    0.50
 -11  -8   5   -0.90    0.60
  10   8  -5    2.60    1.30
  10   8  -5    1.50    1.10
 -10  -8   5    1.60    0.70
 -10  -8   5    1.10    0.80
   9   8  -5   34.80    3.50
   9   8  -5   37.30    3.10
  -9  -8   5   37.60    2.30
  -9  -8   5   39.80    2.70
   8   8  -5    1.60    1.00
   8   8  -5    1.70    1.10
  -8  -8   5    0.80    0.70
  -8  -8   5    1.00    0.50
   7   8  -5   50.09    3.70
   7   8  -5   54.19    3.80
  -7  -8   5   55.79    2.90
  -7  -8   5   50.59    3.20
  -7  -8   5   55.29    2.70
   6   8  -5    6.00    1.50
   6   8  -5    8.80    1.70
  -6  -8   5    5.70    1.10
  -6  -8   5    7.50    1.00
   5   8  -5   86.99    5.00
   5   8  -5   82.09    4.70
  -5  -8   5   84.99    4.10
  -5  -8   5   74.69    4.10
   4   8  -5    6.10    1.50
   4   8  -5    6.90    1.60
  -4  -8   5    7.70    1.20
  -4  -8   5    6.90    1.10
   3   8  -5   99.49    5.10
   3   8  -5   90.89    5.30
  -3  -8   5   95.09    4.60
  -3  -8   5   90.19    4.60
   2   8  -5   -1.60    0.60
   2   8  -5    0.10    0.70
  -2  -8   5    0.90    0.70
  -2  -8   5    0.00    0.50
   1   8  -5    5.90    1.40
   1   8  -5    5.60    1.30
  -1  -8   5    7.50    1.10
  -1  -8   5    5.90    1.10
   0   8  -5    1.00    0.80
   0   8  -5    0.30    0.80
   0  -8   5    1.20    0.60
   0  -8   5    0.90    0.70
  -1   8  -5   30.70    3.00
  -1   8  -5   32.10    2.70
   1  -8   5   32.10    1.90
   1  -8   5   31.90    2.30
  -2   8  -5    8.90    1.70
  -2   8  -5    6.80    1.60
   2  -8   5    8.40    0.90
   2  -8   5    7.30    1.40
  -3   8  -5   89.69    5.40
  -3   8  -5   94.39    5.40
   3  -8   5   82.89    4.70
  -4   8  -5   72.29    4.80
  -4   8  -5   69.99    4.80
   4  -8   5   68.49    4.20
  -5   8  -5  102.49    6.00
   5  -8   5   81.79    4.90
  -6   8  -5   25.00    3.20
   6  -8   5   25.60    3.30
   6  -8   5   24.60    2.60
  -7   8  -5   71.79    5.30
   7  -8   5   69.29    4.30
  11   7  -5   21.50    2.70
  11   7  -5   18.10    2.60
 -11  -7   5   17.70    2.00
 -11  -7   5   19.50    1.90
  10   7  -5   20.70    2.60
  10   7  -5   20.70    2.80
 -10  -7   5   17.80    2.00
 -10  -7   5   21.40    1.90
   9   7  -5   51.49    3.70
   9   7  -5   52.99    3.70
  -9  -7   5   58.09    3.00
  -9  -7   5   44.70    3.10
   8   7  -5    1.20    1.00
   8   7  -5    1.30    1.00
  -8  -7   5    1.20    0.70
  -8  -7   5    0.30    0.50
   7   7  -5    2.70    1.10
   7   7  -5    0.80    0.90
  -7  -7   5    1.80    0.70
  -7  -7   5    1.90    0.50
  -7  -7   5    1.10    0.40
   6   7  -5   32.50    2.70
   6   7  -5   34.30    2.70
  -6  -7   5   35.60    2.10
  -6  -7   5   35.40    1.90
  -6  -7   5   33.30    2.30
   5   7  -5  229.68   10.20
   5   7  -5  225.48   10.30
  -5  -7   5  223.58    9.40
  -5  -7   5  222.88    9.60
  -5  -7   5  226.88    9.10
   4   7  -5  164.78    8.10
   4   7  -5  166.98    7.90
  -4  -7   5  176.28    6.90
  -4  -7   5  172.98    7.50
  -4  -7   5  167.98    7.40
   3   7  -5   55.19    3.40
   3   7  -5   51.59    3.60
   3   7  -5   47.20    2.30
  -3  -7   5   61.69    3.00
  -3  -7   5   55.29    2.90
   2   7  -5  251.97   11.20
   2   7  -5  248.48   10.70
  -2  -7   5  245.98   10.30
  -2  -7   5  241.18   10.40
   1   7  -5   83.69    4.40
   1   7  -5   80.49    4.80
  -1  -7   5   80.99    4.10
  -1  -7   5   81.79    3.90
   0   7  -5   55.09    3.60
   0   7  -5   52.19    3.30
   0  -7   5   54.19    3.10
   0  -7   5   56.29    2.80
  -1   7  -5   -0.40    0.70
  -1   7  -5    0.80    1.00
   1  -7   5    0.80    0.60
   1  -7   5   -0.10    0.30
  -2   7  -5    1.40    0.90
  -2   7  -5    2.90    1.20
   2  -7   5    2.60    0.80
   2  -7   5    2.50    0.50
  -3   7  -5    6.00    1.50
  -3   7  -5    7.00    1.50
   3  -7   5    6.90    0.80
   3  -7   5    4.80    1.10
  -4   7  -5   58.99    4.10
  -4   7  -5   65.39    4.30
   4  -7   5   58.19    3.60
  -5   7  -5  115.99    6.70
   5  -7   5  130.79    6.30
  -6   7  -5   76.79    5.00
   6  -7   5   66.39    4.10
   6  -7   5   65.09    4.60
  -7   7  -5    5.80    1.80
   7  -7   5    6.00    1.60
   7  -7   5    2.70    1.00
  -8   7  -5    7.30    1.90
   8  -7   5    5.40    1.30
   8  -7   5    4.50    1.80
  12   6  -5   13.90    2.50
  12   6  -5   21.20    2.90
 -12  -6   5   12.10    1.70
 -12  -6   5   17.10    1.80
  11   6  -5   60.79    4.40
  11   6  -5   62.49    4.40
 -11  -6   5   59.79    3.50
 -11  -6   5   61.99    3.60
  10   6  -5   67.09    4.40
  10   6  -5   57.49    4.20
 -10  -6   5   65.29    3.50
 -10  -6   5   61.79    3.60
   9   6  -5    0.40    0.90
   9   6  -5    1.50    1.00
  -9  -6   5    2.10    0.70
  -9  -6   5    1.90    0.70
   8   6  -5   25.20    2.70
   8   6  -5   28.00    2.80
  -8  -6   5   26.30    1.80
  -8  -6   5   25.20    2.00
   7   6  -5   30.20    2.50
   7   6  -5   32.20    2.50
  -7  -6   5   22.90    1.50
  -7  -6   5   28.20    2.00
  -7  -6   5   29.90    1.80
   6   6  -5   14.10    1.90
   6   6  -5   12.60    1.80
  -6  -6   5   11.40    1.10
  -6  -6   5   13.50    1.00
  -6  -6   5    8.80    1.20
   5   6  -5  327.27   14.20
   5   6  -5  336.97   14.20
  -5  -6   5  335.17   13.40
  -5  -6   5  334.27   13.70
  -5  -6   5  342.37   13.30
   4   6  -5  374.56   15.00
   4   6  -5  358.56   15.10
  -4  -6   5  358.06   14.00
  -4  -6   5  324.07   14.30
  -4  -6   5  377.76   14.60
   3   6  -5   13.30    1.80
   3   6  -5    8.30    1.30
  -3  -6   5    8.70    1.10
  -3  -6   5   11.10    1.20
  -3  -6   5   11.10    0.70
   2   6  -5  354.86   13.40
   2   6  -5  337.57   14.40
   2   6  -5  349.17   14.70
  -2  -6   5  351.26   14.00
  -2  -6   5  336.47   14.00
   1   6  -5   80.09    4.00
   1   6  -5   78.59    3.10
   1   6  -5   75.59    3.30
   1   6  -5   77.49    4.50
  -1  -6   5   75.79    3.80
  -1  -6   5   75.49    3.60
   0   6  -5   36.60    1.60
   0   6  -5   36.20    2.80
   0   6  -5   38.50    2.50
   0   6  -5   37.70    1.60
   0  -6   5   36.10    2.30
   0  -6   5   41.60    2.10
  -1   6  -5    4.10    0.40
  -1   6  -5    2.50    0.90
  -1   6  -5    2.20    0.90
   1  -6   5    3.30    0.60
   1  -6   5    3.80    0.80
  -2   6  -5   69.19    4.10
  -2   6  -5   66.19    4.00
  -2   6  -5   71.99    3.10
   2  -6   5   72.19    3.20
   2  -6   5   76.19    3.90
  -3   6  -5   11.30    1.00
  -3   6  -5   12.80    1.80
  -3   6  -5    8.50    1.60
   3  -6   5    9.40    1.30
   3  -6   5   10.20    0.90
  -4   6  -5    3.10    0.60
  -4   6  -5    1.70    0.90
  -4   6  -5    2.70    1.10
   4  -6   5    1.30    0.70
   4  -6   5    3.70    0.50
  -5   6  -5   26.80    1.70
  -5   6  -5   24.30    2.70
   5  -6   5   27.20    2.80
   5  -6   5   25.50    2.40
  -6   6  -5   -0.60    0.30
  -6   6  -5    1.50    1.10
   6  -6   5    0.50    0.60
   6  -6   5    0.80    0.90
  -7   6  -5    5.90    1.70
  -7   6  -5    5.30    1.00
   7  -6   5    6.60    1.70
   7  -6   5    5.70    1.20
  -8   6  -5   66.59    4.90
  -8   6  -5   75.09    4.00
   8  -6   5   73.59    4.30
   8  -6   5   78.59    5.20
  -9   6  -5    7.30    2.00
   9  -6   5   10.70    2.30
   9  -6   5   10.20    1.70
  12   5  -5   -0.60    0.90
  12   5  -5    0.90    1.20
 -12  -5   5    1.10    0.80
 -12  -5   5    0.30    0.70
  11   5  -5    0.00    1.00
  11   5  -5    1.70    1.20
 -11  -5   5    2.60    0.90
 -11  -5   5    1.70    0.80
  10   5  -5   27.40    3.10
  10   5  -5   33.30    3.30
 -10  -5   5   30.00    2.20
 -10  -5   5   31.50    2.20
   9   5  -5  129.59    6.80
   9   5  -5  127.39    6.70
  -9  -5   5  126.39    5.90
  -9  -5   5  126.49    5.90
   8   5  -5   35.70    2.90
   8   5  -5   32.50    2.70
  -8  -5   5   32.90    2.20
  -8  -5   5   32.20    2.10
   7   5  -5   22.30    2.50
   7   5  -5   17.90    2.10
  -7  -5   5   14.90    1.00
  -7  -5   5   21.10    1.40
  -7  -5   5   20.50    1.80
   6   5  -5  365.76   15.50
   6   5  -5  367.46   15.40
  -6  -5   5  381.46   14.50
  -6  -5   5  355.46   14.90
  -6  -5   5  364.76   14.60
   5   5  -5   48.80    3.00
   5   5  -5   45.60    3.00
  -5  -5   5   45.40    2.60
  -5  -5   5   49.60    2.40
  -5  -5   5   49.60    2.40
   4   5  -5   -0.30    0.50
   4   5  -5    0.00    0.60
  -4  -5   5    0.30    0.30
  -4  -5   5    0.60    0.50
  -4  -5   5    0.40    0.30
   3   5  -5  339.37   13.80
   3   5  -5  327.57   14.00
  -3  -5   5  331.47   13.10
  -3  -5   5  339.37   13.40
  -3  -5   5  333.87   13.50
   2   5  -5    1.80    0.80
   2   5  -5    2.00    0.80
  -2  -5   5    0.90    0.50
  -2  -5   5    1.00    0.30
  -2  -5   5    0.80    0.40
   1   5  -5   20.80    1.60
   1   5  -5   20.90    1.10
   1   5  -5   21.80    2.20
  -1  -5   5   19.10    1.40
  -1  -5   5   19.70    1.40
   0   5  -5  126.79    5.00
   0   5  -5  124.89    5.70
   0   5  -5  118.09    6.10
   0  -5   5  126.69    5.40
   0  -5   5  125.69    5.60
  -1   5  -5    5.40    1.20
  -1   5  -5    6.10    0.60
  -1   5  -5    6.60    1.10
   1  -5   5    5.50    0.70
   1  -5   5    6.10    0.90
  -2   5  -5   20.20    2.00
  -2   5  -5   25.10    2.10
  -2   5  -5   23.80    1.30
   2  -5   5   22.50    1.70
   2  -5   5   20.20    1.30
  -3   5  -5   95.19    4.30
  -3   5  -5  107.29    5.40
  -3   5  -5   99.39    5.20
   3  -5   5  100.79    4.90
   3  -5   5  103.79    4.30
  -4   5  -5    6.90    1.40
  -4   5  -5    6.80    1.40
  -4   5  -5    6.70    0.80
   4  -5   5    6.60    1.10
   4  -5   5    7.60    0.60
  -5   5  -5   40.60    3.00
  -5   5  -5   40.20    2.20
   5  -5   5   36.10    2.50
   5  -5   5   41.00    2.90
  -6   5  -5   19.90    1.50
  -6   5  -5   15.50    2.20
   6  -5   5   18.20    2.40
   6  -5   5   22.00    2.10
  -7   5  -5    7.00    1.70
  -7   5  -5    8.70    1.20
   7  -5   5    4.80    1.40
   7  -5   5    6.90    1.30
  -8   5  -5   15.90    1.70
  -8   5  -5   10.50    2.10
   8  -5   5   13.40    2.40
   8  -5   5   16.00    1.90
  -9   5  -5    2.40    0.90
  -9   5  -5    2.20    1.30
   9  -5   5    0.20    1.20
   9  -5   5    2.30    1.00
 -10   5  -5   13.30    1.80
 -10   5  -5   12.10    2.40
  10  -5   5   15.20    2.70
  10  -5   5   10.80    1.80
  12   4  -5    2.00    1.60
  12   4  -5    2.90    1.40
 -12  -4   5    1.80    0.90
 -12  -4   5    1.50    0.70
  11   4  -5   78.19    4.90
  11   4  -5   66.79    4.90
 -11  -4   5   70.09    3.70
 -11  -4   5   67.99    3.90
  10   4  -5    7.90    1.70
  10   4  -5    4.80    1.50
 -10  -4   5    4.70    1.00
 -10  -4   5    6.20    1.10
   9   4  -5   87.49    5.00
   9   4  -5   81.59    5.10
  -9  -4   5   81.99    4.20
  -9  -4   5   82.79    4.10
   8   4  -5   90.89    5.10
   8   4  -5   85.29    5.00
  -8  -4   5   89.59    4.30
  -8  -4   5   91.59    4.30
   7   4  -5   32.90    2.70
   7   4  -5   35.70    2.70
  -7  -4   5   38.40    2.20
  -7  -4   5   35.10    2.20
   6   4  -5  328.17   14.10
   6   4  -5  329.57   13.90
  -6  -4   5  342.17   13.20
  -6  -4   5  324.27   12.80
  -6  -4   5  321.87   13.40
   5   4  -5  281.07   11.70
   5   4  -5  281.67   11.90
  -5  -4   5  282.07   11.10
  -5  -4   5  263.67   11.20
  -5  -4   5  268.87   10.80
   4   4  -5   12.20    1.40
   4   4  -5   12.30    1.60
  -4  -4   5    9.40    0.80
  -4  -4   5   12.40    1.20
  -4  -4   5   11.00    0.90
   3   4  -5  191.58    8.30
   3   4  -5  196.98    8.50
  -3  -4   5  196.18    7.90
  -3  -4   5  190.28    7.80
  -3  -4   5  193.58    8.10
   2   4  -5  232.68    9.60
   2   4  -5  213.18    9.20
  -2  -4   5  216.28    8.90
  -2  -4   5  220.38    8.70
  -2  -4   5  219.38    9.00
   1   4  -5  171.58    6.80
   1   4  -5  169.88    7.30
   1   4  -5  172.28    7.70
  -1  -4   5  174.28    7.10
  -1  -4   5  166.08    7.10
   0   4  -5    2.90    0.70
   0   4  -5    3.10    0.40
   0   4  -5    3.30    0.90
   0  -4   5    2.90    0.60
   0  -4   5    3.60    0.60
  -1   4  -5  215.58    9.00
  -1   4  -5  219.98    9.50
  -1   4  -5  199.38    8.50
   1  -4   5  216.48    8.60
   1  -4   5  221.78    8.90
  -2   4  -5  101.99    4.40
  -2   4  -5   97.09    4.90
  -2   4  -5  102.49    5.10
   2  -4   5  106.39    4.80
   2  -4   5  105.29    4.30
  -3   4  -5   53.99    2.50
  -3   4  -5   59.29    3.30
  -3   4  -5   48.30    3.10
   3  -4   5   50.59    2.80
   3  -4   5   51.19    2.30
  -4   4  -5   12.90    1.70
  -4   4  -5   11.40    1.10
  -4   4  -5   12.90    1.70
   4  -4   5   11.80    0.70
   4  -4   5   10.20    1.30
  -5   4  -5   20.70    1.40
  -5   4  -5   17.60    2.10
   5  -4   5   20.50    1.00
   5  -4   5   21.30    1.70
   5  -4   5   21.10    2.20
  -6   4  -5    8.90    1.60
  -6   4  -5   16.00    1.50
   6  -4   5   12.40    1.90
   6  -4   5   16.10    1.70
  -7   4  -5   11.90    1.40
  -7   4  -5   11.90    1.90
   7  -4   5   10.80    1.90
   7  -4   5   12.70    1.60
  -8   4  -5   33.80    3.30
  -8   4  -5   29.40    2.20
   8  -4   5   32.20    2.30
   8  -4   5   32.80    3.40
  -9   4  -5    5.80    1.50
  -9   4  -5    9.40    1.40
   9  -4   5    7.70    1.80
   9  -4   5   10.70    1.60
 -10   4  -5    0.40    1.10
 -10   4  -5    5.20    1.20
  10  -4   5    3.00    1.00
  10  -4   5    2.70    1.30
 -11   4  -5    1.10    0.90
 -11   4  -5   -0.90    0.80
  11  -4   5    0.10    0.60
  11  -4   5   -1.80    0.80
  12   3  -5    1.80    1.10
  12   3  -5    1.90    1.30
 -12  -3   5   -0.10    0.70
  11   3  -5   12.70    2.10
  11   3  -5   10.20    2.10
 -11  -3   5   16.40    1.60
 -11  -3   5   10.60    1.60
  10   3  -5   -1.10    0.80
  10   3  -5    1.10    1.10
 -10  -3   5    2.30    0.70
 -10  -3   5    1.30    0.80
   9   3  -5   -1.30    0.60
   9   3  -5   -0.90    0.80
  -9  -3   5   -0.40    0.50
  -9  -3   5    0.90    0.60
   8   3  -5   92.49    5.10
   8   3  -5   91.99    5.30
  -8  -3   5   90.59    4.50
  -8  -3   5   93.19    4.40
   7   3  -5    0.60    0.80
   7   3  -5    1.00    0.80
  -7  -3   5    0.80    0.50
  -7  -3   5    1.00    0.50
   6   3  -5    0.50    0.70
   6   3  -5    1.30    0.80
  -6  -3   5    1.00    0.50
  -6  -3   5    0.90    0.20
  -6  -3   5    1.00    0.50
  -6  -3   5    1.00    0.20
   5   3  -5   78.59    4.30
   5   3  -5   84.59    4.20
  -5  -3   5   78.59    3.30
  -5  -3   5   79.69    3.70
  -5  -3   5   81.49    3.80
   4   3  -5  136.19    6.50
   4   3  -5  135.39    6.20
  -4  -3   5  140.39    5.80
  -4  -3   5  144.39    5.90
  -4  -3   5  135.29    5.60
   3   3  -5  118.59    5.70
   3   3  -5  126.79    5.50
  -3  -3   5  120.29    5.20
  -3  -3   5  120.29    5.10
  -3  -3   5  122.89    5.00
   2   3  -5   27.50    1.70
   2   3  -5   26.10    1.90
  -2  -3   5   29.90    1.60
  -2  -3   5   27.90    1.40
  -2  -3   5   29.20    1.50
   1   3  -5    1.30    0.50
   1   3  -5    0.80    0.60
  -1  -3   5    1.20    0.40
  -1  -3   5    1.40    0.30
  -1  -3   5    1.10    0.40
   0   3  -5  334.97   14.10
   0   3  -5  341.07   13.60
   0   3  -5  344.67   13.40
   0  -3   5  348.87   13.50
   0  -3   5  346.27   13.60
  -1   3  -5  333.97   14.10
  -1   3  -5  339.37   13.70
  -1   3  -5  340.37   13.30
   1  -3   5  351.76   13.40
   1  -3   5  343.37   13.60
  -2   3  -5   20.50    1.50
  -2   3  -5   21.40    1.20
  -2   3  -5   23.70    1.90
   2  -3   5   22.10    1.50
   2  -3   5   19.70    1.10
  -3   3  -5   92.29    4.50
  -3   3  -5   87.29    4.50
  -3   3  -5   88.39    4.00
   3  -3   5  100.69    4.30
   3  -3   5   89.09    3.80
  -4   3  -5   13.20    1.20
  -4   3  -5   13.70    1.60
   4  -3   5   14.60    0.80
   4  -3   5   11.50    1.30
  -5   3  -5    7.70    1.30
  -5   3  -5    8.20    1.00
   5  -3   5    7.30    1.20
   5  -3   5    7.80    0.50
   5  -3   5    8.50    1.10
  -6   3  -5   49.70    2.90
  -6   3  -5   58.69    3.60
   6  -3   5   57.59    3.50
   6  -3   5   60.19    3.10
  -7   3  -5   63.49    3.40
  -7   3  -5   61.49    3.90
   7  -3   5   64.39    4.00
   7  -3   5   65.59    3.50
  -8   3  -5  117.39    6.10
  -8   3  -5  107.99    5.30
   8  -3   5  102.39    5.30
   8  -3   5  114.29    6.10
  -9   3  -5    5.20    1.50
  -9   3  -5    6.90    1.20
   9  -3   5    4.00    1.00
   9  -3   5    3.70    1.30
 -10   3  -5   16.80    1.90
 -10   3  -5   21.70    2.80
  10  -3   5   18.50    2.60
  10  -3   5   18.00    2.00
 -11   3  -5    4.20    1.50
 -11   3  -5    6.50    1.40
  11  -3   5    6.20    1.30
  11  -3   5    4.90    1.70
  12   2  -5    2.90    1.70
  12   2  -5    4.90    1.60
 -12  -2   5    2.10    1.00
  11   2  -5    1.20    1.30
  11   2  -5    2.10    1.10
 -11  -2   5    3.50    1.00
  10   2  -5   35.20    3.60
  10   2  -5   39.30    3.20
 -10  -2   5   42.80    2.40
 -10  -2   5   34.60    2.50
   9   2  -5   36.90    3.00
   9   2  -5   35.80    3.30
  -9  -2   5   37.60    2.40
  -9  -2   5   33.50    2.10
   8   2  -5   31.30    2.90
   8   2  -5   32.40    3.10
  -8  -2   5   24.60    1.70
  -8  -2   5   29.10    2.00
   7   2  -5    6.00    1.30
   7   2  -5    5.90    1.30
  -7  -2   5    8.30    1.00
  -7  -2   5    8.00    1.10
   6   2  -5  224.08    9.90
   6   2  -5  221.78   10.00
  -6  -2   5  228.18    9.40
  -6  -2   5  228.38    9.30
   5   2  -5   18.00    1.90
   5   2  -5   20.00    2.10
  -5  -2   5   19.80    1.30
  -5  -2   5   18.70    1.30
   4   2  -5    5.80    1.10
   4   2  -5    4.10    0.90
  -4  -2   5    4.10    0.30
  -4  -2   5    4.80    0.70
  -4  -2   5    4.70    0.30
  -4  -2   5    3.90    0.60
   3   2  -5    8.60    1.20
   3   2  -5    8.00    1.00
  -3  -2   5    7.30    0.70
  -3  -2   5    7.40    0.50
  -3  -2   5    7.50    0.80
   2   2  -5   54.29    2.70
   2   2  -5   59.39    3.20
  -2  -2   5   56.19    2.50
  -2  -2   5   57.69    2.60
  -2  -2   5   54.49    2.50
   1   2  -5  652.43   24.90
   1   2  -5  638.04   25.30
  -1  -2   5  657.13   24.80
  -1  -2   5  644.44   24.70
  -1  -2   5  620.04   24.80
   0   2  -5   13.30    0.90
   0   2  -5   14.30    1.00
   0   2  -5   14.00    1.40
   0  -2   5   13.20    1.00
   0  -2   5   14.20    0.90
  -1   2  -5  548.75   21.90
  -1   2  -5  567.04   22.00
  -1   2  -5  577.44   22.50
   1  -2   5  550.44   22.10
   1  -2   5  595.34   21.90
  -2   2  -5   80.49    3.70
  -2   2  -5   85.39    3.50
  -2   2  -5   77.99    4.10
   2  -2   5   80.99    3.40
   2  -2   5   80.79    3.70
  -3   2  -5   36.50    2.20
  -3   2  -5   42.10    2.10
  -3   2  -5   42.60    2.40
   3  -2   5   37.90    1.80
   3  -2   5   39.90    2.10
  -4   2  -5    2.30    0.70
  -4   2  -5    1.90    0.50
   4  -2   5    2.20    0.60
   4  -2   5    2.10    0.30
   4  -2   5    2.70    0.70
  -5   2  -5   12.30    1.20
  -5   2  -5   16.00    1.70
   5  -2   5   13.20    0.70
   5  -2   5   11.00    1.20
   5  -2   5   11.30    1.40
  -6   2  -5   34.80    1.40
  -6   2  -5   31.60    2.40
  -6   2  -5   33.70    2.10
   6  -2   5   34.60    2.50
   6  -2   5   32.80    2.10
  -7   2  -5   50.49    3.30
  -7   2  -5   47.20    2.70
   7  -2   5   46.60    2.70
   7  -2   5   51.39    3.30
  -8   2  -5   61.49    3.40
  -8   2  -5   60.29    3.80
   8  -2   5   60.29    3.30
   8  -2   5   60.19    3.90
  -9   2  -5   74.79    4.60
  -9   2  -5   73.59    4.10
   9  -2   5   80.09    4.10
   9  -2   5   82.59    4.80
 -10   2  -5    1.20    0.90
 -10   2  -5    0.70    0.90
  10  -2   5    1.10    0.70
  10  -2   5    1.30    1.00
 -11   2  -5   36.50    3.00
 -11   2  -5   27.20    2.70
  11  -2   5   31.70    2.40
  11  -2   5   30.20    3.40
 -12   2  -5    1.30    1.20
 -12   2  -5    2.80    1.10
  12  -2   5    0.70    0.80
  12  -2   5    0.80    1.30
  12   1  -5    1.90    1.30
  12   1  -5    3.80    1.50
 -12  -1   5    4.00    1.20
  11   1  -5   10.60    2.00
  11   1  -5   10.00    2.10
 -11  -1   5   12.60    1.70
  10   1  -5    0.30    1.00
  10   1  -5    0.70    1.00
 -10  -1   5    0.80    0.50
 -10  -1   5    2.30    0.90
   9   1  -5    0.60    0.90
   9   1  -5   -0.60    0.80
  -9  -1   5   -0.70    0.50
  -9  -1   5    0.10    0.40
   8   1  -5   51.99    3.50
   8   1  -5   56.49    3.70
  -8  -1   5   53.29    3.00
  -8  -1   5   47.40    2.60
   7   1  -5   40.40    2.80
   7   1  -5   37.60    2.70
  -7  -1   5   37.10    2.00
  -7  -1   5   33.70    2.20
   6   1  -5   18.20    2.00
   6   1  -5   15.10    1.90
  -6  -1   5   14.50    1.10
  -6  -1   5   19.20    1.40
   5   1  -5   14.20    1.70
   5   1  -5   13.40    1.60
  -5  -1   5   13.80    1.00
  -5  -1   5   13.40    1.20
   4   1  -5  210.98    9.30
   4   1  -5  225.48    9.30
  -4  -1   5  211.88    8.80
  -4  -1   5  217.88    8.70
   3   1  -5    7.90    1.10
   3   1  -5    6.40    0.90
  -3  -1   5    6.20    0.70
  -3  -1   5    6.70    0.30
  -3  -1   5    6.40    0.70
  -3  -1   5    6.70    0.30
   2   1  -5  249.18   10.20
   2   1  -5  258.47   10.60
   2   1  -5  257.57    9.80
  -2  -1   5  248.08   10.10
  -2  -1   5  254.47   10.10
  -2  -1   5  254.97    9.80
   1   1  -5  117.59    4.80
   1   1  -5  114.59    5.20
  -1  -1   5  112.49    4.80
  -1  -1   5  121.49    4.70
  -1  -1   5  108.79    4.70
   0   1  -5  778.32   29.60
   0   1  -5  736.13   29.10
   0  -1   5  762.52   29.10
   0  -1   5  755.82   29.10
   0  -1   5  762.02   29.10
  -1   1  -5  215.78    8.80
  -1   1  -5  225.48    9.30
  -1   1  -5  217.68    8.80
   1  -1   5  228.08    8.80
   1  -1   5  228.18    8.90
  -2   1  -5    3.50    0.80
  -2   1  -5    2.90    0.50
  -2   1  -5    4.30    0.60
   2  -1   5    3.10    0.40
   2  -1   5    3.00    0.50
  -3   1  -5   79.59    3.40
  -3   1  -5   75.39    3.80
   3  -1   5   73.99    3.50
   3  -1   5   79.69    3.50
   3  -1   5   73.69    3.20
  -4   1  -5   35.90    2.00
  -4   1  -5   35.80    2.20
   4  -1   5   35.40    1.60
   4  -1   5   36.30    2.00
   4  -1   5   36.30    2.10
  -5   1  -5   30.00    2.00
  -5   1  -5   24.60    1.70
   5  -1   5   30.50    1.70
   5  -1   5   24.30    1.80
   5  -1   5   26.50    1.20
  -6   1  -5    2.20    0.60
  -6   1  -5    2.80    0.80
   6  -1   5    2.60    0.80
   6  -1   5    2.60    0.60
  -7   1  -5   39.10    1.70
  -7   1  -5   38.40    2.60
  -7   1  -5   38.00    1.60
  -7   1  -5   35.70    2.30
   7  -1   5   38.70    2.60
   7  -1   5   38.80    2.30
  -8   1  -5   83.59    4.50
  -8   1  -5   78.69    4.10
   8  -1   5   77.69    4.50
   8  -1   5   81.79    4.00
  -9   1  -5   57.29    3.40
  -9   1  -5   59.19    3.70
   9  -1   5   57.69    3.20
   9  -1   5   57.89    3.80
 -10   1  -5    5.70    1.20
 -10   1  -5   10.70    1.80
  10  -1   5    6.50    1.10
  10  -1   5    6.20    1.60
 -11   1  -5   -0.40    0.80
 -11   1  -5    2.00    0.90
  11  -1   5   -0.10    0.60
  11  -1   5    0.20    0.90
 -12   1  -5    9.20    1.80
 -12   1  -5    9.40    1.60
  12  -1   5    7.70    1.30
  12  -1   5    8.90    1.90
  11   0  -5    0.80    1.20
  11   0  -5    2.10    1.20
 -11   0   5    3.00    1.00
  10   0  -5   -0.30    0.90
  10   0  -5    0.20    0.90
 -10   0   5    0.50    0.60
   9   0  -5    1.60    0.90
   9   0  -5    2.40    1.10
  -9   0   5    1.60    0.40
  -9   0   5    1.90    0.80
   8   0  -5    8.80    1.60
   8   0  -5    5.60    1.30
  -8   0   5    6.20    0.80
  -8   0   5    6.80    1.10
   7   0  -5   72.69    4.00
   7   0  -5   63.29    4.00
  -7   0   5   70.09    3.50
  -7   0   5   66.09    3.20
   6   0  -5  184.88    8.50
   6   0  -5  185.18    8.60
  -6   0   5  193.18    7.90
  -6   0   5  201.98    8.20
   5   0  -5  281.57   11.80
   5   0  -5  281.67   11.80
  -5   0   5  282.27   11.40
  -5   0   5  276.57   11.20
   4   0  -5   12.50    1.40
   4   0  -5   11.10    1.30
  -4   0   5   12.50    0.90
  -4   0   5   12.20    1.10
   3   0  -5  375.56   15.20
   3   0  -5  383.66   15.30
  -3   0   5  384.86   14.90
  -3   0   5  374.56   14.80
   2   0  -5   98.69    3.80
   2   0  -5   96.99    4.50
   2   0  -5   90.79    4.20
  -2   0   5   96.59    3.80
  -2   0   5   99.89    4.10
  -2   0   5   97.29    4.10
   1   0  -5   82.59    3.50
   1   0  -5   70.79    3.80
   1   0  -5   78.39    3.30
  -1   0   5   79.79    3.40
  -1   0   5   82.09    3.40
  -1   0   5   85.79    3.30
   0   0  -5    3.20    0.70
   0   0  -5    3.70    0.40
   0   0   5    5.30    0.50
   0   0   5    3.90    0.50
   0   0   5    4.00    0.50
   0   0   5    4.20    0.50
  -1   0  -5    2.30    0.60
  -1   0  -5    2.20    0.40
   1   0   5    2.30    0.30
   1   0   5    1.40    0.40
   1   0   5    2.40    0.40
  -2   0  -5    0.80    0.30
  -2   0  -5    0.50    0.50
   2   0   5    0.10    0.20
   2   0   5    0.90    0.30
   2   0   5   -0.40    0.20
   2   0   5    0.10    0.20
  -3   0  -5   17.50    1.40
  -3   0  -5   17.40    1.20
   3   0   5   20.50    1.20
   3   0   5   20.30    1.20
   3   0   5   17.00    1.00
  -4   0  -5  555.24   22.00
  -4   0  -5  568.04   22.10
   4   0   5  566.44   22.00
   4   0   5  561.84   21.60
   4   0   5  561.54   21.90
  -5   0  -5   20.30    1.40
  -5   0  -5   21.30    1.60
   5   0   5   19.10    1.50
   5   0   5   22.80    1.40
   5   0   5   22.40    1.10
  -6   0  -5   36.90    2.30
  -6   0  -5   34.90    1.60
  -6   0  -5   37.50    2.10
   6   0   5   33.20    2.00
   6   0   5   34.80    2.20
  -7   0  -5   75.89    3.70
  -7   0  -5   78.69    4.00
  -7   0  -5   74.69    3.10
   7   0   5   72.99    3.60
   7   0   5   72.89    3.90
  -8   0  -5   39.00    2.50
  -8   0  -5   41.20    1.70
  -8   0  -5   39.70    2.70
   8   0   5   37.20    2.70
   8   0   5   37.90    2.30
  -9   0  -5   32.70    2.50
  -9   0  -5   31.10    2.30
   9   0   5   37.60    2.80
   9   0   5   30.70    2.10
 -10   0  -5   25.90    2.40
 -10   0  -5   22.00    2.30
  10   0   5   23.20    1.90
  10   0   5   20.30    2.50
 -11   0  -5    0.80    0.70
 -11   0  -5    1.20    0.90
  11   0   5    0.50    0.60
  11   0   5    0.10    0.70
 -12   0  -5   26.70    2.70
 -12   0  -5   23.50    2.70
  12   0   5   25.70    3.20
  12   0   5   26.00    2.10
 -13   0  -5    1.90    1.00
 -13   0  -5    0.40    0.90
  13   0   5   -0.80    0.90
  13   0   5    0.10    0.60
  11  -1  -5    3.10    1.50
  11  -1  -5    8.50    1.90
 -11   1   5    4.50    1.20
  10  -1  -5   14.40    2.30
  10  -1  -5   12.00    2.10
 -10   1   5   16.60    1.90
   9  -1  -5    0.20    0.80
   9  -1  -5    0.30    0.70
  -9   1   5    1.90    0.80
   8  -1  -5  104.79    5.80
  -8   1   5  106.89    4.60
  -8   1   5  108.39    5.20
   7  -1  -5    5.90    1.30
  -7   1   5    7.80    1.10
  -7   1   5    5.60    0.70
   6  -1  -5    7.20    1.30
  -6   1   5    6.50    1.00
  -6   1   5    7.10    0.80
   5  -1  -5    0.80    0.60
  -5   1   5    0.40    0.40
  -5   1   5    0.20    0.30
   4  -1  -5    2.60    0.70
   4  -1  -5    2.30    0.70
  -4   1   5    2.10    0.40
  -4   1   5    1.50    0.50
   3  -1  -5    7.50    1.10
   3  -1  -5    9.80    1.10
   3  -1  -5    9.90    0.50
   3  -1  -5    9.80    0.50
  -3   1   5   10.30    0.80
  -3   1   5    8.30    0.90
   2  -1  -5   66.49    3.00
   2  -1  -5   60.09    3.10
   2  -1  -5   64.59    2.60
  -2   1   5   64.99    2.90
  -2   1   5   65.69    2.60
  -2   1   5   60.89    2.80
   1  -1  -5   25.40    1.20
   1  -1  -5   28.40    1.40
   1  -1  -5   26.90    1.60
  -1   1   5   26.20    1.30
  -1   1   5   25.40    1.20
  -1   1   5   25.30    1.40
   0  -1  -5    4.40    0.40
   0  -1  -5    3.90    0.70
   0   1   5    4.50    0.50
   0   1   5    4.20    0.40
   0   1   5    3.80    0.50
  -1  -1  -5   12.30    1.10
  -1  -1  -5   11.60    0.80
   1   1   5   12.60    0.80
   1   1   5   13.30    0.80
  -2  -1  -5   16.30    1.20
  -2  -1  -5   17.40    1.00
   2   1   5   17.40    1.10
   2   1   5   16.90    0.90
   2   1   5   17.10    0.80
  -3  -1  -5  198.68    8.00
  -3  -1  -5  213.18    8.20
   3   1   5  206.08    7.80
   3   1   5  193.88    7.90
   3   1   5  182.68    8.00
  -4  -1  -5   79.29    3.70
  -4  -1  -5   85.39    3.70
   4   1   5   83.59    3.70
   4   1   5   83.79    3.70
   4   1   5   79.99    3.40
  -5  -1  -5   26.30    1.70
  -5  -1  -5   28.20    1.70
   5   1   5   28.90    1.80
   5   1   5   28.60    1.40
   5   1   5   27.60    1.60
  -6  -1  -5   20.10    1.50
  -6  -1  -5   19.00    1.40
  -6  -1  -5   18.90    1.00
   6   1   5   19.00    1.50
   6   1   5   21.20    1.40
  -7  -1  -5   44.00    1.90
  -7  -1  -5   39.80    2.50
   7   1   5   40.50    2.30
   7   1   5   37.00    2.50
  -8  -1  -5   29.70    1.40
  -8  -1  -5   28.60    2.10
  -8  -1  -5   28.80    2.00
   8   1   5   27.40    2.10
   8   1   5   27.10    1.90
  -9  -1  -5    0.30    0.60
  -9  -1  -5    0.50    0.60
  -9  -1  -5    0.20    0.20
   9   1   5    0.30    0.50
   9   1   5    1.00    0.80
 -10  -1  -5  131.99    6.20
 -10  -1  -5  132.29    6.30
  10   1   5  125.09    6.00
  10   1   5  131.39    6.70
 -11  -1  -5   22.30    2.30
 -11  -1  -5   22.50    2.30
  11   1   5   22.10    2.70
  11   1   5   22.60    1.80
 -12  -1  -5   18.90    2.10
 -12  -1  -5   18.70    2.20
  12   1   5   18.10    2.60
  12   1   5   16.00    1.80
 -13  -1  -5   13.00    2.00
 -13  -1  -5   14.60    2.10
  13   1   5   13.30    1.70
  13   1   5   16.00    2.70
  11  -2  -5   24.40    3.20
  11  -2  -5   29.60    3.70
 -11   2   5   28.00    2.70
  10  -2  -5    2.20    1.30
 -10   2   5    2.60    0.90
   9  -2  -5    2.30    1.20
  -9   2   5    2.40    1.10
  -9   2   5    2.50    0.90
   8  -2  -5    1.00    0.90
  -8   2   5    1.80    0.80
  -8   2   5    1.60    0.90
   7  -2  -5   10.40    1.70
  -7   2   5    9.20    1.60
  -7   2   5    9.20    1.30
  -7   2   5    9.30    0.90
   6  -2  -5    2.10    0.30
   6  -2  -5    1.50    0.80
  -6   2   5    1.90    0.40
  -6   2   5    2.50    0.70
  -6   2   5    2.20    0.80
   5  -2  -5    6.10    0.50
   5  -2  -5    7.30    1.30
  -5   2   5    5.50    0.80
  -5   2   5    6.00    0.70
  -5   2   5    5.70    1.10
   4  -2  -5  193.58    8.70
   4  -2  -5  206.08    7.90
  -4   2   5  200.18    8.00
  -4   2   5  203.08    8.70
  -4   2   5  198.78    8.30
   3  -2  -5  124.89    5.50
   3  -2  -5  124.49    4.80
  -3   2   5  120.79    5.50
  -3   2   5  112.69    5.20
  -3   2   5  124.29    5.00
   2  -2  -5  140.99    5.80
  -2   2   5  134.99    5.40
  -2   2   5  134.29    5.80
  -2   2   5  124.39    5.20
  -2   2   5  128.99    5.50
   1  -2  -5   25.00    1.50
   1  -2  -5   25.70    1.60
  -1   2   5   27.80    1.30
  -1   2   5   26.60    1.40
  -1   2   5   25.50    1.20
   0  -2  -5    6.70    0.60
   0  -2  -5    6.60    0.80
   0   2   5    6.70    0.70
   0   2   5    6.20    0.60
   0   2   5    5.60    0.50
  -1  -2  -5  211.68    8.10
  -1  -2  -5  204.18    8.40
   1   2   5  210.78    8.30
   1   2   5  218.18    8.20
   1   2   5  201.48    8.10
   1   2   5  199.98    8.20
  -2  -2  -5   78.89    3.10
  -2  -2  -5   74.99    3.20
  -2  -2  -5   71.49    3.20
   2   2   5   70.39    3.00
   2   2   5   80.99    3.20
   2   2   5   70.39    3.20
  -3  -2  -5   73.49    3.20
  -3  -2  -5   76.39    3.30
   3   2   5   71.69    3.10
   3   2   5   76.49    3.30
   3   2   5   74.09    3.20
  -4  -2  -5  164.08    6.70
  -4  -2  -5  167.68    6.50
   4   2   5  162.28    6.60
   4   2   5  153.18    6.40
   4   2   5  155.18    6.60
  -5  -2  -5 1113.79   42.40
  -5  -2  -5 1074.79   42.20
   5   2   5 1115.29   42.10
   5   2   5 1088.79   42.40
   5   2   5 1107.99   42.30
  -6  -2  -5   24.20    1.60
  -6  -2  -5   25.30    1.30
  -6  -2  -5   23.60    1.50
   6   2   5   21.30    1.50
   6   2   5   24.30    1.70
  -7  -2  -5    3.20    0.50
  -7  -2  -5    2.70    0.70
  -7  -2  -5    4.10    0.80
   7   2   5    2.10    0.60
   7   2   5    3.20    0.90
  -8  -2  -5    1.30    0.40
  -8  -2  -5    0.70    0.50
  -8  -2  -5    0.50    0.50
   8   2   5    0.50    0.50
   8   2   5    0.90    0.70
  -9  -2  -5  436.16   16.90
  -9  -2  -5  448.06   17.70
  -9  -2  -5  435.86   17.50
   9   2   5  412.36   17.30
   9   2   5  435.06   18.00
 -10  -2  -5    7.70    0.70
 -10  -2  -5    6.50    1.20
 -10  -2  -5    4.60    1.00
  10   2   5    7.70    1.10
  10   2   5    7.50    1.60
 -11  -2  -5    2.50    1.00
 -11  -2  -5    3.90    0.90
  11   2   5    1.50    0.70
  11   2   5    1.90    1.10
 -12  -2  -5    5.50    1.30
 -12  -2  -5    5.90    1.20
  12   2   5    6.70    1.10
  12   2   5    6.50    1.60
 -13  -2  -5    8.00    1.60
 -13  -2  -5   10.80    1.70
  13   2   5    8.20    1.30
  13   2   5    4.10    1.60
 -14  -2  -5   37.70    3.50
 -14  -2  -5   35.10    2.90
  14   2   5   34.30    4.00
  10  -3  -5    2.80    1.40
 -10   3   5    1.90    0.90
 -10   3   5    2.60    1.20
   9  -3  -5   48.90    3.90
  -9   3   5   49.80    3.10
  -9   3   5   50.29    3.70
   8  -3  -5    5.70    1.50
  -8   3   5    6.50    1.10
  -8   3   5    6.90    1.60
   7  -3  -5    9.30    1.70
  -7   3   5    7.40    1.20
  -7   3   5   11.50    1.80
   6  -3  -5    0.40    0.30
   6  -3  -5   -0.10    0.60
  -6   3   5    0.10    0.20
  -6   3   5    1.80    0.90
  -6   3   5    0.60    0.50
   5  -3  -5   77.69    4.30
   5  -3  -5   73.69    3.40
  -5   3   5   80.59    3.40
  -5   3   5   83.29    3.80
  -5   3   5   77.39    4.20
   4  -3  -5   29.80    2.30
   4  -3  -5   34.20    1.60
  -4   3   5   32.60    2.20
  -4   3   5   31.60    1.90
  -4   3   5   32.60    1.60
   3  -3  -5  107.59    5.00
   3  -3  -5   96.69    4.20
  -3   3   5  101.69    4.20
  -3   3   5  102.69    4.80
  -3   3   5  102.99    4.50
   2  -3  -5    3.60    0.80
  -2   3   5    3.10    0.80
  -2   3   5    3.50    0.60
  -2   3   5    3.60    0.50
   1  -3  -5   45.20    2.40
  -1   3   5   49.30    2.50
  -1   3   5   46.80    2.10
  -1   3   5   50.29    2.10
  -1   3   5   45.50    2.20
   0   3   5  162.18    6.30
   0   3   5  157.88    6.50
   0   3   5  155.68    6.30
   0   3   5  153.18    6.50
   0   3   5  152.78    6.30
  -1  -3  -5  493.35   18.50
   1   3   5  445.86   18.40
   1   3   5  497.65   18.40
   1   3   5  473.45   18.40
   1   3   5  465.35   18.30
  -2  -3  -5   78.29    3.20
  -2  -3  -5   71.49    3.20
   2   3   5   72.59    3.20
   2   3   5   71.59    3.10
   2   3   5   76.09    3.20
  -3  -3  -5    9.80    0.80
  -3  -3  -5   10.10    0.70
   3   3   5    7.80    0.80
   3   3   5   10.00    0.70
   3   3   5    9.90    0.80
   3   3   5   10.40    0.60
  -4  -3  -5  125.49    4.90
  -4  -3  -5  126.89    5.30
   4   3   5  116.19    4.90
   4   3   5  117.09    5.20
   4   3   5  134.09    5.30
   4   3   5  125.09    5.10
  -5  -3  -5  830.72   31.50
  -5  -3  -5  799.42   31.70
  -5  -3  -5  807.82   31.40
   5   3   5  826.62   31.60
   5   3   5  829.62   31.80
  -6  -3  -5    0.70    0.50
  -6  -3  -5    0.30    0.30
  -6  -3  -5    0.10    0.30
   6   3   5    0.30    0.50
   6   3   5    0.00    0.30
  -7  -3  -5   75.79    3.30
  -7  -3  -5   68.89    3.60
  -7  -3  -5   72.89    3.40
   7   3   5   73.59    3.80
   7   3   5   77.29    3.50
  -8  -3  -5   22.30    1.50
  -8  -3  -5   22.50    1.70
  -8  -3  -5   21.40    1.30
   8   3   5   24.00    1.90
   8   3   5   21.90    1.50
  -9  -3  -5  221.08    9.20
  -9  -3  -5  226.78    9.80
  -9  -3  -5  230.68    9.50
   9   3   5  234.48    9.50
   9   3   5  225.48   10.20
 -10  -3  -5   20.70    1.60
 -10  -3  -5   19.00    1.30
 -10  -3  -5   18.50    1.90
  10   3   5   18.50    1.70
  10   3   5   19.50    2.30
 -11  -3  -5   18.80    2.10
 -11  -3  -5   13.80    1.10
 -11  -3  -5   18.60    1.80
  11   3   5   18.20    1.70
  11   3   5   17.40    2.30
 -12  -3  -5    6.00    1.30
 -12  -3  -5    4.60    1.00
  12   3   5    5.30    1.00
  12   3   5    5.30    1.50
 -13  -3  -5    0.70    0.80
 -13  -3  -5    0.70    0.90
  13   3   5    0.80    0.60
  13   3   5   -1.40    1.00
 -14  -3  -5   28.70    3.00
  14   3   5   31.20    3.80
  10  -4  -5   18.70    2.80
 -10   4   5   15.20    1.90
 -10   4   5   18.20    2.70
   9  -4  -5    0.70    1.00
  -9   4   5   -0.10    0.70
  -9   4   5    0.00    1.00
   8  -4  -5    1.40    1.00
  -8   4   5    2.80    1.20
  -8   4   5    2.50    0.90
   7  -4  -5   37.80    3.00
  -7   4   5   32.80    2.70
  -7   4   5   33.60    2.30
   6  -4  -5    0.30    0.30
   6  -4  -5   -0.20    0.60
  -6   4   5   -0.70    0.40
  -6   4   5    0.00    0.60
  -6   4   5    0.30    0.20
   5  -4  -5   19.10    2.20
   5  -4  -5   14.40    1.10
  -5   4   5   18.60    1.00
  -5   4   5   17.90    2.00
  -5   4   5   18.50    1.60
   4  -4  -5  183.08    7.20
   4  -4  -5  175.78    8.10
  -4   4   5  157.58    7.00
  -4   4   5  185.28    8.00
  -4   4   5  184.28    7.50
   3  -4  -5   88.89    3.90
   3  -4  -5   95.69    4.60
  -3   4   5   86.19    4.40
  -3   4   5   90.29    3.70
  -3   4   5   84.19    4.00
   2  -4  -5   13.50    0.90
   2  -4  -5   11.60    1.40
  -2   4   5   11.70    0.80
  -2   4   5   13.00    1.40
  -2   4   5   10.50    1.00
  -1   4   5  333.37   13.00
  -1   4   5  340.67   13.50
  -1   4   5  328.07   12.90
  -1   4   5  347.27   13.00
  -1   4   5  302.07   13.30
   0   4   5    4.70    0.60
   0   4   5    4.10    0.70
   0   4   5    4.30    0.60
   0   4   5    4.30    0.50
   0   4   5    3.40    0.60
   1   4   5  103.89    4.30
   1   4   5  103.29    4.40
   1   4   5  102.09    4.30
   1   4   5  102.19    4.50
   1   4   5  107.79    4.50
  -2  -4  -5   63.79    2.80
   2   4   5   63.39    2.80
   2   4   5   58.99    2.80
   2   4   5   63.29    2.80
  -3  -4  -5  340.97   12.80
  -3  -4  -5  325.17   12.50
  -3  -4  -5  314.17   12.50
   3   4   5  317.67   12.80
   3   4   5  334.77   12.70
   3   4   5  313.07   12.80
  -4  -4  -5    7.10    0.80
   4   4   5   10.00    0.90
   4   4   5    7.90    0.90
  -5  -4  -5   79.89    3.60
  -5  -4  -5   77.29    3.40
   5   4   5   75.59    3.40
   5   4   5   69.49    3.50
  -6  -4  -5   13.10    1.30
  -6  -4  -5   13.20    1.00
  -6  -4  -5   14.60    0.80
   6   4   5   15.60    1.50
   6   4   5   14.00    0.90
   6   4   5   14.60    1.10
  -7  -4  -5  126.69    5.30
  -7  -4  -5  129.19    5.70
   7   4   5  138.19    6.10
   7   4   5  125.99    5.60
  -8  -4  -5    6.50    0.80
  -8  -4  -5    7.70    0.80
  -8  -4  -5    6.80    1.00
   8   4   5    6.70    0.90
   8   4   5    6.40    1.20
  -9  -4  -5    3.70    0.60
  -9  -4  -5    4.80    0.70
  -9  -4  -5    3.70    0.90
   9   4   5    2.40    0.60
   9   4   5    1.80    1.00
 -10  -4  -5   72.09    3.30
 -10  -4  -5   68.49    3.80
 -10  -4  -5   68.19    3.40
  10   4   5   67.39    4.20
  10   4   5   67.29    3.50
 -11  -4  -5    1.80    0.80
 -11  -4  -5    1.30    0.50
 -11  -4  -5    2.10    0.60
  11   4   5    2.20    1.10
  11   4   5    2.20    0.70
 -12  -4  -5    0.10    0.30
 -12  -4  -5    0.40    0.70
 -12  -4  -5    0.60    0.60
  12   4   5   -0.10    0.50
  12   4   5    0.40    1.00
 -13  -4  -5  150.58    7.30
  13   4   5  144.49    6.60
  13   4   5  143.99    7.90
 -14  -4  -5   -0.40    0.70
  14   4   5    1.30    1.40
   9  -5  -5    9.60    2.20
  -9   5   5    9.30    2.00
  -9   5   5   14.10    1.70
   8  -5  -5   14.50    2.40
  -8   5   5   24.30    2.90
  -8   5   5   19.00    1.90
   7  -5  -5    1.00    1.10
  -7   5   5    0.50    0.50
  -7   5   5    0.40    1.00
   6  -5  -5    6.20    1.50
   6  -5  -5    9.60    1.10
  -6   5   5    8.60    1.20
  -6   5   5    9.10    1.60
   5  -5  -5    1.60    1.00
   5  -5  -5    0.60    0.40
  -5   5   5    2.00    0.60
  -5   5   5    1.30    0.80
  -5   5   5    1.00    0.30
   4  -5  -5   73.09    4.20
   4  -5  -5   76.49    3.50
  -4   5   5   72.39    4.00
  -4   5   5   73.89    3.50
  -4   5   5   69.49    3.10
   3  -5  -5   50.19    3.10
   3  -5  -5   53.39    2.60
  -3   5   5   51.79    2.30
  -3   5   5   52.39    3.00
  -3   5   5   46.10    2.50
   2  -5  -5    1.90    0.50
  -2   5   5    2.10    0.70
  -2   5   5    1.10    0.30
  -2   5   5    2.10    0.50
  -1   5   5    3.60    0.60
  -1   5   5    4.30    0.50
  -1   5   5    4.60    0.60
  -1   5   5    4.20    1.00
  -1   5   5    1.70    0.60
   0   5   5  563.14   22.00
   0   5   5  600.44   22.10
   0   5   5  514.55   22.20
   0   5   5  589.44   22.60
   0   5   5  577.94   22.10
   1   5   5   44.00    2.20
   1   5   5   41.30    2.30
   1   5   5   40.50    2.00
   1   5   5   42.50    2.00
   1   5   5   41.30    2.10
  -2  -5  -5   66.49    2.90
   2   5   5   64.59    3.00
   2   5   5   65.79    3.10
   2   5   5   63.69    2.90
   2   5   5   61.29    2.80
  -3  -5  -5    1.10    0.40
  -3  -5  -5    1.40    0.30
   3   5   5    1.70    0.30
   3   5   5    1.30    0.40
   3   5   5    1.00    0.50
  -4  -5  -5  181.18    7.30
  -4  -5  -5  174.78    7.30
   4   5   5  164.88    7.40
   4   5   5  190.28    7.40
  -5  -5  -5    0.80    0.40
  -5  -5  -5    0.50    0.40
   5   5   5    0.70    0.40
   5   5   5    0.60    0.50
  -6  -5  -5   21.40    1.50
  -6  -5  -5   20.70    1.40
   6   5   5   22.30    1.70
   6   5   5   22.90    1.50
  -7  -5  -5    5.40    0.90
  -7  -5  -5    3.00    0.60
   7   5   5    3.90    0.40
   7   5   5    4.60    0.50
   7   5   5    4.60    0.90
   7   5   5    4.60    0.80
  -8  -5  -5   63.89    3.20
  -8  -5  -5   59.79    3.00
   8   5   5   62.39    3.10
   8   5   5   60.79    2.70
   8   5   5   59.39    3.50
  -9  -5  -5   24.10    1.80
  -9  -5  -5   22.70    1.50
   9   5   5   25.80    2.50
   9   5   5   22.20    1.60
 -10  -5  -5    6.00    1.20
 -10  -5  -5    8.90    1.00
  10   5   5    7.70    1.00
  10   5   5    8.70    1.60
 -11  -5  -5    6.20    0.90
 -11  -5  -5    3.90    1.00
  11   5   5    4.60    0.90
  11   5   5    5.50    1.40
 -12  -5  -5    3.60    1.10
 -12  -5  -5    4.20    0.80
  12   5   5    4.50    1.40
  12   5   5    3.20    0.80
 -13  -5  -5   10.40    1.70
  13   5   5    8.20    2.00
  13   5   5    7.70    1.20
 -14  -5  -5  265.67   11.90
  14   5   5  254.17   12.70
   8  -6  -5   76.19    5.40
  -8   6   5   91.49    4.60
  -8   6   5   82.99    5.30
   7  -6  -5    5.40    1.60
  -7   6   5    4.60    1.40
  -7   6   5    4.20    1.00
   6  -6  -5    0.30    0.90
[truncated: 564,649 more chars]
