# Supplementary material for: Computational and Crystallographic Examination of Naphthoquinone Based Diarylethene Photochromes
Source: Molecules. 2020 Jun 5;25(11):2630. doi: 10.3390/molecules25112630 (PMC7321381; doi:10.3390/molecules25112630)
Supplement: Supplementary file 1 [file molecules-25-02630-s001.zip › Supporting Information and Figures/Crystallography Files/Compound_1b.cif]

data_imw_031605_0m
_audit_creation_date               2020-05-03
_audit_creation_method
;
Olex2 1.3
(compiled 2020.02.04 svn.rd84adfe8 for OlexSys, GUI svn.r6032)
;
_shelx_SHELXL_version_number       '2014/7'
_audit_contact_author_address      ?
_audit_contact_author_email        ?
_audit_contact_author_name         ''
_audit_contact_author_phone        ?
_publ_contact_author_id_orcid      ?
_publ_section_references
;
Dolomanov, O.V., Bourhis, L.J., Gildea, R.J, Howard, J.A.K. & Puschmann, H.
 (2009), J. Appl. Cryst. 42, 339-341.

Sheldrick, G.M. (2008). Acta Cryst. A64, 112-122.

Sheldrick, G.M. (2015). Acta Cryst. A71, 3-8.
;
_chemical_name_common              ?
_chemical_name_systematic          ?
_chemical_formula_moiety           '1(C24 H18 O6 S2)'
_chemical_formula_sum              'C24 H18 O6 S2'
_chemical_formula_weight           466.50
_chemical_melting_point            ?
loop_
  _atom_type_symbol
  _atom_type_description
  _atom_type_scat_dispersion_real
  _atom_type_scat_dispersion_imag
  _atom_type_scat_source
 'C' 'C' 0.0033 0.0016 'International Tables Vol C Tables 4.2.6.8 and 6.1.1.4'
 'H' 'H' 0.0000 0.0000 'International Tables Vol C Tables 4.2.6.8 and 6.1.1.4'
 'O' 'O' 0.0106 0.0060 'International Tables Vol C Tables 4.2.6.8 and 6.1.1.4'
 'S' 'S' 0.1246 0.1234 'International Tables Vol C Tables 4.2.6.8 and 6.1.1.4'

_shelx_space_group_comment
;
The symmetry employed for this shelxl refinement is uniquely defined
by the following loop, which should always be used as a source of
symmetry information in preference to the above space-group names.
They are only intended as comments.
;
_space_group_crystal_system        'monoclinic'
_space_group_IT_number             14
_space_group_name_H-M_alt          'P 1 21/c 1'
_space_group_name_Hall             '-P 2ybc'
loop_
  _space_group_symop_operation_xyz
 'x, y, z'
 '-x, y+1/2, -z+1/2'
 '-x, -y, -z'
 'x, -y-1/2, z-1/2'

_cell_length_a                     7.1500(3)
_cell_length_b                     25.5032(9)
_cell_length_c                     22.9477(8)
_cell_angle_alpha                  90
_cell_angle_beta                   93.5710(10)
_cell_angle_gamma                  90
_cell_volume                       4176.3(3)
_cell_formula_units_Z              8
_cell_measurement_reflns_used      5646
_cell_measurement_temperature      90
_cell_measurement_theta_max        30.24
_cell_measurement_theta_min        2.39
_shelx_estimated_absorpt_T_max     ?
_shelx_estimated_absorpt_T_min     ?
_exptl_absorpt_coefficient_mu      0.296
_exptl_absorpt_correction_T_max    0.7461
_exptl_absorpt_correction_T_min    0.6914
_exptl_absorpt_correction_type     multi-scan
_exptl_absorpt_process_details
;
SADABS-2016/2 (Bruker,2016/2) was used for absorption correction.
wR2(int) was 0.1049 before and 0.0401 after correction.
The Ratio of minimum to maximum transmission is 0.9267.
The \l/2 correction factor is Not present.
;
_exptl_absorpt_special_details     ?
_exptl_crystal_colour              green
_exptl_crystal_colour_primary      green
_exptl_crystal_density_diffrn      1.484
_exptl_crystal_density_meas        ?
_exptl_crystal_density_method      ?
_exptl_crystal_description         prism
_exptl_crystal_F_000               1936
_exptl_crystal_preparation         ?
_exptl_crystal_size_max            0.2
_exptl_crystal_size_mid            0.05
_exptl_crystal_size_min            0.04
_exptl_transmission_factor_max     ?
_exptl_transmission_factor_min     ?
_diffrn_reflns_av_R_equivalents    0.0363
_diffrn_reflns_av_unetI/netI       0.0607
_diffrn_reflns_Laue_measured_fraction_full  0.999
_diffrn_reflns_Laue_measured_fraction_max  0.996
_diffrn_reflns_limit_h_max         10
_diffrn_reflns_limit_h_min         -10
_diffrn_reflns_limit_k_max         36
_diffrn_reflns_limit_k_min         -21
_diffrn_reflns_limit_l_max         19
_diffrn_reflns_limit_l_min         -32
_diffrn_reflns_number              27949
_diffrn_reflns_point_group_measured_fraction_full  0.999
_diffrn_reflns_point_group_measured_fraction_max  0.996
_diffrn_reflns_theta_full          25.242
_diffrn_reflns_theta_max           30.554
_diffrn_reflns_theta_min           1.597
_diffrn_ambient_temperature        90
_diffrn_detector_area_resol_mean   ?
_diffrn_measured_fraction_theta_full  0.999
_diffrn_measured_fraction_theta_max  0.996
_diffrn_measurement_device_type    'Bruker APEX-II CCD'
_diffrn_measurement_method         '\f and \w scans'
_diffrn_radiation_type             MoK\a
_diffrn_radiation_wavelength       0.71073
_diffrn_source                     ?
_diffrn_source_current             50.0
_diffrn_source_power               2.5
_diffrn_source_voltage             50.0
_diffrn_standards_number           0
_reflns_Friedel_coverage           0.000
_reflns_Friedel_fraction_full      .
_reflns_Friedel_fraction_max       .
_reflns_number_gt                  9186
_reflns_number_total               12747
_reflns_special_details
;
 Reflections were merged by SHELXL according to the crystal
 class for the calculation of statistics and refinement.
 
 _reflns_Friedel_fraction is defined as the number of unique
 Friedel pairs measured divided by the number that would be
 possible theoretically, ignoring centric projections and
 systematic absences.
;
_reflns_threshold_expression       'I > 2\s(I)'
_computing_cell_refinement         'SAINT v8.37A (Bruker, 2015)'
_computing_data_collection         ?
_computing_data_reduction          'SAINT v8.37A (Bruker, 2015)'
_computing_molecular_graphics      'Olex2 1.3 (Dolomanov et al., 2009)'
_computing_publication_material    'Olex2 1.3 (Dolomanov et al., 2009)'
_computing_structure_refinement    'XL  (Sheldrick, 2008)'
_computing_structure_solution      'SHELXT 2014/5 (Sheldrick, 2014)'
_refine_diff_density_max           0.990
_refine_diff_density_min           -0.463
_refine_diff_density_rms           0.075
_refine_ls_extinction_coef         .
_refine_ls_extinction_method       none
_refine_ls_goodness_of_fit_ref     1.047
_refine_ls_hydrogen_treatment      constr
_refine_ls_matrix_type             full
_refine_ls_number_parameters       663
_refine_ls_number_reflns           12747
_refine_ls_number_restraints       0
_refine_ls_R_factor_all            0.0790
_refine_ls_R_factor_gt             0.0506
_refine_ls_restrained_S_all        1.047
_refine_ls_shift/su_max            0.001
_refine_ls_shift/su_mean           0.000
_refine_ls_structure_factor_coef   Fsqd
_refine_ls_weighting_details      
 'w=1/[\s^2^(Fo^2^)+(0.0567P)^2^+1.0109P] where P=(Fo^2^+2Fc^2^)/3'
_refine_ls_weighting_scheme        calc
_refine_ls_wR_factor_gt            0.1155
_refine_ls_wR_factor_ref           0.1272
_refine_special_details            ?
_olex2_refinement_description
;
1. Fixed Uiso
 At 1.2 times of:
  All C(H) groups
 At 1.5 times of:
  All C(H,H,H) groups
2. Others
 Sof(C40B)=Sof(H40D)=Sof(H40E)=Sof(H40F)=Sof(C39B)=Sof(C46B)=Sof(C47B)=
 Sof(H47D)=Sof(H47E)=Sof(H47F)=1-FVAR(1)
 Sof(C40A)=Sof(H40A)=Sof(H40B)=Sof(H40C)=Sof(C47A)=Sof(H47A)=Sof(H47B)=
 Sof(H47C)=Sof(C39A)=Sof(C46A)=FVAR(1)
 Sof(C23B)=Sof(H23D)=Sof(H23E)=Sof(H23F)=Sof(C22B)=Sof(C15B)=Sof(C16B)=
 Sof(H16D)=Sof(H16E)=Sof(H16F)=1-FVAR(2)
 Sof(C23A)=Sof(H23A)=Sof(H23B)=Sof(H23C)=Sof(C16A)=Sof(H16A)=Sof(H16B)=
 Sof(H16C)=Sof(C22A)=Sof(C15A)=FVAR(2)
3.a Aromatic/amide H refined with riding coordinates:
 C8(H8), C29(H29), C5(H5), C7(H7), C6(H6), C32(H32), C12(H12), C43(H43),
 C36(H36), C31(H31), C19(H19), C30(H30)
3.b Idealised Me refined as rotating group:
 C24(H24A,H24B,H24C), C17(H17A,H17B,H17C), C48(H48A,H48B,H48C), C40A(H40A,H40B,
 H40C), C23A(H23A,H23B,H23C), C47A(H47A,H47B,H47C), C41(H41A,H41B,H41C),
 C16A(H16A,H16B,H16C), C40B(H40D,H40E,H40F), C47B(H47D,H47E,H47F), C23B(H23D,
 H23E,H23F), C16B(H16D,H16E,H16F)
;
_atom_sites_solution_hydrogens     geom
_atom_sites_solution_primary       dual
_atom_sites_solution_secondary     ?
loop_
  _atom_site_label
  _atom_site_type_symbol
  _atom_site_fract_x
  _atom_site_fract_y
  _atom_site_fract_z
  _atom_site_U_iso_or_equiv
  _atom_site_adp_type
  _atom_site_occupancy
  _atom_site_site_symmetry_order
  _atom_site_calc_flag
  _atom_site_refinement_flags_posn
  _atom_site_refinement_flags_adp
  _atom_site_refinement_flags_occupancy
  _atom_site_disorder_assembly
  _atom_site_disorder_group
 S3 S 0.50621(8) 0.95743(2) 0.31169(2) 0.02252(12) Uani 1 1 d . . . . .
 S4 S 0.46735(8) 0.93745(2) 0.46163(2) 0.02203(12) Uani 1 1 d . . . . .
 S2 S 1.01054(8) 0.65163(2) 0.68263(2) 0.02082(12) Uani 1 1 d . . . . .
 S1 S 0.96834(8) 0.78633(2) 0.65025(2) 0.02173(12) Uani 1 1 d . . . . .
 O8 O 0.5107(2) 0.73080(5) 0.47109(5) 0.0170(3) Uani 1 1 d . . . . .
 O1 O 1.0214(2) 0.78060(5) 0.42103(5) 0.0204(3) Uani 1 1 d . . . . .
 O4 O 0.9177(2) 0.91446(5) 0.55624(5) 0.0219(3) Uani 1 1 d . . . . .
 O12 O 0.4658(2) 0.86335(6) 0.61093(5) 0.0234(3) Uani 1 1 d . . . . .
 O6 O 0.9986(2) 0.54802(5) 0.73595(5) 0.0214(3) Uani 1 1 d . . . . .
 O3 O 0.9140(2) 0.90174(5) 0.65352(6) 0.0252(3) Uani 1 1 d . . . . .
 O7 O 0.6229(3) 0.76142(6) 0.24362(6) 0.0314(4) Uani 1 1 d . . . . .
 O10 O 0.5505(2) 0.92775(6) 0.14554(6) 0.0290(4) Uani 1 1 d . . . . .
 O9 O 0.5720(2) 1.00327(6) 0.19633(6) 0.0283(4) Uani 1 1 d . . . . .
 O11 O 0.3724(2) 0.94531(6) 0.58703(6) 0.0299(4) Uani 1 1 d . . . . .
 O2 O 1.2105(3) 0.58147(6) 0.47988(6) 0.0459(5) Uani 1 1 d . . . . .
 O5 O 1.0967(3) 0.50037(6) 0.66143(7) 0.0432(5) Uani 1 1 d . . . . .
 C9 C 1.1332(2) 0.69826(7) 0.39265(7) 0.0118(3) Uani 1 1 d . . . . .
 C34 C 0.6319(2) 0.69830(7) 0.38503(7) 0.0126(3) Uani 1 1 d . . . . .
 C1 C 1.0687(3) 0.73634(7) 0.43622(7) 0.0129(3) Uani 1 1 d . . . . .
 C10 C 1.1787(3) 0.64648(7) 0.40761(7) 0.0138(3) Uani 1 1 d . . . . .
 C28 C 0.5585(2) 0.74065(7) 0.42173(7) 0.0118(3) Uani 1 1 d . . . . .
 C26 C 0.5692(3) 0.80269(7) 0.33400(7) 0.0120(3) Uani 1 1 d . . . . .
 C33 C 0.6638(3) 0.70687(7) 0.32609(8) 0.0141(3) Uani 1 1 d . . . . .
 C2 C 1.0643(3) 0.71829(6) 0.49781(7) 0.0116(3) Uani 1 1 d . . . . .
 C27 C 0.5481(3) 0.79414(7) 0.39674(7) 0.0121(3) Uani 1 1 d . . . . .
 C8 C 1.1506(3) 0.71542(7) 0.33534(7) 0.0145(3) Uani 1 1 d . . . . .
 H8 H 1.1199 0.7498 0.3251 0.017 Uiso 1 1 calc R U . . .
 C3 C 1.0949(3) 0.66290(7) 0.51232(7) 0.0134(3) Uani 1 1 d . . . . .
 C29 C 0.6671(3) 0.64909(7) 0.41027(8) 0.0172(4) Uani 1 1 d . . . . .
 H29 H 0.6451 0.6434 0.4493 0.021 Uiso 1 1 calc R U . . .
 C5 C 1.2405(3) 0.61217(7) 0.36527(7) 0.0161(4) Uani 1 1 d . . . . .
 H5 H 1.2695 0.5776 0.3751 0.019 Uiso 1 1 calc R U . . .
 C7 C 1.2137(3) 0.68125(8) 0.29373(7) 0.0166(4) Uani 1 1 d . . . . .
 H7 H 1.2262 0.6928 0.2557 0.020 Uiso 1 1 calc R U . . .
 C6 C 1.2585(3) 0.62966(7) 0.30881(7) 0.0166(4) Uani 1 1 d . . . . .
 H6 H 1.3006 0.6069 0.2808 0.020 Uiso 1 1 calc R U . . .
 C25 C 0.6193(3) 0.75772(7) 0.29690(7) 0.0168(4) Uani 1 1 d . . . . .
 C21 C 1.0532(3) 0.54169(7) 0.68177(8) 0.0208(4) Uani 1 1 d . . . . .
 C32 C 0.7333(3) 0.66577(7) 0.29337(8) 0.0176(4) Uani 1 1 d . . . . .
 H32 H 0.7562 0.6711 0.2544 0.021 Uiso 1 1 calc R U . . .
 C45 C 0.4277(3) 0.90272(7) 0.57348(8) 0.0186(4) Uani 1 1 d . . . . .
 C14 C 0.9299(3) 0.88528(7) 0.60459(8) 0.0174(4) Uani 1 1 d . . . . .
 C35 C 0.5430(3) 0.85177(7) 0.31096(8) 0.0209(4) Uani 1 1 d . . . . .
 C12 C 1.0002(3) 0.80844(7) 0.53915(7) 0.0196(4) Uani 1 1 d . . . . .
 H12 H 1.0017 0.8280 0.5050 0.023 Uiso 1 1 calc R U . . .
 C13 C 0.9666(3) 0.82956(7) 0.59157(8) 0.0184(4) Uani 1 1 d . . . . .
 C43 C 0.4961(3) 0.83859(7) 0.49374(8) 0.0217(4) Uani 1 1 d . . . . .
 H43 H 0.4995 0.8092 0.5177 0.026 Uiso 1 1 calc R U . . .
 C44 C 0.4648(3) 0.88737(7) 0.51323(7) 0.0195(4) Uani 1 1 d . . . . .
 C36 C 0.5567(3) 0.87045(7) 0.25229(8) 0.0203(4) Uani 1 1 d . . . . .
 H36 H 0.5753 0.8485 0.2208 0.024 Uiso 1 1 calc R U . . .
 C4 C 1.1632(3) 0.62634(7) 0.46780(8) 0.0214(4) Uani 1 1 d . . . . .
 C31 C 0.7682(3) 0.61730(7) 0.31847(9) 0.0198(4) Uani 1 1 d . . . . .
 H31 H 0.8141 0.5902 0.2963 0.024 Uiso 1 1 calc R U . . .
 C19 C 1.0769(3) 0.59372(7) 0.59089(8) 0.0228(4) Uani 1 1 d . . . . .
 H19 H 1.1005 0.5642 0.5688 0.027 Uiso 1 1 calc R U . . .
 C30 C 0.7348(3) 0.60872(7) 0.37691(9) 0.0202(4) Uani 1 1 d . . . . .
 H30 H 0.7580 0.5759 0.3936 0.024 Uiso 1 1 calc R U . . .
 C24 C 0.9971(3) 0.50025(8) 0.77065(8) 0.0238(4) Uani 1 1 d . . . . .
 H24A H 0.9241 0.4740 0.7497 0.036 Uiso 1 1 calc R U . . .
 H24B H 0.9431 0.5075 0.8071 0.036 Uiso 1 1 calc R U . . .
 H24C H 1.1231 0.4879 0.7780 0.036 Uiso 1 1 calc R U . . .
 C42 C 0.5239(3) 0.83637(7) 0.43225(8) 0.0229(5) Uani 1 1 d . . . . .
 C37 C 0.5396(3) 0.92326(7) 0.24743(8) 0.0199(4) Uani 1 1 d . . . . .
 C20 C 1.0508(3) 0.59181(7) 0.64905(8) 0.0202(4) Uani 1 1 d . . . . .
 C38 C 0.5562(3) 0.95633(8) 0.19442(8) 0.0200(4) Uani 1 1 d . . . . .
 C18 C 1.0646(3) 0.64539(7) 0.56704(8) 0.0227(5) Uani 1 1 d . . . . .
 C11 C 1.0333(3) 0.75312(7) 0.54134(7) 0.0233(5) Uani 1 1 d . . . . .
 C17 C 0.8900(4) 0.97008(7) 0.56561(9) 0.0275(5) Uani 1 1 d . . . . .
 H17A H 0.8516 0.9866 0.5292 0.041 Uiso 1 1 calc R U . . .
 H17B H 1.0052 0.9855 0.5810 0.041 Uiso 1 1 calc R U . . .
 H17C H 0.7949 0.9750 0.5928 0.041 Uiso 1 1 calc R U . . .
 C48 C 0.4364(3) 0.87512(9) 0.67135(8) 0.0292(5) Uani 1 1 d . . . . .
 H48A H 0.3075 0.8843 0.6750 0.044 Uiso 1 1 calc R U . . .
 H48B H 0.5152 0.9039 0.6841 0.044 Uiso 1 1 calc R U . . .
 H48C H 0.4670 0.8449 0.6950 0.044 Uiso 1 1 calc R U . . .
 C40A C 0.2430(7) 0.88655(18) 0.35210(16) 0.0165(8) Uani 0.700(6) 1 d . . P A
 1
 H40A H 0.1925 0.9141 0.3749 0.025 Uiso 0.700(6) 1 calc R U P A 1
 H40B H 0.2196 0.8533 0.3698 0.025 Uiso 0.700(6) 1 calc R U P A 1
 H40C H 0.1842 0.8873 0.3133 0.025 Uiso 0.700(6) 1 calc R U P A 1
 C23A C 0.7567(8) 0.68812(15) 0.5948(2) 0.0159(9) Uani 0.679(6) 1 d . . P B 1
 H23A H 0.6996 0.6541 0.5962 0.024 Uiso 0.679(6) 1 calc R U P B 1
 H23B H 0.7343 0.7027 0.5564 0.024 Uiso 0.679(6) 1 calc R U P B 1
 H23C H 0.7036 0.7107 0.6228 0.024 Uiso 0.679(6) 1 calc R U P B 1
 C47A C 0.7762(6) 0.90158(17) 0.40584(16) 0.0173(8) Uani 0.700(6) 1 d . . P A
 1
 H47A H 0.7967 0.9364 0.3917 0.026 Uiso 0.700(6) 1 calc R U P A 1
 H47B H 0.8273 0.8766 0.3799 0.026 Uiso 0.700(6) 1 calc R U P A 1
 H47C H 0.8366 0.8978 0.4441 0.026 Uiso 0.700(6) 1 calc R U P A 1
 C41 C 0.5594(4) 0.95834(10) 0.09222(9) 0.0364(6) Uani 1 1 d . . . . .
 H41A H 0.5399 0.9357 0.0590 0.055 Uiso 1 1 calc R U . . .
 H41B H 0.6802 0.9747 0.0915 0.055 Uiso 1 1 calc R U . . .
 H41C H 0.4638 0.9848 0.0910 0.055 Uiso 1 1 calc R U . . .
 C16A C 1.2863(6) 0.73069(15) 0.62177(17) 0.0165(7) Uani 0.679(6) 1 d . . P B
 1
 H16A H 1.3445 0.7641 0.6161 0.025 Uiso 0.679(6) 1 calc R U P B 1
 H16B H 1.3407 0.7049 0.5975 0.025 Uiso 0.679(6) 1 calc R U P B 1
 H16C H 1.3055 0.7205 0.6620 0.025 Uiso 0.679(6) 1 calc R U P B 1
 C39A C 0.4564(5) 0.89452(10) 0.34916(10) 0.0143(7) Uani 0.700(6) 1 d . . P A
 1
 C46A C 0.5648(5) 0.89196(9) 0.40867(10) 0.0125(7) Uani 0.700(6) 1 d . . P A
 1
 C22A C 0.9686(5) 0.68309(10) 0.60899(10) 0.0116(7) Uani 0.679(6) 1 d . . P B
 1
 C15A C 1.0745(5) 0.73487(10) 0.60534(11) 0.0131(7) Uani 0.679(6) 1 d . . P B
 1
 C40B C 0.7874(14) 0.9023(4) 0.3830(4) 0.0196(19) Uani 0.300(6) 1 d . . P A 2
 H40D H 0.8708 0.9099 0.3529 0.029 Uiso 0.300(6) 1 calc R U P A 2
 H40E H 0.8230 0.8698 0.4016 0.029 Uiso 0.300(6) 1 calc R U P A 2
 H40F H 0.7945 0.9300 0.4114 0.029 Uiso 0.300(6) 1 calc R U P A 2
 C39B C 0.5850(11) 0.8981(2) 0.3560(2) 0.0127(16) Uani 0.300(6) 1 d . . P A 2
 C46B C 0.4387(11) 0.8868(2) 0.4004(2) 0.0133(16) Uani 0.300(6) 1 d . . P A 2
 C47B C 0.2361(15) 0.8838(4) 0.3734(4) 0.0157(18) Uani 0.300(6) 1 d . . P A 2
 H47D H 0.1538 0.8732 0.4028 0.024 Uiso 0.300(6) 1 calc R U P A 2
 H47E H 0.2296 0.8587 0.3422 0.024 Uiso 0.300(6) 1 calc R U P A 2
 H47F H 0.1986 0.9176 0.3585 0.024 Uiso 0.300(6) 1 calc R U P A 2
 C23B C 1.2915(13) 0.7093(4) 0.6291(4) 0.0219(18) Uani 0.321(6) 1 d . . P B 2
 H23D H 1.2956 0.7327 0.6620 0.033 Uiso 0.321(6) 1 calc R U P B 2
 H23E H 1.3267 0.7279 0.5951 0.033 Uiso 0.321(6) 1 calc R U P B 2
 H23F H 1.3770 0.6808 0.6371 0.033 Uiso 0.321(6) 1 calc R U P B 2
 C22B C 1.0922(10) 0.6877(2) 0.6183(2) 0.0144(15) Uani 0.321(6) 1 d . . P B 2
 C15B C 0.9474(10) 0.7290(2) 0.5992(2) 0.0155(16) Uani 0.321(6) 1 d . . P B 2
 C16B C 0.7446(15) 0.7073(4) 0.5915(5) 0.0160(18) Uani 0.321(6) 1 d . . P B 2
 H16D H 0.7088 0.6932 0.6280 0.024 Uiso 0.321(6) 1 calc R U P B 2
 H16E H 0.7389 0.6803 0.5624 0.024 Uiso 0.321(6) 1 calc R U P B 2
 H16F H 0.6605 0.7352 0.5795 0.024 Uiso 0.321(6) 1 calc R U P B 2

loop_
  _atom_site_aniso_label
  _atom_site_aniso_U_11
  _atom_site_aniso_U_22
  _atom_site_aniso_U_33
  _atom_site_aniso_U_23
  _atom_site_aniso_U_13
  _atom_site_aniso_U_12
 S3 0.0426(3) 0.0120(2) 0.0136(2) 0.00276(16) 0.0070(2) 0.0042(2)
 S4 0.0432(3) 0.0111(2) 0.01252(19) 0.00032(16) 0.0080(2) 0.0065(2)
 S2 0.0369(3) 0.0137(2) 0.01253(19) 0.00261(16) 0.00714(19) 0.0047(2)
 S1 0.0410(3) 0.0139(2) 0.01068(19) -0.00147(16) 0.00437(19) 0.0052(2)
 O8 0.0240(8) 0.0130(6) 0.0140(6) 0.0014(5) 0.0013(5) -0.0007(5)
 O1 0.0342(9) 0.0146(6) 0.0128(6) 0.0019(5) 0.0050(6) 0.0047(6)
 O4 0.0371(9) 0.0106(6) 0.0182(6) -0.0010(5) 0.0020(6) 0.0040(6)
 O12 0.0356(9) 0.0251(7) 0.0101(6) 0.0019(5) 0.0052(6) 0.0009(6)
 O6 0.0363(9) 0.0127(6) 0.0154(6) 0.0047(5) 0.0035(6) 0.0006(6)
 O3 0.0409(10) 0.0171(7) 0.0179(6) -0.0057(5) 0.0051(6) 0.0043(6)
 O7 0.0605(12) 0.0196(7) 0.0152(6) -0.0027(5) 0.0110(7) 0.0101(7)
 O10 0.0459(10) 0.0298(8) 0.0115(6) 0.0036(5) 0.0044(6) -0.0017(7)
 O9 0.0422(10) 0.0221(7) 0.0209(7) 0.0083(6) 0.0035(7) -0.0007(7)
 O11 0.0513(11) 0.0209(7) 0.0184(7) -0.0042(6) 0.0115(7) 0.0035(7)
 O2 0.0964(16) 0.0215(8) 0.0224(7) 0.0057(6) 0.0234(9) 0.0280(9)
 O5 0.0846(15) 0.0167(8) 0.0310(8) 0.0063(6) 0.0261(9) 0.0188(8)
 C9 0.0101(9) 0.0140(8) 0.0115(7) -0.0026(6) 0.0016(6) -0.0009(7)
 C34 0.0086(8) 0.0105(8) 0.0184(8) -0.0026(6) -0.0013(6) 0.0002(6)
 C1 0.0149(9) 0.0135(8) 0.0105(7) -0.0010(6) 0.0025(6) -0.0013(7)
 C10 0.0156(9) 0.0151(8) 0.0110(7) -0.0025(6) 0.0030(6) 0.0002(7)
 C28 0.0102(9) 0.0103(7) 0.0147(7) -0.0007(6) -0.0023(6) -0.0010(6)
 C26 0.0124(9) 0.0121(8) 0.0116(7) -0.0023(6) 0.0022(6) 0.0012(7)
 C33 0.0110(9) 0.0116(8) 0.0197(8) -0.0025(6) 0.0016(7) -0.0005(7)
 C2 0.0147(9) 0.0102(7) 0.0101(7) 0.0004(6) 0.0020(6) 0.0012(7)
 C27 0.0124(9) 0.0119(8) 0.0123(7) 0.0008(6) 0.0017(6) 0.0016(7)
 C8 0.0149(9) 0.0163(8) 0.0122(7) -0.0011(6) 0.0011(6) -0.0004(7)
 C3 0.0178(10) 0.0118(8) 0.0108(7) -0.0010(6) 0.0022(7) 0.0024(7)
 C29 0.0148(10) 0.0128(8) 0.0238(9) -0.0010(7) 0.0004(7) 0.0008(7)
 C5 0.0185(10) 0.0142(8) 0.0160(8) -0.0049(6) 0.0039(7) 0.0005(7)
 C7 0.0153(10) 0.0251(9) 0.0097(7) -0.0019(7) 0.0025(7) -0.0034(8)
 C6 0.0155(10) 0.0218(9) 0.0128(7) -0.0061(7) 0.0042(7) 0.0002(7)
 C25 0.0219(10) 0.0133(8) 0.0156(8) -0.0026(6) 0.0046(7) 0.0024(7)
 C21 0.0294(12) 0.0145(9) 0.0192(8) 0.0052(7) 0.0060(8) 0.0054(8)
 C32 0.0150(10) 0.0158(9) 0.0225(9) -0.0062(7) 0.0040(7) -0.0013(7)
 C45 0.0254(11) 0.0182(9) 0.0129(8) -0.0010(7) 0.0054(7) -0.0020(8)
 C14 0.0208(10) 0.0130(8) 0.0186(8) -0.0001(7) 0.0029(7) 0.0034(7)
 C35 0.0374(13) 0.0135(9) 0.0122(8) -0.0021(6) 0.0047(8) 0.0036(8)
 C12 0.0360(12) 0.0117(8) 0.0111(7) 0.0009(6) 0.0029(8) 0.0044(8)
 C13 0.0293(12) 0.0124(8) 0.0137(8) -0.0001(6) 0.0023(8) 0.0054(8)
 C43 0.0406(13) 0.0128(8) 0.0124(8) 0.0024(6) 0.0082(8) 0.0043(8)
 C44 0.0322(12) 0.0152(9) 0.0116(7) 0.0015(6) 0.0065(8) 0.0033(8)
 C36 0.0325(12) 0.0172(9) 0.0116(7) 0.0008(7) 0.0042(8) 0.0019(8)
 C4 0.0359(13) 0.0147(9) 0.0143(8) -0.0017(7) 0.0065(8) 0.0055(8)
 C31 0.0152(10) 0.0130(8) 0.0313(10) -0.0078(7) 0.0030(8) 0.0006(7)
 C19 0.0381(13) 0.0125(9) 0.0190(9) 0.0010(7) 0.0110(9) 0.0065(8)
 C30 0.0180(10) 0.0094(8) 0.0330(10) -0.0009(7) 0.0002(8) 0.0030(7)
 C24 0.0361(13) 0.0164(9) 0.0189(9) 0.0077(7) 0.0012(8) -0.0010(9)
 C42 0.0451(14) 0.0107(8) 0.0137(8) 0.0036(6) 0.0093(8) 0.0062(8)
 C37 0.0288(12) 0.0174(9) 0.0139(8) 0.0012(7) 0.0049(8) 0.0014(8)
 C20 0.0285(12) 0.0132(8) 0.0195(9) 0.0020(7) 0.0077(8) 0.0057(8)
 C38 0.0218(10) 0.0235(10) 0.0146(8) 0.0039(7) 0.0016(7) 0.0009(8)
 C18 0.0411(13) 0.0126(9) 0.0157(8) -0.0002(7) 0.0115(8) 0.0051(8)
 C11 0.0456(14) 0.0149(9) 0.0098(7) 0.0029(6) 0.0055(8) 0.0090(9)
 C17 0.0431(14) 0.0099(9) 0.0298(10) -0.0001(7) 0.0036(10) 0.0044(9)
 C48 0.0357(13) 0.0423(13) 0.0101(8) 0.0008(8) 0.0054(8) -0.0054(11)
 C40A 0.0169(16) 0.0197(16) 0.0131(17) 0.0033(17) 0.0032(17) 0.0029(12)
 C23A 0.0176(19) 0.014(2) 0.0169(15) 0.0028(18) 0.0040(12) 0.0029(18)
 C47A 0.0203(18) 0.0147(14) 0.0170(17) 0.0032(16) 0.0016(16) -0.0038(11)
 C41 0.0523(17) 0.0431(14) 0.0137(9) 0.0092(9) 0.0014(10) -0.0054(12)
 C16A 0.0155(16) 0.0176(18) 0.0160(15) 0.0009(15) -0.0031(12) 0.0005(17)
 C39A 0.021(2) 0.0106(12) 0.0115(11) 0.0015(9) 0.0045(11) 0.0004(11)
 C46A 0.0166(18) 0.0097(11) 0.0112(11) -0.0007(8) 0.0022(10) 0.0019(10)
 C22A 0.0134(18) 0.0121(12) 0.0095(11) 0.0000(9) 0.0017(10) 0.0022(11)
 C15A 0.0156(18) 0.0115(12) 0.0123(11) -0.0003(9) 0.0021(10) 0.0014(11)
 C40B 0.011(4) 0.018(4) 0.030(5) 0.008(4) 0.002(4) -0.003(3)
 C39B 0.016(4) 0.009(3) 0.013(3) 0.002(2) 0.003(2) -0.001(2)
 C46B 0.018(4) 0.015(3) 0.007(2) -0.001(2) 0.001(2) 0.002(3)
 C47B 0.009(3) 0.019(3) 0.019(4) 0.007(4) 0.001(4) 0.003(3)
 C23B 0.015(4) 0.028(5) 0.023(4) 0.006(4) 0.002(3) -0.002(4)
 C22B 0.017(4) 0.018(3) 0.008(2) 0.0019(19) 0.003(2) -0.007(2)
 C15B 0.020(4) 0.015(3) 0.012(2) -0.005(2) 0.007(2) -0.002(2)
 C16B 0.006(3) 0.028(5) 0.014(3) 0.002(4) 0.000(2) 0.001(4)

_geom_special_details
;
 All esds (except the esd in the dihedral angle between two l.s. planes)
 are estimated using the full covariance matrix.  The cell esds are taken
 into account individually in the estimation of esds in distances, angles
 and torsion angles; correlations between esds in cell parameters are only
 used when they are defined by crystal symmetry.  An approximate (isotropic)
 treatment of cell esds is used for estimating esds involving l.s. planes.
;
loop_
  _geom_bond_atom_site_label_1
  _geom_bond_atom_site_label_2
  _geom_bond_distance
  _geom_bond_site_symmetry_2
  _geom_bond_publ_flag
 S3 C37 1.7421(18) . ?
 S3 C39A 1.865(2) . ?
 S3 C39B 1.890(6) . ?
 S4 C44 1.7426(18) . ?
 S4 C46A 1.848(2) . ?
 S4 C46B 1.910(6) . ?
 S2 C20 1.7412(19) . ?
 S2 C22A 1.878(2) . ?
 S2 C22B 1.865(5) . ?
 S1 C13 1.7396(18) . ?
 S1 C15A 1.860(3) . ?
 S1 C15B 1.874(5) . ?
 O8 C28 1.2294(19) . ?
 O1 C1 1.223(2) . ?
 O4 C14 1.334(2) . ?
 O4 C17 1.450(2) . ?
 O12 C45 1.339(2) . ?
 O12 C48 1.447(2) . ?
 O6 C21 1.336(2) . ?
 O6 C24 1.456(2) . ?
 O3 C14 1.211(2) . ?
 O7 C25 1.228(2) . ?
 O10 C38 1.336(2) . ?
 O10 C41 1.456(2) . ?
 O9 C38 1.203(2) . ?
 O11 C45 1.203(2) . ?
 O2 C4 1.220(2) . ?
 O5 C21 1.201(2) . ?
 C9 C1 1.488(2) . ?
 C9 C10 1.398(2) . ?
 C9 C8 1.399(2) . ?
 C34 C28 1.485(2) . ?
 C34 C33 1.403(2) . ?
 C34 C29 1.398(2) . ?
 C1 C2 1.489(2) . ?
 C10 C5 1.399(2) . ?
 C10 C4 1.484(2) . ?
 C28 C27 1.480(2) . ?
 C26 C27 1.473(2) . ?
 C26 C25 1.486(2) . ?
 C26 C35 1.367(2) . ?
 C33 C25 1.485(2) . ?
 C33 C32 1.398(2) . ?
 C2 C3 1.465(2) . ?
 C2 C11 1.365(2) . ?
 C27 C42 1.368(2) . ?
 C8 H8 0.9300 . ?
 C8 C7 1.389(2) . ?
 C3 C4 1.488(2) . ?
 C3 C18 1.363(2) . ?
 C29 H29 0.9300 . ?
 C29 C30 1.388(2) . ?
 C5 H5 0.9300 . ?
 C5 C6 1.384(2) . ?
 C7 H7 0.9300 . ?
 C7 C6 1.393(3) . ?
 C6 H6 0.9300 . ?
 C21 C20 1.482(2) . ?
 C32 H32 0.9300 . ?
 C32 C31 1.380(3) . ?
 C45 C44 1.477(2) . ?
 C14 C13 1.479(2) . ?
 C35 C36 1.437(2) . ?
 C35 C39A 1.552(3) . ?
 C35 C39B 1.585(6) . ?
 C12 H12 0.9300 . ?
 C12 C13 1.353(2) . ?
 C12 C11 1.431(3) . ?
 C43 H43 0.9300 . ?
 C43 C44 1.345(2) . ?
 C43 C42 1.438(2) . ?
 C36 H36 0.9300 . ?
 C36 C37 1.356(3) . ?
 C31 H31 0.9300 . ?
 C31 C30 1.394(3) . ?
 C19 H19 0.9300 . ?
 C19 C20 1.360(2) . ?
 C19 C18 1.428(3) . ?
 C30 H30 0.9300 . ?
 C24 H24A 0.9600 . ?
 C24 H24B 0.9600 . ?
 C24 H24C 0.9600 . ?
 C42 C46A 1.552(3) . ?
 C42 C46B 1.582(6) . ?
 C37 C38 1.491(2) . ?
 C18 C22A 1.551(3) . ?
 C18 C22B 1.599(6) . ?
 C11 C15A 1.551(3) . ?
 C11 C15B 1.619(6) . ?
 C17 H17A 0.9600 . ?
 C17 H17B 0.9600 . ?
 C17 H17C 0.9600 . ?
 C48 H48A 0.9600 . ?
 C48 H48B 0.9600 . ?
 C48 H48C 0.9600 . ?
 C40A H40A 0.9600 . ?
 C40A H40B 0.9600 . ?
 C40A H40C 0.9600 . ?
 C40A C39A 1.545(6) . ?
 C23A H23A 0.9600 . ?
 C23A H23B 0.9600 . ?
 C23A H23C 0.9600 . ?
 C23A C22A 1.535(7) . ?
 C47A H47A 0.9600 . ?
 C47A H47B 0.9600 . ?
 C47A H47C 0.9600 . ?
 C47A C46A 1.536(6) . ?
 C41 H41A 0.9600 . ?
 C41 H41B 0.9600 . ?
 C41 H41C 0.9600 . ?
 C16A H16A 0.9600 . ?
 C16A H16B 0.9600 . ?
 C16A H16C 0.9600 . ?
 C16A C15A 1.541(6) . ?
 C39A C46A 1.529(4) . ?
 C22A C15A 1.527(4) . ?
 C40B H40D 0.9600 . ?
 C40B H40E 0.9600 . ?
 C40B H40F 0.9600 . ?
 C40B C39B 1.543(13) . ?
 C39B C46B 1.533(9) . ?
 C46B C47B 1.542(13) . ?
 C47B H47D 0.9600 . ?
 C47B H47E 0.9600 . ?
 C47B H47F 0.9600 . ?
 C23B H23D 0.9600 . ?
 C23B H23E 0.9600 . ?
 C23B H23F 0.9600 . ?
 C23B C22B 1.534(12) . ?
 C22B C15B 1.522(10) . ?
 C15B C16B 1.551(13) . ?
 C16B H16D 0.9600 . ?
 C16B H16E 0.9600 . ?
 C16B H16F 0.9600 . ?

loop_
  _geom_angle_atom_site_label_1
  _geom_angle_atom_site_label_2
  _geom_angle_atom_site_label_3
  _geom_angle
  _geom_angle_site_symmetry_1
  _geom_angle_site_symmetry_3
  _geom_angle_publ_flag
 C37 S3 C39A 90.00(10) . . ?
 C37 S3 C39B 90.13(18) . . ?
 C44 S4 C46A 90.40(10) . . ?
 C44 S4 C46B 89.92(18) . . ?
 C20 S2 C22A 89.87(10) . . ?
 C20 S2 C22B 90.75(19) . . ?
 C13 S1 C15A 90.11(10) . . ?
 C13 S1 C15B 90.81(18) . . ?
 C14 O4 C17 115.12(14) . . ?
 C45 O12 C48 115.07(15) . . ?
 C21 O6 C24 114.87(14) . . ?
 C38 O10 C41 114.36(17) . . ?
 C10 C9 C1 121.93(14) . . ?
 C10 C9 C8 119.57(15) . . ?
 C8 C9 C1 118.50(15) . . ?
 C33 C34 C28 121.19(15) . . ?
 C29 C34 C28 118.59(15) . . ?
 C29 C34 C33 120.22(15) . . ?
 O1 C1 C9 120.18(15) . . ?
 O1 C1 C2 122.29(15) . . ?
 C9 C1 C2 117.53(15) . . ?
 C9 C10 C5 119.93(15) . . ?
 C9 C10 C4 121.72(15) . . ?
 C5 C10 C4 118.35(16) . . ?
 O8 C28 C34 120.14(15) . . ?
 O8 C28 C27 122.36(15) . . ?
 C27 C28 C34 117.49(14) . . ?
 C27 C26 C25 119.27(15) . . ?
 C35 C26 C27 119.58(15) . . ?
 C35 C26 C25 121.14(15) . . ?
 C34 C33 C25 121.86(15) . . ?
 C32 C33 C34 119.04(17) . . ?
 C32 C33 C25 119.06(16) . . ?
 C3 C2 C1 120.16(14) . . ?
 C11 C2 C1 120.50(15) . . ?
 C11 C2 C3 119.35(15) . . ?
 C26 C27 C28 120.62(14) . . ?
 C42 C27 C28 120.00(15) . . ?
 C42 C27 C26 119.35(15) . . ?
 C9 C8 H8 119.9 . . ?
 C7 C8 C9 120.12(17) . . ?
 C7 C8 H8 119.9 . . ?
 C2 C3 C4 119.94(14) . . ?
 C18 C3 C2 119.69(15) . . ?
 C18 C3 C4 120.35(16) . . ?
 C34 C29 H29 120.1 . . ?
 C30 C29 C34 119.81(17) . . ?
 C30 C29 H29 120.1 . . ?
 C10 C5 H5 120.0 . . ?
 C6 C5 C10 120.02(17) . . ?
 C6 C5 H5 120.0 . . ?
 C8 C7 H7 119.9 . . ?
 C8 C7 C6 120.10(16) . . ?
 C6 C7 H7 119.9 . . ?
 C5 C6 C7 120.26(15) . . ?
 C5 C6 H6 119.9 . . ?
 C7 C6 H6 119.9 . . ?
 O7 C25 C26 122.14(17) . . ?
 O7 C25 C33 119.94(16) . . ?
 C33 C25 C26 117.92(14) . . ?
 O6 C21 C20 111.87(15) . . ?
 O5 C21 O6 124.44(17) . . ?
 O5 C21 C20 123.69(17) . . ?
 C33 C32 H32 119.7 . . ?
 C31 C32 C33 120.55(17) . . ?
 C31 C32 H32 119.7 . . ?
 O12 C45 C44 111.15(15) . . ?
 O11 C45 O12 124.62(16) . . ?
 O11 C45 C44 124.23(17) . . ?
 O4 C14 C13 111.79(15) . . ?
 O3 C14 O4 124.95(17) . . ?
 O3 C14 C13 123.26(17) . . ?
 C26 C35 C36 130.57(16) . . ?
 C26 C35 C39A 118.32(16) . . ?
 C26 C35 C39B 114.5(3) . . ?
 C36 C35 C39A 110.43(17) . . ?
 C36 C35 C39B 110.0(2) . . ?
 C13 C12 H12 123.2 . . ?
 C13 C12 C11 113.54(16) . . ?
 C11 C12 H12 123.2 . . ?
 C14 C13 S1 116.45(12) . . ?
 C12 C13 S1 116.28(14) . . ?
 C12 C13 C14 127.26(16) . . ?
 C44 C43 H43 123.3 . . ?
 C44 C43 C42 113.49(16) . . ?
 C42 C43 H43 123.3 . . ?
 C45 C44 S4 116.86(13) . . ?
 C43 C44 S4 116.28(13) . . ?
 C43 C44 C45 126.86(16) . . ?
 C35 C36 H36 123.4 . . ?
 C37 C36 C35 113.29(16) . . ?
 C37 C36 H36 123.4 . . ?
 O2 C4 C10 120.01(16) . . ?
 O2 C4 C3 122.00(16) . . ?
 C10 C4 C3 117.96(16) . . ?
 C32 C31 H31 119.8 . . ?
 C32 C31 C30 120.34(16) . . ?
 C30 C31 H31 119.8 . . ?
 C20 C19 H19 123.2 . . ?
 C20 C19 C18 113.60(16) . . ?
 C18 C19 H19 123.2 . . ?
 C29 C30 C31 120.03(17) . . ?
 C29 C30 H30 120.0 . . ?
 C31 C30 H30 120.0 . . ?
 O6 C24 H24A 109.5 . . ?
 O6 C24 H24B 109.5 . . ?
 O6 C24 H24C 109.5 . . ?
 H24A C24 H24B 109.5 . . ?
 H24A C24 H24C 109.5 . . ?
 H24B C24 H24C 109.5 . . ?
 C27 C42 C43 130.21(16) . . ?
 C27 C42 C46A 118.55(16) . . ?
 C27 C42 C46B 115.1(2) . . ?
 C43 C42 C46A 110.29(16) . . ?
 C43 C42 C46B 110.4(2) . . ?
 C36 C37 S3 116.33(13) . . ?
 C36 C37 C38 128.14(16) . . ?
 C38 C37 S3 115.44(14) . . ?
 C21 C20 S2 121.90(13) . . ?
 C19 C20 S2 116.08(14) . . ?
 C19 C20 C21 122.01(17) . . ?
 O10 C38 C37 112.12(17) . . ?
 O9 C38 O10 124.85(17) . . ?
 O9 C38 C37 123.03(17) . . ?
 C3 C18 C19 130.25(17) . . ?
 C3 C18 C22A 118.10(17) . . ?
 C3 C18 C22B 115.9(2) . . ?
 C19 C18 C22A 110.70(16) . . ?
 C19 C18 C22B 109.8(2) . . ?
 C2 C11 C12 130.54(16) . . ?
 C2 C11 C15A 117.88(17) . . ?
 C2 C11 C15B 116.1(2) . . ?
 C12 C11 C15A 110.50(16) . . ?
 C12 C11 C15B 109.5(2) . . ?
 O4 C17 H17A 109.5 . . ?
 O4 C17 H17B 109.5 . . ?
 O4 C17 H17C 109.5 . . ?
 H17A C17 H17B 109.5 . . ?
 H17A C17 H17C 109.5 . . ?
 H17B C17 H17C 109.5 . . ?
 O12 C48 H48A 109.5 . . ?
 O12 C48 H48B 109.5 . . ?
 O12 C48 H48C 109.5 . . ?
 H48A C48 H48B 109.5 . . ?
 H48A C48 H48C 109.5 . . ?
 H48B C48 H48C 109.5 . . ?
 H40A C40A H40B 109.5 . . ?
 H40A C40A H40C 109.5 . . ?
 H40B C40A H40C 109.5 . . ?
 C39A C40A H40A 109.5 . . ?
 C39A C40A H40B 109.5 . . ?
 C39A C40A H40C 109.5 . . ?
 H23A C23A H23B 109.5 . . ?
 H23A C23A H23C 109.5 . . ?
 H23B C23A H23C 109.5 . . ?
 C22A C23A H23A 109.5 . . ?
 C22A C23A H23B 109.5 . . ?
 C22A C23A H23C 109.5 . . ?
 H47A C47A H47B 109.5 . . ?
 H47A C47A H47C 109.5 . . ?
 H47B C47A H47C 109.5 . . ?
 C46A C47A H47A 109.5 . . ?
 C46A C47A H47B 109.5 . . ?
 C46A C47A H47C 109.5 . . ?
 O10 C41 H41A 109.5 . . ?
 O10 C41 H41B 109.5 . . ?
 O10 C41 H41C 109.5 . . ?
 H41A C41 H41B 109.5 . . ?
 H41A C41 H41C 109.5 . . ?
 H41B C41 H41C 109.5 . . ?
 H16A C16A H16B 109.5 . . ?
 H16A C16A H16C 109.5 . . ?
 H16B C16A H16C 109.5 . . ?
 C15A C16A H16A 109.5 . . ?
 C15A C16A H16B 109.5 . . ?
 C15A C16A H16C 109.5 . . ?
 C35 C39A S3 104.45(15) . . ?
 C40A C39A S3 110.5(2) . . ?
 C40A C39A C35 111.2(3) . . ?
 C46A C39A S3 110.4(2) . . ?
 C46A C39A C35 106.1(2) . . ?
 C46A C39A C40A 113.7(3) . . ?
 C42 C46A S4 104.90(14) . . ?
 C47A C46A S4 109.9(2) . . ?
 C47A C46A C42 111.6(2) . . ?
 C39A C46A S4 111.7(2) . . ?
 C39A C46A C42 104.7(2) . . ?
 C39A C46A C47A 113.6(3) . . ?
 C18 C22A S2 103.99(16) . . ?
 C23A C22A S2 109.1(2) . . ?
 C23A C22A C18 112.9(3) . . ?
 C15A C22A S2 111.5(2) . . ?
 C15A C22A C18 105.2(2) . . ?
 C15A C22A C23A 113.7(3) . . ?
 C11 C15A S1 104.65(16) . . ?
 C16A C15A S1 110.0(2) . . ?
 C16A C15A C11 112.2(2) . . ?
 C22A C15A S1 111.03(19) . . ?
 C22A C15A C11 104.2(2) . . ?
 C22A C15A C16A 114.2(3) . . ?
 H40D C40B H40E 109.5 . . ?
 H40D C40B H40F 109.5 . . ?
 H40E C40B H40F 109.5 . . ?
 C39B C40B H40D 109.5 . . ?
 C39B C40B H40E 109.5 . . ?
 C39B C40B H40F 109.5 . . ?
 C35 C39B S3 102.0(3) . . ?
 C40B C39B S3 113.6(5) . . ?
 C40B C39B C35 116.7(5) . . ?
 C46B C39B S3 108.4(5) . . ?
 C46B C39B C35 100.6(5) . . ?
 C46B C39B C40B 114.0(6) . . ?
 C42 C46B S4 100.9(3) . . ?
 C39B C46B S4 108.4(5) . . ?
 C39B C46B C42 101.6(5) . . ?
 C39B C46B C47B 113.9(6) . . ?
 C47B C46B S4 112.6(5) . . ?
 C47B C46B C42 118.1(6) . . ?
 C46B C47B H47D 109.5 . . ?
 C46B C47B H47E 109.5 . . ?
 C46B C47B H47F 109.5 . . ?
 H47D C47B H47E 109.5 . . ?
 H47D C47B H47F 109.5 . . ?
 H47E C47B H47F 109.5 . . ?
 H23D C23B H23E 109.5 . . ?
 H23D C23B H23F 109.5 . . ?
 H23E C23B H23F 109.5 . . ?
 C22B C23B H23D 109.5 . . ?
 C22B C23B H23E 109.5 . . ?
 C22B C23B H23F 109.5 . . ?
 C18 C22B S2 102.6(3) . . ?
 C23B C22B S2 112.5(5) . . ?
 C23B C22B C18 115.6(5) . . ?
 C15B C22B S2 109.2(4) . . ?
 C15B C22B C18 101.8(5) . . ?
 C15B C22B C23B 114.0(6) . . ?
 C11 C15B S1 101.3(3) . . ?
 C22B C15B S1 109.5(5) . . ?
 C22B C15B C11 102.3(4) . . ?
 C22B C15B C16B 113.6(6) . . ?
 C16B C15B S1 112.7(5) . . ?
 C16B C15B C11 116.3(6) . . ?
 C15B C16B H16D 109.5 . . ?
 C15B C16B H16E 109.5 . . ?
 C15B C16B H16F 109.5 . . ?
 H16D C16B H16E 109.5 . . ?
 H16D C16B H16F 109.5 . . ?
 H16E C16B H16F 109.5 . . ?

loop_
  _geom_torsion_atom_site_label_1
  _geom_torsion_atom_site_label_2
  _geom_torsion_atom_site_label_3
  _geom_torsion_atom_site_label_4
  _geom_torsion
  _geom_torsion_site_symmetry_1
  _geom_torsion_site_symmetry_2
  _geom_torsion_site_symmetry_3
  _geom_torsion_site_symmetry_4
  _geom_torsion_publ_flag
 S3 C37 C38 O10 -169.72(15) . . . . ?
 S3 C37 C38 O9 10.0(3) . . . . ?
 S3 C39A C46A S4 71.6(2) . . . . ?
 S3 C39A C46A C42 -175.38(15) . . . . ?
 S3 C39A C46A C47A -53.4(3) . . . . ?
 S3 C39B C46B S4 -75.1(5) . . . . ?
 S3 C39B C46B C42 179.1(3) . . . . ?
 S3 C39B C46B C47B 51.1(7) . . . . ?
 S2 C22A C15A S1 -71.1(2) . . . . ?
 S2 C22A C15A C11 176.72(16) . . . . ?
 S2 C22A C15A C16A 53.9(3) . . . . ?
 S2 C22B C15B S1 76.8(5) . . . . ?
 S2 C22B C15B C11 -176.3(3) . . . . ?
 S2 C22B C15B C16B -50.2(7) . . . . ?
 O8 C28 C27 C26 -167.40(17) . . . . ?
 O8 C28 C27 C42 14.4(3) . . . . ?
 O1 C1 C2 C3 170.75(18) . . . . ?
 O1 C1 C2 C11 -9.8(3) . . . . ?
 O4 C14 C13 S1 -175.36(15) . . . . ?
 O4 C14 C13 C12 5.1(3) . . . . ?
 O12 C45 C44 S4 -167.62(15) . . . . ?
 O12 C45 C44 C43 12.8(3) . . . . ?
 O6 C21 C20 S2 7.8(3) . . . . ?
 O6 C21 C20 C19 -171.1(2) . . . . ?
 O3 C14 C13 S1 4.9(3) . . . . ?
 O3 C14 C13 C12 -174.6(2) . . . . ?
 O11 C45 C44 S4 11.5(3) . . . . ?
 O11 C45 C44 C43 -168.1(2) . . . . ?
 O5 C21 C20 S2 -173.2(2) . . . . ?
 O5 C21 C20 C19 7.9(4) . . . . ?
 C9 C1 C2 C3 -9.1(3) . . . . ?
 C9 C1 C2 C11 170.36(19) . . . . ?
 C9 C10 C5 C6 0.7(3) . . . . ?
 C9 C10 C4 O2 -177.3(2) . . . . ?
 C9 C10 C4 C3 0.7(3) . . . . ?
 C9 C8 C7 C6 0.5(3) . . . . ?
 C34 C28 C27 C26 13.3(3) . . . . ?
 C34 C28 C27 C42 -164.88(19) . . . . ?
 C34 C33 C25 O7 -169.29(19) . . . . ?
 C34 C33 C25 C26 10.0(3) . . . . ?
 C34 C33 C32 C31 0.7(3) . . . . ?
 C34 C29 C30 C31 0.2(3) . . . . ?
 C1 C9 C10 C5 -179.37(18) . . . . ?
 C1 C9 C10 C4 0.7(3) . . . . ?
 C1 C9 C8 C7 178.80(17) . . . . ?
 C1 C2 C3 C4 10.7(3) . . . . ?
 C1 C2 C3 C18 -170.74(19) . . . . ?
 C1 C2 C11 C12 0.5(4) . . . . ?
 C1 C2 C11 C15A -166.4(2) . . . . ?
 C1 C2 C11 C15B 155.6(3) . . . . ?
 C10 C9 C1 O1 -176.44(18) . . . . ?
 C10 C9 C1 C2 3.4(3) . . . . ?
 C10 C9 C8 C7 -0.3(3) . . . . ?
 C10 C5 C6 C7 -0.5(3) . . . . ?
 C28 C34 C33 C25 -2.4(3) . . . . ?
 C28 C34 C33 C32 179.94(17) . . . . ?
 C28 C34 C29 C30 179.66(18) . . . . ?
 C28 C27 C42 C43 -3.4(4) . . . . ?
 C28 C27 C42 C46A 164.3(2) . . . . ?
 C28 C27 C42 C46B -157.5(3) . . . . ?
 C26 C27 C42 C43 178.4(2) . . . . ?
 C26 C27 C42 C46A -13.9(3) . . . . ?
 C26 C27 C42 C46B 24.3(4) . . . . ?
 C26 C35 C36 C37 -173.5(2) . . . . ?
 C26 C35 C39A S3 164.67(18) . . . . ?
 C26 C35 C39A C40A -76.1(3) . . . . ?
 C26 C35 C39A C46A 48.1(3) . . . . ?
 C26 C35 C39B S3 -173.4(2) . . . . ?
 C26 C35 C39B C40B 62.2(5) . . . . ?
 C26 C35 C39B C46B -61.8(5) . . . . ?
 C33 C34 C28 O8 171.43(17) . . . . ?
 C33 C34 C28 C27 -9.3(3) . . . . ?
 C33 C34 C29 C30 0.4(3) . . . . ?
 C33 C32 C31 C30 -0.1(3) . . . . ?
 C2 C3 C4 O2 171.6(2) . . . . ?
 C2 C3 C4 C10 -6.4(3) . . . . ?
 C2 C3 C18 C19 177.2(2) . . . . ?
 C2 C3 C18 C22A 9.5(3) . . . . ?
 C2 C3 C18 C22B -27.9(4) . . . . ?
 C2 C11 C15A S1 -168.13(18) . . . . ?
 C2 C11 C15A C16A 72.6(3) . . . . ?
 C2 C11 C15A C22A -51.5(3) . . . . ?
 C2 C11 C15B S1 170.5(2) . . . . ?
 C2 C11 C15B C22B 57.5(5) . . . . ?
 C2 C11 C15B C16B -66.9(6) . . . . ?
 C27 C26 C25 O7 173.56(19) . . . . ?
 C27 C26 C25 C33 -5.7(3) . . . . ?
 C27 C26 C35 C36 179.3(2) . . . . ?
 C27 C26 C35 C39A -11.1(3) . . . . ?
 C27 C26 C35 C39B 27.1(4) . . . . ?
 C27 C42 C46A S4 167.93(18) . . . . ?
 C27 C42 C46A C47A -73.2(3) . . . . ?
 C27 C42 C46A C39A 50.2(3) . . . . ?
 C27 C42 C46B S4 -171.1(2) . . . . ?
 C27 C42 C46B C39B -59.5(5) . . . . ?
 C27 C42 C46B C47B 65.8(6) . . . . ?
 C8 C9 C1 O1 4.4(3) . . . . ?
 C8 C9 C1 C2 -175.71(16) . . . . ?
 C8 C9 C10 C5 -0.3(3) . . . . ?
 C8 C9 C10 C4 179.82(18) . . . . ?
 C8 C7 C6 C5 -0.1(3) . . . . ?
 C3 C2 C11 C12 179.9(2) . . . . ?
 C3 C2 C11 C15A 13.0(3) . . . . ?
 C3 C2 C11 C15B -25.0(4) . . . . ?
 C3 C18 C22A S2 -165.76(18) . . . . ?
 C3 C18 C22A C23A 76.1(3) . . . . ?
 C3 C18 C22A C15A -48.4(3) . . . . ?
 C3 C18 C22B S2 173.3(2) . . . . ?
 C3 C18 C22B C23B -63.9(6) . . . . ?
 C3 C18 C22B C15B 60.3(5) . . . . ?
 C29 C34 C28 O8 -7.8(3) . . . . ?
 C29 C34 C28 C27 171.46(17) . . . . ?
 C29 C34 C33 C25 176.88(18) . . . . ?
 C29 C34 C33 C32 -0.8(3) . . . . ?
 C5 C10 C4 O2 2.7(3) . . . . ?
 C5 C10 C4 C3 -179.19(19) . . . . ?
 C25 C26 C27 C28 -5.9(3) . . . . ?
 C25 C26 C27 C42 172.33(19) . . . . ?
 C25 C26 C35 C36 -0.4(4) . . . . ?
 C25 C26 C35 C39A 169.1(2) . . . . ?
 C25 C26 C35 C39B -152.6(3) . . . . ?
 C25 C33 C32 C31 -177.09(18) . . . . ?
 C32 C33 C25 O7 8.4(3) . . . . ?
 C32 C33 C25 C26 -172.34(17) . . . . ?
 C32 C31 C30 C29 -0.3(3) . . . . ?
 C35 C26 C27 C28 174.37(18) . . . . ?
 C35 C26 C27 C42 -7.4(3) . . . . ?
 C35 C26 C25 O7 -6.7(3) . . . . ?
 C35 C26 C25 C33 174.05(19) . . . . ?
 C35 C36 C37 S3 0.2(3) . . . . ?
 C35 C36 C37 C38 176.6(2) . . . . ?
 C35 C39A C46A S4 -175.81(16) . . . . ?
 C35 C39A C46A C42 -62.8(3) . . . . ?
 C35 C39A C46A C47A 59.2(3) . . . . ?
 C35 C39B C46B S4 178.3(3) . . . . ?
 C35 C39B C46B C42 72.5(5) . . . . ?
 C35 C39B C46B C47B -55.5(7) . . . . ?
 C12 C11 C15A S1 22.5(3) . . . . ?
 C12 C11 C15A C16A -96.8(3) . . . . ?
 C12 C11 C15A C22A 139.2(2) . . . . ?
 C12 C11 C15B S1 -29.3(4) . . . . ?
 C12 C11 C15B C22B -142.4(4) . . . . ?
 C12 C11 C15B C16B 93.3(5) . . . . ?
 C13 S1 C15A C11 -18.93(19) . . . . ?
 C13 S1 C15A C16A 101.8(2) . . . . ?
 C13 S1 C15A C22A -130.8(2) . . . . ?
 C13 S1 C15B C11 24.3(3) . . . . ?
 C13 S1 C15B C22B 131.8(4) . . . . ?
 C13 S1 C15B C16B -100.7(5) . . . . ?
 C13 C12 C11 C2 177.1(2) . . . . ?
 C13 C12 C11 C15A -15.3(3) . . . . ?
 C13 C12 C11 C15B 20.7(4) . . . . ?
 C43 C42 C46A S4 -22.1(3) . . . . ?
 C43 C42 C46A C47A 96.8(3) . . . . ?
 C43 C42 C46A C39A -139.8(2) . . . . ?
 C43 C42 C46B S4 29.7(4) . . . . ?
 C43 C42 C46B C39B 141.3(4) . . . . ?
 C43 C42 C46B C47B -93.4(5) . . . . ?
 C44 S4 C46A C42 18.10(19) . . . . ?
 C44 S4 C46A C47A -102.0(2) . . . . ?
 C44 S4 C46A C39A 131.0(2) . . . . ?
 C44 C43 C42 C27 -175.8(2) . . . . ?
 C44 C43 C42 C46A 15.7(3) . . . . ?
 C44 C43 C42 C46B -20.7(4) . . . . ?
 C36 C35 C39A S3 -23.8(3) . . . . ?
 C36 C35 C39A C40A 95.5(3) . . . . ?
 C36 C35 C39A C46A -140.4(2) . . . . ?
 C36 C35 C39B S3 28.8(4) . . . . ?
 C36 C35 C39B C40B -95.7(5) . . . . ?
 C36 C35 C39B C46B 140.4(4) . . . . ?
 C36 C37 C38 O10 13.9(3) . . . . ?
 C36 C37 C38 O9 -166.4(2) . . . . ?
 C4 C10 C5 C6 -179.38(18) . . . . ?
 C4 C3 C18 C19 -4.3(4) . . . . ?
 C4 C3 C18 C22A -172.0(2) . . . . ?
 C4 C3 C18 C22B 150.6(3) . . . . ?
 C19 C18 C22A S2 24.3(3) . . . . ?
 C19 C18 C22A C23A -93.8(3) . . . . ?
 C19 C18 C22A C15A 141.6(2) . . . . ?
 C19 C18 C22B S2 -26.9(4) . . . . ?
 C19 C18 C22B C23B 95.9(5) . . . . ?
 C19 C18 C22B C15B -139.9(4) . . . . ?
 C24 O6 C21 O5 0.8(3) . . . . ?
 C24 O6 C21 C20 179.85(18) . . . . ?
 C42 C43 C44 S4 -0.9(3) . . . . ?
 C42 C43 C44 C45 178.7(2) . . . . ?
 C37 S3 C39A C35 19.94(19) . . . . ?
 C37 S3 C39A C40A -99.8(2) . . . . ?
 C37 S3 C39A C46A 133.5(2) . . . . ?
 C37 S3 C39B C35 -23.9(3) . . . . ?
 C37 S3 C39B C40B 102.6(5) . . . . ?
 C37 S3 C39B C46B -129.5(4) . . . . ?
 C20 S2 C22A C18 -20.44(19) . . . . ?
 C20 S2 C22A C23A 100.2(2) . . . . ?
 C20 S2 C22A C15A -133.3(2) . . . . ?
 C20 S2 C22B C18 22.2(3) . . . . ?
 C20 S2 C22B C23B -102.7(5) . . . . ?
 C20 S2 C22B C15B 129.7(4) . . . . ?
 C20 C19 C18 C3 175.0(2) . . . . ?
 C20 C19 C18 C22A -16.6(3) . . . . ?
 C20 C19 C18 C22B 19.0(4) . . . . ?
 C18 C3 C4 O2 -6.9(4) . . . . ?
 C18 C3 C4 C10 175.0(2) . . . . ?
 C18 C19 C20 S2 -0.6(3) . . . . ?
 C18 C19 C20 C21 178.4(2) . . . . ?
 C18 C22A C15A S1 176.77(16) . . . . ?
 C18 C22A C15A C11 64.6(3) . . . . ?
 C18 C22A C15A C16A -58.2(3) . . . . ?
 C18 C22B C15B S1 -175.1(3) . . . . ?
 C18 C22B C15B C11 -68.3(5) . . . . ?
 C18 C22B C15B C16B 57.8(6) . . . . ?
 C11 C2 C3 C4 -168.7(2) . . . . ?
 C11 C2 C3 C18 9.8(3) . . . . ?
 C11 C12 C13 S1 -0.4(3) . . . . ?
 C11 C12 C13 C14 179.1(2) . . . . ?
 C17 O4 C14 O3 2.3(3) . . . . ?
 C17 O4 C14 C13 -177.41(18) . . . . ?
 C48 O12 C45 O11 -0.1(3) . . . . ?
 C48 O12 C45 C44 179.04(18) . . . . ?
 C40A C39A C46A S4 -53.3(3) . . . . ?
 C40A C39A C46A C42 59.7(3) . . . . ?
 C40A C39A C46A C47A -178.2(3) . . . . ?
 C23A C22A C15A S1 52.8(3) . . . . ?
 C23A C22A C15A C11 -59.4(3) . . . . ?
 C23A C22A C15A C16A 177.8(3) . . . . ?
 C41 O10 C38 O9 -1.9(3) . . . . ?
 C41 O10 C38 C37 177.90(19) . . . . ?
 C39A S3 C37 C36 -12.9(2) . . . . ?
 C39A S3 C37 C38 170.21(19) . . . . ?
 C39A C35 C36 C37 16.3(3) . . . . ?
 C46A S4 C44 C45 169.20(19) . . . . ?
 C46A S4 C44 C43 -11.1(2) . . . . ?
 C22A S2 C20 C21 -165.5(2) . . . . ?
 C22A S2 C20 C19 13.5(2) . . . . ?
 C15A S1 C13 C14 -167.15(19) . . . . ?
 C15A S1 C13 C12 12.4(2) . . . . ?
 C40B C39B C46B S4 52.5(7) . . . . ?
 C40B C39B C46B C42 -53.3(7) . . . . ?
 C40B C39B C46B C47B 178.7(7) . . . . ?
 C39B S3 C37 C36 15.6(3) . . . . ?
 C39B S3 C37 C38 -161.2(3) . . . . ?
 C39B C35 C36 C37 -20.4(4) . . . . ?
 C46B S4 C44 C45 -162.5(3) . . . . ?
 C46B S4 C44 C43 17.1(3) . . . . ?
 C23B C22B C15B S1 -49.9(6) . . . . ?
 C23B C22B C15B C11 57.0(6) . . . . ?
 C23B C22B C15B C16B -176.9(6) . . . . ?
 C22B S2 C20 C21 166.6(3) . . . . ?
 C22B S2 C20 C19 -14.4(3) . . . . ?
 C15B S1 C13 C14 164.2(3) . . . . ?
 C15B S1 C13 C12 -16.2(3) . . . . ?

_shelx_res_file
;
    imw_031605_0m.res created by SHELXL-2014/7

TITL imw_031605_0m_a.res in P2(1)/c
REM Old TITL IMW_031605_0m in P2(1)/c
REM SHELXT solution in P2(1)/c
REM R1 0.159, Rweak 0.008, Alpha 0.032, Orientation as input
REM Formula found by SHELXT: C48 O12 S4
CELL 0.71073 7.15 25.5032 22.9477 90 93.571 90
ZERR 8 0.0003 0.0009 0.0008 0 0.001 0
LATT 1
SYMM -X,0.5+Y,0.5-Z
SFAC C H O S
UNIT 192 144 48 16

L.S. 4 0 0
PLAN  20
TEMP 0
CONF
BOND $H
list 4
MORE -1
fmap 2 53
acta
REM <olex2.extras>
REM <HklSrc "%.\\IMW_031605_0m.hkl">
REM </olex2.extras>

WGHT    0.056700    1.010900
FVAR       0.20774   0.70018   0.67911
S3    4    0.506212    0.957434    0.311685    11.00000    0.04264    0.01196 =
         0.01362    0.00276    0.00698    0.00421
S4    4    0.467346    0.937451    0.461633    11.00000    0.04323    0.01112 =
         0.01252    0.00032    0.00797    0.00652
S2    4    1.010544    0.651631    0.682629    11.00000    0.03692    0.01369 =
         0.01253    0.00261    0.00714    0.00468
S1    4    0.968345    0.786335    0.650246    11.00000    0.04096    0.01389 =
         0.01068   -0.00147    0.00437    0.00519
O8    3    0.510702    0.730799    0.471093    11.00000    0.02400    0.01299 =
         0.01400    0.00136    0.00132   -0.00068
O1    3    1.021359    0.780602    0.421029    11.00000    0.03415    0.01462 =
         0.01278    0.00193    0.00496    0.00473
O4    3    0.917701    0.914458    0.556235    11.00000    0.03709    0.01058 =
         0.01815   -0.00097    0.00196    0.00404
O12   3    0.465847    0.863353    0.610932    11.00000    0.03556    0.02506 =
         0.01013    0.00194    0.00522    0.00092
O6    3    0.998599    0.548018    0.735950    11.00000    0.03627    0.01271 =
         0.01539    0.00466    0.00351    0.00065
O3    3    0.913999    0.901741    0.653518    11.00000    0.04093    0.01710 =
         0.01787   -0.00569    0.00505    0.00427
O7    3    0.622910    0.761423    0.243621    11.00000    0.06045    0.01956 =
         0.01516   -0.00271    0.01099    0.01009
O10   3    0.550537    0.927746    0.145539    11.00000    0.04591    0.02982 =
         0.01155    0.00360    0.00442   -0.00166
O9    3    0.571974    1.003268    0.196334    11.00000    0.04216    0.02211 =
         0.02091    0.00831    0.00345   -0.00065
O11   3    0.372416    0.945307    0.587031    11.00000    0.05135    0.02094 =
         0.01844   -0.00416    0.01145    0.00348
O2    3    1.210493    0.581467    0.479879    11.00000    0.09643    0.02147 =
         0.02237    0.00568    0.02341    0.02805
O5    3    1.096743    0.500371    0.661426    11.00000    0.08461    0.01675 =
         0.03097    0.00632    0.02614    0.01881
C9    1    1.133167    0.698257    0.392649    11.00000    0.01007    0.01399 =
         0.01152   -0.00258    0.00165   -0.00088
C34   1    0.631926    0.698302    0.385034    11.00000    0.00862    0.01046 =
         0.01841   -0.00256   -0.00134    0.00024
C1    1    1.068715    0.736336    0.436224    11.00000    0.01485    0.01352 =
         0.01050   -0.00096    0.00254   -0.00130
C10   1    1.178676    0.646475    0.407609    11.00000    0.01561    0.01508 =
         0.01105   -0.00248    0.00300    0.00019
C28   1    0.558487    0.740648    0.421725    11.00000    0.01017    0.01026 =
         0.01473   -0.00066   -0.00231   -0.00102
C26   1    0.569157    0.802685    0.334003    11.00000    0.01240    0.01205 =
         0.01163   -0.00229    0.00216    0.00124
C33   1    0.663840    0.706872    0.326092    11.00000    0.01101    0.01161 =
         0.01969   -0.00247    0.00158   -0.00054
C2    1    1.064285    0.718288    0.497812    11.00000    0.01470    0.01024 =
         0.01008    0.00044    0.00200    0.00116
C27   1    0.548106    0.794141    0.396736    11.00000    0.01236    0.01192 =
         0.01226    0.00081    0.00173    0.00159
C8    1    1.150646    0.715421    0.335339    11.00000    0.01488    0.01632 =
         0.01221   -0.00113    0.00115   -0.00038
AFIX  43
H8    2    1.119949    0.749780    0.325088    11.00000   -1.20000
AFIX   0
C3    1    1.094892    0.662895    0.512322    11.00000    0.01777    0.01183 =
         0.01075   -0.00101    0.00216    0.00235

C29   1    0.667064    0.649095    0.410269    11.00000    0.01478    0.01279 =
         0.02384   -0.00100    0.00044    0.00084
AFIX  43
H29   2    0.645108    0.643431    0.449291    11.00000   -1.20000
AFIX   0

C5    1    1.240473    0.612168    0.365268    11.00000    0.01848    0.01419 =
         0.01596   -0.00493    0.00392    0.00049
AFIX  43
H5    2    1.269468    0.577603    0.375077    11.00000   -1.20000
AFIX   0
C7    1    1.213749    0.681249    0.293733    11.00000    0.01527    0.02508 =
         0.00972   -0.00189    0.00254   -0.00339
AFIX  43
H7    2    1.226174    0.692835    0.255742    11.00000   -1.20000
AFIX   0
C6    1    1.258452    0.629659    0.308806    11.00000    0.01552    0.02183 =
         0.01275   -0.00609    0.00421    0.00022
AFIX  43
H6    2    1.300553    0.606870    0.280820    11.00000   -1.20000
AFIX   0

C25   1    0.619339    0.757718    0.296901    11.00000    0.02191    0.01326 =
         0.01562   -0.00257    0.00464    0.00241
C21   1    1.053232    0.541688    0.681773    11.00000    0.02941    0.01445 =
         0.01916    0.00517    0.00603    0.00540
C32   1    0.733285    0.665768    0.293373    11.00000    0.01503    0.01580 =
         0.02248   -0.00619    0.00403   -0.00135
AFIX  43
H32   2    0.756158    0.671144    0.254368    11.00000   -1.20000
AFIX   0
C45   1    0.427660    0.902721    0.573476    11.00000    0.02542    0.01816 =
         0.01286   -0.00098    0.00535   -0.00201

C14   1    0.929917    0.885283    0.604587    11.00000    0.02081    0.01300 =
         0.01860   -0.00006    0.00293    0.00344
C35   1    0.543000    0.851767    0.310956    11.00000    0.03736    0.01345 =
         0.01223   -0.00208    0.00468    0.00357
C12   1    1.000235    0.808442    0.539149    11.00000    0.03604    0.01173 =
         0.01113    0.00088    0.00289    0.00443
AFIX  43
H12   2    1.001698    0.828004    0.504979    11.00000   -1.20000
AFIX   0
C13   1    0.966602    0.829560    0.591574    11.00000    0.02933    0.01236 =
         0.01373   -0.00005    0.00228    0.00538

C43   1    0.496144    0.838591    0.493738    11.00000    0.04060    0.01283 =
         0.01240    0.00243    0.00823    0.00428
AFIX  43
H43   2    0.499524    0.809156    0.517704    11.00000   -1.20000
AFIX   0
C44   1    0.464837    0.887367    0.513235    11.00000    0.03216    0.01523 =
         0.01162    0.00147    0.00652    0.00329
C36   1    0.556655    0.870452    0.252294    11.00000    0.03249    0.01717 =
         0.01161    0.00077    0.00422    0.00195
AFIX  43
H36   2    0.575299    0.848518    0.220803    11.00000   -1.20000
AFIX   0

C4    1    1.163160    0.626335    0.467802    11.00000    0.03588    0.01467 =
         0.01428   -0.00166    0.00653    0.00555
C31   1    0.768153    0.617302    0.318473    11.00000    0.01522    0.01304 =
         0.03130   -0.00782    0.00305    0.00062
AFIX  43
H31   2    0.814130    0.590227    0.296288    11.00000   -1.20000
AFIX   0

C19   1    1.076890    0.593717    0.590889    11.00000    0.03813    0.01253 =
         0.01900    0.00104    0.01096    0.00650
AFIX  43
H19   2    1.100488    0.564169    0.568758    11.00000   -1.20000
AFIX   0

C30   1    0.734819    0.608718    0.376906    11.00000    0.01805    0.00944 =
         0.03298   -0.00088    0.00015    0.00301
AFIX  43
H30   2    0.757976    0.575926    0.393555    11.00000   -1.20000
AFIX   0

C24   1    0.997089    0.500253    0.770652    11.00000    0.03605    0.01642 =
         0.01889    0.00771    0.00120   -0.00097
AFIX 137
H24A  2    0.924073    0.473956    0.749729    11.00000   -1.50000
H24B  2    0.943086    0.507451    0.807075    11.00000   -1.50000
H24C  2    1.123111    0.487852    0.778034    11.00000   -1.50000
AFIX   0

C42   1    0.523877    0.836374    0.432248    11.00000    0.04508    0.01074 =
         0.01367    0.00358    0.00929    0.00618
C37   1    0.539643    0.923260    0.247431    11.00000    0.02882    0.01737 =
         0.01391    0.00124    0.00489    0.00141
C20   1    1.050838    0.591812    0.649046    11.00000    0.02845    0.01324 =
         0.01954    0.00195    0.00766    0.00570
C38   1    0.556170    0.956331    0.194419    11.00000    0.02179    0.02350 =
         0.01463    0.00390    0.00158    0.00090
C18   1    1.064569    0.645393    0.567037    11.00000    0.04110    0.01264 =
         0.01570   -0.00017    0.01145    0.00512
C11   1    1.033331    0.753122    0.541337    11.00000    0.04560    0.01493 =
         0.00981    0.00292    0.00547    0.00895
C17   1    0.890021    0.970081    0.565611    11.00000    0.04309    0.00990 =
         0.02976   -0.00009    0.00356    0.00441
AFIX 137
H17A  2    0.851586    0.986557    0.529201    11.00000   -1.50000
H17B  2    1.005231    0.985500    0.580995    11.00000   -1.50000
H17C  2    0.794923    0.975007    0.592844    11.00000   -1.50000
AFIX   0

C48   1    0.436419    0.875117    0.671348    11.00000    0.03570    0.04231 =
         0.01011    0.00079    0.00541   -0.00537
AFIX 137
H48A  2    0.307533    0.884348    0.675048    11.00000   -1.50000
H48B  2    0.515156    0.903918    0.684103    11.00000   -1.50000
H48C  2    0.467038    0.844891    0.694986    11.00000   -1.50000
AFIX   0
PART 1
C40A  1    0.242992    0.886547    0.352102    21.00000    0.01689    0.01965 =
         0.01312    0.00328    0.00321    0.00290
AFIX 137
H40A  2    0.192538    0.914081    0.374947    21.00000   -1.50000
H40B  2    0.219610    0.853290    0.369846    21.00000   -1.50000
H40C  2    0.184224    0.887317    0.313340    21.00000   -1.50000
AFIX   0

C23A  1    0.756699    0.688118    0.594751    31.00000    0.01756    0.01375 =
         0.01688    0.00284    0.00396    0.00287
AFIX 137
H23A  2    0.699631    0.654105    0.596152    31.00000   -1.50000
H23B  2    0.734341    0.702676    0.556370    31.00000   -1.50000
H23C  2    0.703625    0.710714    0.622826    31.00000   -1.50000
AFIX   0

C47A  1    0.776174    0.901579    0.405837    21.00000    0.02028    0.01474 =
         0.01701    0.00316    0.00163   -0.00383
AFIX 137
H47A  2    0.796675    0.936404    0.391689    21.00000   -1.50000
H47B  2    0.827268    0.876559    0.379914    21.00000   -1.50000
H47C  2    0.836646    0.897787    0.444142    21.00000   -1.50000
AFIX   0
PART 0
C41   1    0.559364    0.958339    0.092225    11.00000    0.05230    0.04309 =
         0.01367    0.00916    0.00138   -0.00538
AFIX 137
H41A  2    0.539901    0.935683    0.058991    11.00000   -1.50000
H41B  2    0.680167    0.974670    0.091495    11.00000   -1.50000
H41C  2    0.463845    0.984839    0.091028    11.00000   -1.50000
AFIX   0

PART 1
C16A  1    1.286275    0.730688    0.621766    31.00000    0.01547    0.01761 =
         0.01602    0.00090   -0.00313    0.00049
AFIX 137
H16A  2    1.344531    0.764056    0.616061    31.00000   -1.50000
H16B  2    1.340726    0.704890    0.597498    31.00000   -1.50000
H16C  2    1.305484    0.720513    0.661970    31.00000   -1.50000
AFIX   0

C39A  1    0.456412    0.894519    0.349162    21.00000    0.02122    0.01058 =
         0.01151    0.00149    0.00451    0.00042
C46A  1    0.564823    0.891961    0.408666    21.00000    0.01661    0.00970 =
         0.01124   -0.00075    0.00215    0.00189
C22A  1    0.968578    0.683094    0.608993    31.00000    0.01340    0.01209 =
         0.00948   -0.00001    0.00168    0.00223
C15A  1    1.074517    0.734870    0.605341    31.00000    0.01559    0.01150 =
         0.01226   -0.00028    0.00215    0.00136
PART 2
C40B  1    0.787413    0.902325    0.383018   -21.00000    0.01061    0.01846 =
         0.02968    0.00761    0.00177   -0.00287
AFIX 137
H40D  2    0.870768    0.909853    0.352884   -21.00000   -1.50000
H40E  2    0.822975    0.869777    0.401578   -21.00000   -1.50000
H40F  2    0.794461    0.930004    0.411422   -21.00000   -1.50000
AFIX   0
C39B  1    0.584997    0.898053    0.355975   -21.00000    0.01632    0.00949 =
         0.01253    0.00227    0.00339   -0.00063
C46B  1    0.438695    0.886788    0.400434   -21.00000    0.01789    0.01464 =
         0.00724   -0.00144    0.00064    0.00180
C47B  1    0.236056    0.883799    0.373423   -21.00000    0.00939    0.01877 =
         0.01885    0.00730    0.00086    0.00324
AFIX 137
H47D  2    0.153788    0.873228    0.402771   -21.00000   -1.50000
H47E  2    0.229604    0.858692    0.342193   -21.00000   -1.50000
H47F  2    0.198609    0.917617    0.358485   -21.00000   -1.50000
AFIX   0

C23B  1    1.291508    0.709303    0.629117   -31.00000    0.01456    0.02829 =
         0.02305    0.00551    0.00165   -0.00236
AFIX 137
H23D  2    1.295620    0.732691    0.661951   -31.00000   -1.50000
H23E  2    1.326658    0.727935    0.595131   -31.00000   -1.50000
H23F  2    1.377011    0.680799    0.637066   -31.00000   -1.50000
AFIX   0
C22B  1    1.092160    0.687710    0.618255   -31.00000    0.01706    0.01838 =
         0.00814    0.00191    0.00327   -0.00673
C15B  1    0.947376    0.728990    0.599181   -31.00000    0.02014    0.01525 =
         0.01189   -0.00453    0.00697   -0.00206
C16B  1    0.744595    0.707343    0.591531   -31.00000    0.00601    0.02778 =
         0.01418    0.00199   -0.00021    0.00110
AFIX 137
H16D  2    0.708848    0.693150    0.627956   -31.00000   -1.50000
H16E  2    0.738922    0.680282    0.562396   -31.00000   -1.50000
H16F  2    0.660515    0.735200    0.579509   -31.00000   -1.50000
AFIX   0
HKLF 4

REM  imw_031605_0m_a.res in P2(1)/c
REM R1 =  0.0506 for    9186 Fo > 4sig(Fo)  and  0.0790 for all   12747 data
REM    663 parameters refined using      0 restraints

END

WGHT      0.0567      1.0108

REM Highest difference peak  0.990,  deepest hole -0.463,  1-sigma level  0.075
Q1    1   0.7697  0.7806  0.6199  11.00000  0.05    0.99
Q2    1   1.1630  0.6425  0.6846  11.00000  0.05    0.64
Q3    1   1.0902  0.5811  0.4746  11.00000  0.05    0.44
Q4    1   0.6559  0.7020  0.3590  11.00000  0.05    0.42
Q5    1   0.5999  0.7194  0.4019  11.00000  0.05    0.42
Q6    1   0.5567  0.8003  0.3632  11.00000  0.05    0.42
Q7    1   0.6032  0.7825  0.3194  11.00000  0.05    0.41
Q8    1   1.0599  0.7384  0.5171  11.00000  0.05    0.39
Q9    1   1.1559  0.6788  0.3995  11.00000  0.05    0.39
Q10   1   1.1388  0.7011  0.3631  11.00000  0.05    0.38
Q11   1   0.5148  0.8217  0.3185  11.00000  0.05    0.37
Q12   1   0.6899  0.9597  0.3145  11.00000  0.05    0.37
Q13   1   0.5541  0.8991  0.2437  11.00000  0.05    0.36
Q14   1   0.5767  0.8191  0.4202  11.00000  0.05    0.35
Q15   1   0.7119  0.6390  0.3019  11.00000  0.05    0.35
Q16   1   0.9949  0.8215  0.5619  11.00000  0.05    0.35
Q17   1   1.2301  0.6989  0.3184  11.00000  0.05    0.35
Q18   1   1.0418  0.5626  0.6628  11.00000  0.05    0.34
Q19   1   1.0784  0.7227  0.4648  11.00000  0.05    0.34
Q20   1   1.2086  0.6345  0.3860  11.00000  0.05    0.34
;
_shelx_res_checksum                49372
_shelx_hkl_file
;
   1   0   0   21.70    1.10
  -1   0   0   23.90    1.20
   2   0   0 9999.00  215.48
  -2   0   0 9891.51  216.08
  -3   0   0   95.49    3.80
  -4   0   0 1506.15   34.50
  -5   0   0    6.30    1.50
  -8   0   0    2.50    2.40
  -9   0   0   17.50    4.00
 -10   0   0   36.30    5.40
  -1  -1   0    0.50    0.50
   1  -1   0    0.10    0.50
   1   1   0    0.90    0.60
  -1   1   0   -0.40    0.40
   2  -1   0 2046.50   43.50
  -2  -1   0 1961.10   43.60
  -2   1   0 1986.20   43.50
   2   1   0 2062.19   43.70
  -3  -1   0   42.50    2.50
  -4  -1   0   14.30    2.00
  -4   1   0   13.50    2.00
  -5  -1   0   10.90    2.00
  -5   1   0    8.50    1.90
  -6  -1   0    3.00    1.70
  -6   1   0    3.80    1.80
  -7  -1   0   -0.20    1.60
  -7   1   0    2.00    1.80
  -8  -1   0    2.00    2.40
  -8   1   0    5.90    2.70
  -9  -1   0    8.70    3.10
  -9   1   0   10.10    3.20
 -10  -1   0    9.40    3.80
 -10   1   0   14.00    4.20
   0  -2   0  748.93   16.00
   0   2   0  723.53   15.90
   1  -2   0  717.53   15.70
   1   2   0  738.83   15.90
  -1   2   0  697.33   15.70
  -2  -2   0   26.90    1.80
   2  -2   0   28.40    1.70
  -2   2   0   27.20    1.80
   2   2   0   26.60    1.80
  -3  -2   0  753.22   18.00
  -3   2   0  759.52   17.90
  -4  -2   0    1.00    1.30
  -4   2   0    1.30    1.10
  -5  -2   0   43.00    3.80
  -5   2   0   38.30    3.50
  -6  -2   0    9.80    2.40
  -6   2   0    6.50    2.00
  -7  -2   0   -0.70    1.80
  -7   2   0    2.10    2.00
  -8  -2   0    0.70    2.10
  -8   2   0   -0.90    2.00
  -9  -2   0    3.30    2.70
  -9   2   0    4.30    2.90
 -10   2   0    8.00    3.90
   0  -3   0    0.10    0.30
   0   3   0    0.30    0.30
   1  -3   0   92.99    2.10
  -1  -3   0  101.39    2.90
   1  -3   0   94.19    2.60
   1   3   0   94.09    2.90
  -1   3   0   90.89    2.70
  -2  -3   0  879.41   20.90
   2  -3   0  968.40   20.70
  -2   3   0  924.41   20.70
  -3  -3   0    1.40    1.00
  -3   3   0    3.50    1.10
  -4  -3   0  116.79    5.00
  -4   3   0  131.99    5.00
  -5  -3   0    7.00    2.00
  -5   3   0    6.10    1.70
  -6  -3   0   22.40    3.10
  -6   3   0   24.10    3.00
  -7  -3   0   16.30    3.20
  -7   3   0   20.30    3.30
  -8  -3   0    3.00    2.40
  -8   3   0    0.80    2.20
  -9  -3   0   56.29    6.10
  -9   3   0   50.09    5.90
 -10   3   0    1.20    3.20
   0  -4   0  585.94   12.60
   0   4   0  571.74   12.60
   1  -4   0  120.59    3.10
   1  -4   0  120.29    2.60
  -1   4   0  120.39    3.20
  -1   4   0  116.39    2.70
   1   4   0  125.09    3.50
   2  -4   0  597.24   13.60
  -2  -4   0  580.24   14.00
  -2   4   0  592.94   13.80
  -3  -4   0  378.76   10.30
  -3   4   0  390.46   10.10
  -4  -4   0  195.08    6.70
  -4   4   0  183.18    6.40
  -5  -4   0    3.20    1.60
  -5   4   0   -1.10    1.00
  -6  -4   0   48.40    4.40
  -6   4   0   56.09    4.10
  -7  -4   0   -0.40    1.60
  -7   4   0    2.10    1.90
  -8  -4   0    2.20    2.40
  -8   4   0   -0.50    2.10
  -9  -4   0   25.20    4.40
  -9   4   0   24.70    4.40
 -10   4   0    2.50    3.40
   0  -5   0    0.80    0.40
   0   5   0    1.00    0.50
   1  -5   0   33.80    1.40
  -1   5   0   34.70    0.90
   1   5   0   30.80    1.50
  -1   5   0   33.00    1.40
   2  -5   0    2.40    0.70
  -2  -5   0    1.80    0.90
   2  -5   0    1.40    0.30
  -2   5   0    2.10    0.80
  -3  -5   0   53.09    2.90
  -3   5   0   57.09    2.80
  -4  -5   0  202.38    7.00
  -4   5   0  206.38    6.80
  -5  -5   0    3.20    1.70
  -5   5   0    4.80    1.60
  -6  -5   0    2.60    1.70
  -6   5   0    4.10    1.80
  -7  -5   0    1.30    2.00
  -7   5   0    2.90    1.90
  -8  -5   0    0.80    2.00
  -8   5   0   -0.70    2.10
  -9   5   0   -0.60    2.50
 -10   5   0    2.30    3.20
   0  -6   0  632.44   13.90
   0   6   0  625.74   13.90
   1  -6   0  362.36    8.10
  -1   6   0  339.37    8.10
  -1   6   0  351.36    7.60
   1   6   0  346.17    8.40
   2  -6   0   16.30    1.30
   2  -6   0   16.90    0.60
  -2   6   0   16.10    1.40
   3  -6   0   62.89    2.00
  -3  -6   0   63.39    3.20
  -3   6   0   66.39    3.10
  -4  -6   0    9.30    1.80
  -4   6   0   11.60    1.80
  -5  -6   0   27.30    3.10
  -5   6   0   26.70    2.90
  -6  -6   0   97.59    5.40
  -6   6   0  109.69    5.60
   7  -6   0   43.20    2.80
  -7  -6   0   43.60    4.50
  -7   6   0   36.30    4.20
  -8  -6   0   22.40    3.80
  -8   6   0   34.50    4.40
  -9   6   0    9.50    3.20
 -10   6   0   10.60    4.20
   0   7   0    2.60    0.60
   1  -7   0   39.00    1.60
  -1   7   0   37.60    1.10
   1   7   0   38.80    1.80
  -1   7   0   36.80    1.60
   2  -7   0   28.40    1.50
  -2   7   0   24.90    1.70
   3  -7   0   14.80    0.80
  -3   7   0   15.50    1.80
   4  -7   0    2.60    0.70
  -4  -7   0    2.50    1.40
  -4   7   0    2.40    1.20
  -5  -7   0   77.29    4.40
   5  -7   0   75.59    2.90
  -5   7   0   78.39    4.30
  -6  -7   0   18.20    2.80
   6  -7   0   25.40    2.00
  -6   7   0   18.20    2.80
  -7  -7   0   20.10    3.40
   7  -7   0   14.50    2.10
  -7   7   0   15.20    2.90
  -8   7   0   -0.10    2.10
  -9   7   0    8.80    3.40
 -10   7   0    0.80    3.40
   0  -8   0   71.99    2.40
   0   8   0   74.89    2.40
   1  -8   0   45.70    1.80
  -1   8   0   45.70    1.40
  -1   8   0   43.90    1.80
   1   8   0   45.10    2.10
  -2   8   0   86.89    3.10
   3  -8   0    4.10    0.40
  -3   8   0    4.10    1.20
   4  -8   0   27.40    1.30
  -4   8   0   24.40    2.50
   5  -8   0    6.10    0.90
  -5   8   0    3.50    1.50
   6  -8   0   87.69    3.30
  -6   8   0   87.49    5.00
  -7   8   0    1.00    1.90
  -8   8   0   10.10    3.00
  -9   8   0   -1.30    2.70
   0   9   0    0.20    0.50
   1  -9   0   19.50    1.20
  -1   9   0   17.90    0.90
  -1   9   0   19.20    1.30
   1   9   0   17.60    1.30
  -2   9   0   70.09    2.80
   2   9   0   81.39    3.20
  -3   9   0    9.70    1.50
   4  -9   0   77.49    2.20
  -4   9   0   75.69    3.80
   5  -9   0   63.59    2.30
  -5   9   0   65.19    3.90
   6  -9   0   34.60    2.00
  -6   9   0   33.30    3.50
  -7   9   0    8.20    2.60
  -8   9   0   10.60    3.00
  -9   9   0   -1.50    2.60
   0  10   0    2.30    0.60
   1  10   0  684.93   15.90
  -1  10   0  693.73   15.70
  -2  10   0  589.14   14.10
   2  10   0  603.04   14.40
  -3  10   0   10.90    1.50
   4 -10   0   79.99    2.10
  -4  10   0   76.49    3.90
   5 -10   0   14.70    1.10
  -5  10   0   17.80    2.50
  -6  10   0  201.38    7.90
  -7  10   0    6.20    2.40
  -8  10   0    0.20    2.30
  -9  10   0   19.00    4.10
   0  11   0    0.80    0.60
  -1  11   0   18.00    1.30
   1  11   0   18.80    1.60
   2  11   0  103.19    3.90
  -2  11   0  105.09    3.70
  -2  11   0  105.09    2.50
  -3  11   0   42.30    2.50
   3  11   0   38.00    2.60
  -4  11   0   65.89    3.60
   5 -11   0   23.90    1.10
  -5  11   0   30.20    3.20
  -6  11   0   47.00    4.30
  -7  11   0    8.20    2.50
  -8  11   0    3.50    2.40
  -9  11   0    3.30    3.00
   0  12   0   78.99    2.80
   1  12   0  159.08    4.70
  -1  12   0  146.99    4.50
   2  12   0    1.00    0.80
  -2  12   0    1.10    0.30
  -2  12   0    0.00    0.70
  -3  12   0   15.70    1.80
   3  12   0   13.20    1.90
  -4  12   0   50.99    3.20
  -5  12   0   -0.60    1.20
  -6  12   0   37.90    4.00
  -7  12   0    3.10    2.20
  -8  12   0    6.60    2.80
  -9  12   0   -0.30    2.80
   0  13   0    2.10    0.70
   1  13   0  119.19    4.00
  -1  13   0  121.89    3.90
   2  13   0   16.30    1.70
  -2  13   0   19.00    0.80
  -2  13   0   18.10    1.70
  -3  13   0    2.40    1.10
   3  13   0    1.50    1.00
  -4  13   0   10.60    1.90
   4  13   0   11.80    2.00
  -5  13   0    1.50    1.40
  -6  13   0   19.30    3.00
  -7  13   0    4.60    2.40
  -8  13   0    7.20    3.00
   9  13   0    4.20    2.90
   0  14   0   74.39    2.90
   1  14   0   55.79    2.70
  -1  14   0   59.39    2.50
   2  14   0  150.38    5.20
  -2  14   0  150.38    4.90
  -2  14   0  149.79    3.70
   3  14   0   41.20    2.70
  -3  14   0   36.80    2.60
  -4  14   0   -0.10    1.10
   4  14   0    0.10    1.20
   5  14   0   12.40    2.40
  -5  14   0   12.60    2.20
   6  14   0  126.79    6.30
  -6  14   0  133.79    6.40
  -7  14   0   36.10    4.20
   7  14   0   29.90    3.80
   8  14   0    5.70    2.50
  -8  14   0    3.20    2.60
   9  14   0   -1.30    2.50
   0  15   0    0.50    0.70
   1  15   0    0.50    0.70
  -1  15   0   -0.10    0.60
  -2  15   0   19.70    1.90
  -2  15   0   17.60    0.90
   2  15   0   20.70    2.10
   3  15   0    1.60    1.10
  -3  15   0    0.90    1.00
   4  15   0    2.20    1.40
  -4  15   0    0.30    1.20
   5  15   0    1.40    1.60
  -5  15   0    3.70    1.70
  -6  15   0    4.90    2.10
   6  15   0    6.50    2.40
   7  15   0    5.90    2.20
  -7  15   0    5.40    2.50
   8  15   0   38.30    4.60
  -8  15   0   25.30    4.20
   9  15   0    6.50    3.10
   0  16   0   66.39    2.90
   1  16   0  542.65   13.70
  -1  16   0  567.04   13.50
  -2  16   0   90.69    2.60
  -2  16   0   94.59    3.70
   2  16   0   84.49    3.80
  -3  16   0   80.89    3.80
   3  16   0   77.39    3.90
   4  16   0   17.20    2.50
  -4  16   0   26.20    2.80
  -5  16   0   26.90    3.30
   5  16   0   19.10    2.70
   6  16   0   19.20    3.10
  -6  16   0   22.70    3.20
   7  16   0    6.80    2.50
  -7  16   0    3.30    2.30
  -8  16   0    0.40    2.80
   8  16   0    0.50    2.10
   9  16   0    0.40    2.30
   0  17   0    1.70    0.90
   1  17   0   10.80    1.60
  -1  17   0   14.40    1.60
   2  17   0   18.10    2.10
  -2  17   0   15.80    1.80
  -2  17   0   17.30    1.00
  -3  17   0   28.70    2.60
   3  17   0   29.40    2.80
   4  17   0    8.70    2.00
  -4  17   0    7.90    1.80
  -5  17   0    5.20    2.00
   5  17   0    7.00    1.90
   6  17   0    7.90    2.30
  -6  17   0    6.10    2.30
  -7  17   0    7.90    2.70
   7  17   0    4.40    2.30
   8  17   0   -0.60    2.00
   9  17   0    0.20    2.90
   0  18   0  215.78    6.60
   1  18   0    5.70    1.30
  -1  18   0    2.20    0.90
  -2  18   0   83.69    3.70
  -2  18   0   81.89    2.60
   2  18   0   89.39    3.90
  -3  18   0    2.60    1.10
   3  18   0    1.70    1.10
   4  18   0  143.89    6.10
  -4  18   0  156.88    6.10
   5  18   0   18.70    2.80
  -5  18   0   16.00    2.70
  -6  18   0   -0.60    1.80
   6  18   0    1.00    1.90
  -7  18   0    0.70    2.00
   7  18   0    1.40    2.00
   8  18   0    5.00    2.60
   0  19   0    4.00    1.10
  -1  19   0   39.40    2.40
   1  19   0   39.90    2.50
   2  19   0  169.58    6.00
  -2  19   0  165.58    4.50
  -2  19   0  174.68    5.80
  -3  19   0   21.00    2.40
   3  19   0   21.00    2.40
  -4  19   0  102.89    4.90
   4  19   0   89.89    4.80
   5  19   0    1.70    1.50
  -5  19   0   -0.10    1.50
   6  19   0   52.09    5.00
  -6  19   0   55.99    5.00
   7  19   0    2.10    2.00
  -7  19   0    1.10    2.30
   8  19   0   37.80    4.80
   0  20   0  429.16   11.40
   1  20   0    0.70    1.00
  -1  20   0    1.50    1.00
   2  20   0  214.28    7.10
  -2  20   0  200.28    6.60
   3  20   0   46.70    3.30
  -3  20   0   48.40    3.10
   4  20   0    1.60    1.60
  -4  20   0   -0.30    1.30
   5  20   0   22.30    3.20
  -5  20   0   21.60    3.10
  -6  20   0   18.90    3.20
   6  20   0   26.70    3.60
   7  20   0    2.10    2.30
   8  20   0    3.30    2.40
   0  21   0    0.80    1.00
   1  21   0   16.70    2.00
  -1  21   0   15.50    1.90
  -2  21   0    7.80    1.50
   2  21   0    3.60    1.40
  -3  21   0   49.80    3.20
   3  21   0   49.30    3.30
   4  21   0    9.00    2.10
  -4  21   0    8.40    2.00
  -5  21   0    7.20    2.30
   5  21   0    2.80    1.90
   6  21   0   18.10    3.40
  -6  21   0   15.40    3.10
   7  21   0    4.30    2.60
   8  21   0    1.30    2.30
   0  22   0    3.60    1.30
   1  22   0   49.80    2.90
  -1  22   0   41.30    2.80
  -2  22   0   34.50    2.60
   2  22   0   33.10    3.10
  -3  22   0    1.70    1.30
   3  22   0    2.40    1.50
  -4  22   0    0.30    1.40
   4  22   0    0.50    1.50
   5  22   0    0.10    1.70
  -5  22   0    2.30    2.00
   6  22   0    1.40    2.10
  -6  22   0    0.80    2.00
   7  22   0   15.60    3.60
   8  22   0    1.00    2.30
   0  23   0    1.60    1.10
   1  23   0   19.60    2.30
  -1  23   0   21.60    2.40
  -2  23   0   32.60    2.90
   2  23   0   34.60    3.30
   3  23   0   60.69    3.90
  -3  23   0   55.39    3.60
  -4  23   0    2.40    1.70
   4  23   0    0.30    1.30
  -5  23   0   29.20    3.60
   5  23   0   25.40    3.50
   6  23   0    0.20    1.70
   7  23   0   18.90    3.90
   0  24   0   36.60    3.10
  -1  24   0    6.80    1.60
   1  24   0    4.40    1.50
  -2  24   0   19.40    2.40
   2  24   0   25.30    2.80
   3  24   0   -1.50    1.10
  -3  24   0    0.20    1.20
  -4  24   0    2.30    1.70
   4  24   0   -1.50    1.40
  -5  24   0    0.60    1.90
   5  24   0    0.30    1.60
   6  24   0   -0.90    1.70
   7  24   0    2.70    2.50
   0  25   0    2.70    1.30
   1  25   0    1.30    1.10
  -1  25   0    0.40    1.10
  -2  25   0    5.40    1.60
   2  25   0    8.60    1.90
  -3  25   0    0.10    1.30
   3  25   0    0.60    1.30
  -4  25   0    2.50    1.90
   4  25   0    4.40    2.00
   5  25   0   17.10    3.10
  -5  25   0   11.10    2.80
   6  25   0    3.70    2.40
   7  25   0    9.10    2.90
   0  26   0   83.99    4.30
   1  26   0    8.40    1.90
  -1  26   0    3.80    1.50
   2  26   0    9.70    2.00
  -2  26   0    7.40    1.80
   3  26   0   10.60    2.30
  -3  26   0    9.70    2.20
  -4  26   0   20.20    3.20
   4  26   0   25.70    3.30
   5  26   0    2.30    2.10
   6  26   0    0.10    2.10
   7  26   0   -2.80    2.10
   0  27   0    0.60    1.20
   1  27   0    2.30    1.50
  -1  27   0    4.20    1.70
   2  27   0   47.60    3.60
  -2  27   0   51.09    3.70
   3  27   0    2.80    1.70
  -3  27   0    3.10    1.70
   4  27   0   60.69    4.40
  -4  27   0   58.29    5.00
   5  27   0    2.00    2.00
   6  27   0   20.30    3.60
   0  28   0   39.30    3.50
   1  28   0   19.10    2.70
  -1  28   0   13.40    2.40
  -2  28   0   28.90    3.20
   2  28   0   28.10    3.10
  -3  28   0    2.90    1.70
   3  28   0    3.20    1.90
   4  28   0   30.60    3.70
  -4  28   0   34.20    4.20
   5  28   0   15.50    3.10
   6  28   0    5.40    2.80
   0  29   0    0.30    1.10
  -1  29   0    3.60    1.70
   1  29   0    2.30    1.60
  -2  29   0    2.30    1.80
   2  29   0    1.90    1.60
   3  29   0   22.90    3.20
  -3  29   0   29.70    3.60
   4  29   0   10.30    2.70
   5  29   0   13.10    2.90
   6  29   0   11.40    3.30
   0  30   0    0.30    1.50
  -1  30   0  249.68    8.80
   1  30   0  227.88    8.60
   2  30   0   -0.50    1.30
  -2  30   0    0.20    1.60
   3  30   0   98.79    5.60
  -3  30   0   93.89    5.50
   4  30   0   43.90    4.60
   5  30   0   51.99    5.10
   0  31   0    0.30    1.50
  -1  31   0   16.40    2.70
   2  31   0   28.90    3.50
  -2  31   0   21.20    3.20
   3  31   0    9.00    2.50
   4  31   0   12.70    2.90
   5  31   0    5.00    2.60
   0  32   0    4.90    2.00
   1  32   0  118.39    6.00
  -1  32   0  113.99    5.90
  -2  32   0   22.10    3.40
   2  32   0   25.20    3.50
   3  32   0   10.30    2.70
   4  32   0    2.90    2.20
   0  33   0    2.40    1.80
   1  33   0    1.20    1.70
  -1  33   0    0.20    1.70
  -2  33   0    0.30    2.20
   2  33   0    0.30    1.70
   3  33   0   25.10    3.70
   4  33   0    7.70    2.80
   0  34   0    9.90    2.60
  -1  34   0   17.70    3.10
   1  34   0   16.30    2.90
   2  34   0    8.80    2.50
   3  34   0   18.10    3.40
   0  35   0    0.50    1.90
   1  35   0    0.40    1.80
  -1  35   0    0.00    2.20
   2  35   0    1.60    1.90
   0  36   0   15.40    3.10
   1  36   0    4.10    2.40
 -10   0   1    4.00    3.60
  -9   0   1   -2.60    2.10
  -8   0   1    1.00    2.00
  -7   0   1   -1.20    1.60
  -6   0   1   -1.00    1.40
  -5   0   1   -0.60    1.20
  -4   0   1    0.40    1.20
  -3   0   1    1.50    0.90
  -2   0   1    1.20    0.80
   2   0  -1    2.40    0.80
   1   0  -1    0.10    0.40
  -1   0   1    0.30    0.40
   1   0   1    0.20    0.50
  -1   0  -1   -0.40    0.50
   2   0   1    4.90    1.10
  -2   0  -1    7.50    1.20
  -3   0  -1    0.00    1.00
  -4   0  -1    4.90    1.60
  -5   0  -1   -0.70    1.00
  -6   0  -1    0.20    1.60
  -7   0  -1    0.00    1.80
  -8   0  -1    0.70    2.10
  -9   0  -1    0.70    2.50
 -10   0  -1    1.70    3.20
 -10   1   1    2.10    3.30
  -9  -1   1    1.30    2.50
  -9   1   1    1.30    2.60
  -8  -1   1   -0.50    2.00
  -8   1   1   -0.10    1.90
  -7  -1   1   -0.80    1.60
  -7   1   1    0.20    1.50
  -6  -1   1   31.20    3.60
  -6   1   1   25.70    3.10
  -5  -1   1    5.40    1.60
  -5   1   1    2.10    1.40
  -4  -1   1  497.45   13.20
  -4   1   1  513.35   13.30
  -3  -1   1   49.10    2.60
  -3   1   1   51.39    2.70
   2  -1  -1   21.40    1.50
  -2  -1   1   20.00    1.60
   2   1  -1   20.00    1.70
  -2   1   1   21.10    1.50
  -1  -1   1  740.43   16.40
   1  -1  -1  757.52   16.30
   1   1  -1  744.63   16.40
  -1   1   1  756.52   16.30
  -1  -1  -1 1057.39   23.20
   1  -1   1 1077.99   23.10
  -1   1  -1 1067.69   23.20
   1   1   1 1064.39   23.20
   2  -1   1 4460.25   92.69
  -2  -1  -1 4193.38   91.19
   2   1   1 4365.16   91.29
  -2   1  -1 4114.09   91.09
  -3   1  -1  276.47    7.90
  -5  -1  -1   56.19    3.70
  -5   1  -1   58.39    3.70
  -6  -1  -1   99.69    5.40
  -6   1  -1   80.89    4.90
  -7  -1  -1   16.00    3.10
  -7   1  -1   13.70    2.70
  -8  -1  -1    0.40    1.90
  -8   1  -1    0.80    2.10
  -9  -1  -1    5.90    2.90
  -9   1  -1    5.80    3.00
 -10  -1  -1   -3.10    2.90
 -10   1  -1   -2.90    2.80
 -10   2   1   -3.30    2.80
  -9  -2   1   49.30    5.60
  -9   2   1   54.99    6.00
  -8  -2   1   16.60    3.40
  -8   2   1   14.00    3.20
  -7  -2   1   22.60    3.40
  -7   2   1   33.80    4.00
  -6  -2   1    5.60    2.00
  -6   2   1    4.20    1.70
  -5  -2   1   12.50    2.10
  -5   2   1   18.70    2.30
  -4  -2   1   10.10    1.90
  -4   2   1    9.80    1.70
  -3  -2   1  156.68    5.10
  -3   2   1  138.99    4.80
  -2  -2   1   77.39    3.00
   2  -2  -1   80.39    2.80
  -2   2   1   70.09    2.70
   2   2  -1   80.09    2.90
   1  -2  -1  832.02   18.30
   1  -2  -1  883.91   18.40
   1   2  -1  878.61   18.80
  -1   2   1  832.82   18.50
   0  -2   1  117.99    2.80
   0   2  -1  117.79    2.80
   0   2   1  121.29    2.70
   1  -2   1    2.70    0.60
  -1  -2  -1    1.50    0.60
  -1   2  -1    3.50    0.70
   1   2   1    3.00    0.70
   2  -2   1 8632.14  194.08
  -2  -2  -1 9058.99  197.28
  -2   2  -1 9096.19  195.98
   2   2   1 9120.69  191.28
  -3  -2  -1   31.40    2.30
  -3   2  -1   39.50    2.50
  -4  -2  -1  512.15   13.90
  -4   2  -1  539.65   13.90
  -5  -2  -1   11.90    2.20
  -5   2  -1   12.80    2.30
  -6  -2  -1  140.09    6.40
  -6   2  -1  129.19    6.30
  -7  -2  -1    3.60    2.10
  -7   2  -1    7.00    2.50
  -8  -2  -1    2.90    2.30
  -8   2  -1    1.50    2.30
  -9  -2  -1    2.30    2.80
  -9   2  -1    4.60    2.80
 -10  -2  -1   -2.60    2.90
 -10   2  -1    4.70    3.50
 -10   3   1    2.10    3.10
  -9  -3   1    1.90    2.60
  -9   3   1    1.30    2.50
  -8  -3   1   32.20    4.20
  -8   3   1   16.10    3.30
  -7  -3   1    4.90    2.20
  -7   3   1    4.70    2.20
  -6  -3   1   42.90    3.90
  -6   3   1   51.89    3.80
  -5  -3   1    9.00    1.90
  -5   3   1    8.30    1.90
  -4  -3   1   31.30    2.90
  -4   3   1   30.60    2.70
  -3  -3   1   22.80    2.20
  -3   3   1   22.80    1.90
   2  -3  -1 1567.54   32.90
  -2  -3   1 1485.45   33.20
   2   3  -1 1576.14   33.40
  -2   3   1 1435.86   32.90
   1  -3  -1  382.66    8.50
   1  -3  -1  388.46    8.30
  -1   3   1  379.36    8.60
  -1   3   1  384.46    8.30
   0  -3   1  144.49    3.50
   0  -3  -1  148.59    3.40
   0   3  -1  149.69    3.50
   0   3   1  145.79    3.40
   1  -3   1  508.05   11.30
  -1  -3  -1  492.15   11.50
  -1   3  -1  481.25   11.30
   1   3   1  525.95   11.50
  -2  -3  -1  489.35   11.60
   2  -3   1  482.65   11.40
  -2   3  -1  456.85   11.40
  -3  -3  -1   11.20    1.60
  -3   3  -1   14.50    1.80
  -4  -3  -1  536.95   14.10
  -4   3  -1  519.55   13.90
  -5  -3  -1   49.50    3.70
  -5   3  -1   49.30    3.60
  -6  -3  -1   19.20    3.00
  -6   3  -1   21.80    3.10
  -7  -3  -1   40.60    4.70
  -7   3  -1   25.70    3.50
  -8  -3  -1    7.50    2.80
  -8   3  -1    4.10    2.50
  -9  -3  -1    9.90    3.40
  -9   3  -1   10.00    3.40
 -10   3  -1   -0.50    2.80
 -10   4   1    9.50    3.70
  -9   4   1    1.60    2.60
  -8  -4   1   -0.60    2.20
   8  -4  -1    2.80    1.80
  -8   4   1    3.30    2.10
  -7  -4   1    9.80    2.50
  -7   4   1    4.60    2.10
  -6  -4   1   -2.60    1.30
  -6   4   1   -0.40    1.40
  -5  -4   1   23.10    2.70
  -5   4   1   21.70    2.60
  -4  -4   1    2.00    1.40
  -4   4   1    2.80    1.30
  -3  -4   1   38.10    2.40
  -3   4   1   39.10    2.30
   2  -4  -1   15.40    1.30
   2  -4  -1   14.50    0.90
  -2   4   1   16.50    1.40
   1  -4  -1   66.19    1.80
   1  -4  -1   64.39    1.60
   1   4  -1   62.59    2.10
  -1   4   1   61.59    1.90
  -1   4   1   62.59    1.60
   0  -4   1 1198.38   25.80
   0  -4  -1 1199.98   25.70
   0   4   1 1198.28   26.10
   0   4  -1 1218.78   26.40
   1  -4   1   94.89    2.60
  -1  -4  -1   90.69    2.90
   1   4   1   87.49    3.00
  -1   4  -1   93.69    2.70
   2  -4   1  619.24   14.00
  -2  -4  -1  596.74   14.30
  -2   4  -1  583.54   14.00
  -3  -4  -1  637.64   16.40
  -3   4  -1  705.83   16.30
  -4  -4  -1  399.06   11.30
  -4   4  -1  387.96   11.00
  -5  -4  -1   69.39    4.20
  -5   4  -1   73.59    4.20
  -6  -4  -1  176.38    7.70
  -6   4  -1  178.18    7.50
  -7  -4  -1   61.59    5.40
  -7   4  -1   71.09    5.10
  -8  -4  -1   -1.80    2.20
  -8   4  -1    0.20    2.10
  -9  -4  -1   -2.90    2.20
  -9   4  -1    3.00    2.60
 -10   4  -1    1.00    3.30
 -10   5   1    1.90    3.20
  -9   5   1    3.00    2.60
  -8   5   1   -0.10    1.90
  -7  -5   1    0.50    1.90
   7  -5  -1    2.10    1.20
  -7   5   1   -0.90    1.60
  -6  -5   1   24.10    3.20
  -6   5   1   16.00    2.60
  -5  -5   1  106.19    5.00
  -5   5   1   84.89    4.50
  -4  -5   1   35.90    3.10
  -4   5   1   37.60    2.60
  -3  -5   1  144.59    4.90
   3  -5  -1  132.99    3.70
  -3   5   1  129.49    4.50
   2  -5  -1   49.80    1.50
   2  -5  -1   51.69    2.00
  -2   5   1   48.20    2.10
   1  -5  -1  504.55   10.90
   1  -5  -1  504.25   11.20
   1   5  -1  511.45   11.60
  -1   5   1  493.85   11.20
  -1   5   1  514.15   10.90
   0  -5  -1  622.34   13.70
   0  -5   1  631.14   13.80
   0   5  -1  613.94   13.70
   0   5   1  636.74   13.70
   1  -5   1  261.27    6.30
   1   5   1  266.17    6.60
  -1   5  -1  251.27    6.30
   2  -5   1  148.29    4.30
  -2   5  -1  146.69    4.50
  -3   5  -1   64.99    3.00
  -4  -5  -1  240.58    7.90
  -4   5  -1  223.58    7.50
  -5  -5  -1   62.99    4.00
  -5   5  -1   51.99    3.60
  -6  -5  -1   46.40    4.40
  -6   5  -1   57.29    4.20
  -7  -5  -1   45.20    4.70
  -7   5  -1   41.30    4.30
  -8  -5  -1   14.00    3.50
  -8   5  -1   12.80    3.00
  -9  -5  -1   -0.60    2.30
  -9   5  -1    2.40    2.80
 -10   5  -1    0.50    3.20
 -10   6   1    5.90    3.80
  -9   6   1    2.90    2.70
  -8   6   1    2.40    2.20
   7  -6  -1    0.50    1.20
  -7  -6   1    1.80    1.80
  -7   6   1    0.80    1.80
   6  -6  -1    3.10    1.10
  -6  -6   1   -1.20    1.50
  -6   6   1    0.60    1.50
  -5  -6   1   88.29    4.70
   5  -6  -1   92.79    3.30
  -5   6   1   86.49    4.40
   4  -6  -1   86.79    2.90
  -4  -6   1   91.79    4.20
  -4   6   1   88.39    4.00
   3  -6  -1   88.39    2.60
  -3   6   1   88.99    3.50
   2  -6  -1    1.70    0.40
   2  -6  -1    1.90    0.60
  -2   6   1    2.20    0.70
   1  -6  -1  485.95   10.60
   1   6  -1  457.25   11.00
  -1   6   1  475.95   10.60
  -1   6   1  475.25   10.30
   0  -6  -1  528.15   11.70
   0  -6   1  515.85   11.80
   0   6  -1  526.25   11.70
   0   6   1  525.75   11.60
   1  -6   1  743.93   16.40
   1   6   1  752.12   16.80
  -1   6  -1  721.13   16.40
  -2   6  -1  153.58    4.70
  -3  -6  -1   86.09    3.70
  -3   6  -1   70.49    3.30
  -4  -6  -1  212.48    7.40
  -4   6  -1  221.68    7.20
  -5  -6  -1   42.80    3.80
  -5   6  -1   33.50    3.20
  -6  -6  -1   62.09    4.40
  -6   6  -1   54.59    4.20
  -7  -6  -1    2.10    2.10
  -7   6  -1    3.70    2.20
  -8  -6  -1    0.20    2.10
  -8   6  -1    1.20    2.10
  -9   6  -1   11.20    3.50
 -10   6  -1    5.60    3.90
  -9   7   1   12.70    3.50
  -8   7   1    0.00    1.90
   7  -7  -1    0.80    1.10
  -7   7   1    0.50    1.80
   6  -7  -1    5.80    1.20
  -6   7   1    4.10    1.80
   5  -7  -1    3.80    0.90
  -5   7   1    4.60    1.60
   4  -7  -1    5.10    0.80
  -4   7   1    3.20    1.20
   3  -7  -1   37.60    1.40
  -3   7   1   40.00    2.30
   2  -7  -1  140.19    3.90
   2  -7  -1  141.19    3.30
   2   7  -1  128.69    4.30
  -2   7   1  135.49    4.10
   1  -7  -1  296.77    7.10
  -1   7   1  300.37    7.10
   1   7  -1  296.37    7.50
  -1   7   1  315.87    6.80
   0  -7  -1   69.19    2.30
   0  -7   1   71.19    2.30
   0   7   1   68.19    2.20
   0   7  -1   72.19    2.30
   1  -7   1  130.49    3.60
   1   7   1  132.49    3.90
  -1   7  -1  132.59    3.70
  -2   7  -1   24.90    1.70
  -3  -7  -1  179.18    6.10
   3  -7   1  186.48    4.30
  -3   7  -1  179.48    5.90
  -4  -7  -1   24.60    2.70
  -4   7  -1   22.70    2.40
  -5  -7  -1  146.59    6.40
  -5   7  -1  148.89    6.20
  -6  -7  -1   14.60    2.60
  -6   7  -1   18.10    2.90
  -7  -7  -1   36.00    4.20
  -7   7  -1   41.40    4.40
  -8  -7  -1   -0.60    1.90
  -8   7  -1    1.40    2.20
  -9   7  -1    3.80    3.00
  -9   8   1    2.10    2.60
  -8   8   1   18.00    3.30
  -7   8   1    0.90    1.80
   6  -8  -1  120.49    4.10
   5  -8  -1    3.60    0.80
  -5   8   1    2.70    1.50
   4  -8  -1  296.17    7.10
  -4   8   1  296.87    8.70
   3  -8  -1   37.60    1.30
  -3   8   1   34.10    2.20
   2  -8  -1  976.40   20.40
   2  -8  -1  966.10   21.20
  -2   8   1  952.50   20.40
  -2   8   1  943.41   21.40
   2   8  -1  942.41   21.70
   1  -8  -1  665.13   14.40
  -1   8   1  644.44   14.50
  -1   8   1  648.34   14.10
   1   8  -1  638.34   14.80
   0  -8   1  484.25   10.80
   0  -8  -1  461.45   10.70
   0   8  -1  452.35   10.70
   0   8   1  459.05   10.60
   1  -8   1   46.00    1.90
  -1   8  -1   41.20    1.80
   1   8   1   46.80    2.00
  -2   8  -1  313.17    8.10
  -3   8  -1    1.50    1.00
   4  -8   1    3.10    0.60
  -4  -8  -1    3.70    1.60
  -4   8  -1    2.70    1.30
  -5  -8  -1    4.20    1.60
   5  -8   1    3.20    0.80
  -5   8  -1    4.10    1.60
  -6  -8  -1   25.10    3.30
   6  -8   1   27.50    2.00
  -6   8  -1   32.80    3.70
  -7  -8  -1    3.30    2.20
  -7   8  -1    0.70    1.70
  -8   8  -1   19.60    3.80
  -9   8  -1    1.60    2.80
  -9   9   1   28.10    4.60
  -8   9   1   -1.60    1.80
  -7   9   1   10.60    2.70
   6  -9  -1   25.20    1.90
  -6   9   1   27.50    3.30
   5  -9  -1   53.59    2.20
  -5   9   1   47.80    3.40
   4  -9  -1   60.89    2.00
  -4   9   1   55.79    3.20
   3  -9  -1   70.99    2.00
  -3   9   1   73.39    3.10
   2   9  -1   53.79    2.50
  -2   9   1   50.69    2.20
  -2   9   1   51.79    1.50
   1  -9  -1  222.28    5.60
  -1   9   1  220.88    5.30
   1   9  -1  228.48    6.00
  -1   9   1  224.68    5.70
   0  -9  -1   45.00    1.90
   0   9   1   43.50    1.80
   0   9  -1   45.50    1.80
   1   9   1  559.74   13.00
  -1   9  -1  545.75   12.80
  -2   9  -1   75.89    3.00
  -3   9  -1  170.88    5.60
   4  -9   1    9.50    0.70
  -4   9  -1    6.90    1.60
   5  -9   1  223.18    5.60
  -5   9  -1  219.18    7.90
   6  -9   1    3.20    0.90
  -6   9  -1    5.50    2.10
  -8   9  -1   36.80    4.70
  -9   9  -1   33.60    4.80
  -9  10   1   -1.10    2.60
  -8  10   1    6.70    2.70
  -7  10   1   13.30    2.80
   6 -10  -1    2.50    0.90
  -6  10   1    3.40    1.80
   5 -10  -1    0.90    0.60
  -5  10   1    0.00    1.30
   4 -10  -1   14.30    0.90
  -4  10   1   17.70    2.10
   3 -10  -1    0.30    0.30
   3  10  -1    1.10    1.00
  -3  10   1    0.80    0.90
  -2  10   1   54.59    1.60
  -2  10   1   60.09    2.40
   2  10  -1   61.29    2.80
   1 -10  -1   39.20    1.90
  -1  10   1   38.00    1.40
  -1  10   1   36.70    1.70
   1  10  -1   35.70    1.90
   0  10   1   50.49    2.00
   0  10  -1   48.50    2.00
  -1  10  -1    1.90    0.70
   1  10   1    1.00    0.70
   2  10   1   13.60    1.60
  -2  10  -1   13.30    1.40
  -3  10  -1   46.30    2.70
  -4  10  -1    1.50    1.20
   5 -10   1    0.80    0.50
  -5  10  -1    1.70    1.30
  -6  10  -1    1.30    1.70
  -7  10  -1    0.60    2.00
  -8  10  -1   13.10    3.30
  -9  10  -1   -0.30    2.80
  -9  11   1    0.80    4.00
  -8  11   1   15.90    3.30
  -7  11   1   10.70    2.60
  -6  11   1   11.00    2.30
   5 -11  -1    2.90    0.60
  -5  11   1    5.70    1.70
   4 -11  -1    0.10    0.30
  -4  11   1    0.20    1.00
  -3  11   1   61.39    2.90
   3  11  -1   62.89    3.20
  -2  11   1   11.10    0.70
  -2  11   1   11.00    1.30
   2  11  -1   11.40    1.40
  -1  11   1    0.90    0.50
   1  11  -1    1.30    0.70
  -1  11   1    0.30    0.50
   0  11  -1   45.40    2.00
   0  11   1   45.30    2.00
   1  11   1  148.99    4.60
  -1  11  -1  149.79    4.50
  -2  11  -1    3.60    0.90
   2  11   1    6.80    1.30
  -3  11  -1   87.99    3.80
  -4  11  -1   12.20    2.00
  -5  11  -1    5.20    1.80
  -6  11  -1   41.80    4.20
  -7  11  -1    0.30    1.90
  -8  11  -1   42.60    5.00
  -9  11  -1    0.10    2.90
   9  12  -1    2.20    2.60
  -8  12   1    0.30    2.20
  -7  12   1    3.60    2.10
  -6  12   1   11.00    2.40
   5 -12  -1   10.70    0.70
  -5  12   1   12.00    2.00
   4  12  -1    2.80    1.40
  -4  12   1    2.20    1.20
  -3  12   1  212.88    6.50
   3  12  -1  208.58    6.70
   2  12  -1    7.00    1.30
  -2  12   1    3.60    0.50
  -2  12   1    4.30    1.00
   1  12  -1   48.90    2.40
  -1  12   1   54.79    2.20
  -1  12   1   57.99    2.00
   0  12  -1  427.66   10.20
   0  12   1  409.86   10.10
   1  12   1    8.30    1.20
  -1  12  -1    7.80    1.10
   2  12   1  235.98    6.80
  -2  12  -1  225.68    6.60
   3  12   1    9.90    1.60
  -3  12  -1   15.60    2.00
  -4  12  -1  111.29    4.90
  -5  12  -1    2.20    1.50
  -6  12  -1   43.80    4.30
  -7  12  -1    0.60    1.90
  -8  12  -1   73.19    6.40
  -9  12  -1    0.50    2.80
   9  13  -1    1.60    2.50
   8  13  -1    7.10    2.60
  -8  13   1    7.00    2.80
  -7  13   1   -0.60    1.90
   6  13  -1    6.60    2.00
  -6  13   1    5.00    2.00
   5  13  -1    3.00    1.70
  -5  13   1    4.80    1.60
   4  13  -1    9.40    1.80
  -4  13   1    9.90    1.80
   3  13  -1    9.40    1.60
  -3  13   1    9.90    1.60
  -2  13   1  288.67    7.90
  -2  13   1  304.27    6.80
   2  13  -1  291.47    8.30
  -1  13   1    1.80    0.70
   1  13  -1    2.80    0.90
  -1  13   1    2.00    0.60
   0  13  -1  416.36   10.40
   0  13   1  424.86   10.30
  -1  13  -1    0.90    0.70
   1  13   1   -0.20    0.60
   2  13   1   22.80    2.10
  -2  13  -1   23.40    2.10
   3  13   1    3.00    1.10
  -3  13  -1    4.60    1.30
  -4  13  -1    1.90    1.30
  -5  13  -1   39.40    3.60
  -6  13  -1    3.20    1.80
  -7  13  -1   10.10    2.80
  -8  13  -1   43.40    5.00
  -9  13  -1    0.00    3.10
   9  14  -1   -0.20    2.60
  -8  14   1   55.79    5.60
   8  14  -1   64.09    5.80
  -7  14   1   -0.40    1.90
   7  14  -1    0.60    1.70
  -6  14   1    2.70    1.80
   6  14  -1    0.40    1.60
   5  14  -1    2.30    1.60
  -5  14   1    2.40    1.50
  -4  14   1   65.19    3.60
   4  14  -1   75.09    4.00
   3  14  -1    1.50    1.10
  -3  14   1    1.80    1.10
  -2  14   1   93.89    3.60
  -2  14   1  100.49    2.70
   2  14  -1   96.79    3.90
  -1  14   1   51.19    2.20
   1  14  -1   46.10    2.40
  -1  14   1   44.90    2.00
   0  14  -1   13.70    1.50
   0  14   1   13.20    1.40
   1  14   1  290.77    7.90
  -1  14  -1  303.27    8.00
  -2  14  -1   10.70    0.60
  -2  14  -1    9.10    1.40
   2  14   1    9.40    1.40
   3  14   1  312.57    9.00
  -3  14  -1  296.17    8.80
  -4  14  -1    0.00    1.10
   4  14   1    2.70    1.40
  -5  14  -1  122.49    5.80
  -6  14  -1   25.80    3.40
  -7  14  -1    6.20    2.50
  -8  14  -1    3.10    2.80
   9  14   1    1.30    2.70
   9  15  -1   -2.20    2.10
   8  15  -1   -0.90    1.90
  -7  15   1   -1.40    1.80
   7  15  -1   -0.80    1.80
   6  15  -1   65.09    4.50
  -6  15   1   61.69    4.50
  -5  15   1   41.70    3.60
   5  15  -1   41.30    3.70
   4  15  -1   18.60    2.40
  -4  15   1   15.30    2.20
   3  15  -1   25.30    2.50
  -3  15   1   30.10    2.30
   2  15  -1  155.38    5.30
  -2  15   1  151.28    3.90
  -2  15   1  150.38    4.90
   1  15  -1    1.40    0.80
  -1  15   1    1.30    0.70
   0  15  -1    0.60    0.60
   0  15   1    1.60    0.70
   1  15   1  111.79    4.00
  -1  15  -1  116.99    4.10
  -2  15  -1   28.80    2.10
  -2  15  -1   30.00    1.10
   2  15   1   30.70    2.30
   3  15   1    4.30    1.40
  -3  15  -1    4.10    1.20
   4  15   1   80.19    4.30
  -4  15  -1   81.19    4.20
   5  15   1  148.99    6.60
  -5  15  -1  157.38    6.60
   6  15   1   18.50    3.10
  -6  15  -1   17.30    3.00
  -7  15  -1   -0.80    1.90
   7  15   1   -0.80    1.60
   8  15   1   17.80    3.60
   9  15   1    4.30    3.00
   9  16  -1   -0.80    2.70
   8  16  -1   13.30    3.20
   7  16  -1    1.30    2.10
  -7  16   1   -0.10    2.00
   6  16  -1   21.40    3.30
  -6  16   1   13.90    2.70
  -5  16   1    2.70    1.60
   5  16  -1    3.30    1.70
   4  16  -1   75.69    4.30
  -4  16   1   79.59    4.00
  -3  16   1    1.70    1.10
   3  16  -1    1.60    1.20
  -2  16   1   67.99    3.00
  -2  16   1   66.59    2.20
   2  16  -1   70.29    3.30
  -1  16   1    2.70    0.80
   1  16  -1    1.80    0.90
   0  16   1  115.89    3.90
   0  16  -1  103.59    4.00
   1  16   1   57.09    2.90
  -1  16  -1   64.59    2.90
  -2  16  -1   31.30    2.20
   2  16   1   31.10    2.20
  -2  16  -1   26.80    1.10
   3  16   1    1.40    1.10
  -3  16  -1    0.20    1.00
  -4  16  -1   25.20    2.80
   4  16   1   27.30    3.00
   5  16   1   30.30    3.50
  -5  16  -1   22.50    3.10
   6  16   1   87.79    5.30
  -6  16  -1   95.99    5.70
   7  16   1   21.00    3.60
  -7  16  -1   24.50    3.90
  -8  16  -1    0.20    2.70
   8  16   1    1.80    2.50
   9  16   1   14.50    4.10
   9  17  -1    0.00    2.80
   8  17  -1    7.20    2.80
  -7  17   1    0.10    2.10
   7  17  -1   -0.80    2.00
   6  17  -1  239.88    9.20
  -6  17   1  239.48    9.10
   5  17  -1    0.20    1.50
  -5  17   1    0.30    1.50
  -4  17   1   82.29    4.10
   4  17  -1   68.59    4.10
  -3  17   1   93.79    4.00
   3  17  -1   98.89    4.50
  -2  17   1   13.00    1.10
  -2  17   1    8.80    1.40
   2  17  -1   11.70    1.80
  -1  17   1    4.30    1.00
   1  17  -1    3.80    1.00
   0  17   1   12.80    1.50
   0  17  -1    8.30    1.30
   1  17   1   57.19    2.90
  -1  17  -1   48.50    2.60
   2  17   1   12.60    1.70
  -2  17  -1   10.20    0.80
  -2  17  -1   10.60    1.60
   3  17   1    7.60    1.60
  -3  17  -1    6.60    1.50
  -4  17  -1   88.79    4.60
   4  17   1   94.99    4.80
  -5  17  -1   24.00    3.10
   5  17   1   24.40    3.20
  -6  17  -1   13.00    2.70
   6  17   1   14.20    2.90
   7  17   1    5.90    2.40
  -7  17  -1    9.00    2.90
   8  17   1    0.80    2.50
  -8  17  -1    1.40    3.00
   9  17   1   -1.50    2.70
   8  18  -1    3.80    2.40
   7  18  -1   25.40    3.80
  -7  18   1   20.80    3.50
   6  18  -1    2.20    1.90
  -6  18   1    0.00    1.80
   5  18  -1   74.99    4.60
  -5  18   1   83.79    4.80
   4  18  -1  286.67    9.40
  -4  18   1  290.07    9.10
  -3  18   1  165.08    5.80
   3  18  -1  164.78    6.10
  -2  18   1   54.29    2.80
  -2  18   1   49.20    2.00
   2  18  -1   51.59    3.00
   1  18  -1    8.30    1.40
  -1  18   1    7.50    1.20
   0  18  -1   89.69    3.70
   0  18   1   86.59    3.60
  -1  18  -1    5.70    1.20
   1  18   1    5.70    1.30
  -2  18  -1  187.58    4.70
   2  18   1  191.68    6.30
  -2  18  -1  193.38    6.20
   3  18   1   20.90    2.40
  -3  18  -1   17.60    2.20
  -4  18  -1  132.99    5.80
   4  18   1  124.29    5.70
   5  18   1  121.29    5.90
  -5  18  -1  115.89    5.90
  -6  18  -1    1.60    1.90
   6  18   1    0.90    1.70
   7  18   1   22.60    3.50
  -7  18  -1   19.30    3.50
   8  18   1   -0.70    2.20
   8  19  -1    5.90    3.00
   7  19  -1   19.80    3.40
  -6  19   1    9.60    2.60
   6  19  -1    8.20    2.50
  -5  19   1   20.20    2.90
   5  19  -1   22.10    3.10
   4  19  -1    6.20    1.80
  -4  19   1    4.30    1.60
   3  19  -1  106.99    4.80
  -3  19   1  105.49    4.50
  -2  19   1   50.19    2.80
   2  19  -1   49.20    3.10
   1  19  -1  334.17    9.40
  -1  19   1  329.77    9.00
   0  19  -1  181.98    5.90
   0  19   1  171.28    5.70
  -1  19  -1    6.80    1.40
   1  19   1    6.40    1.30
   2  19   1   91.29    4.10
  -2  19  -1   90.79    3.90
  -2  19  -1   85.39    2.70
   3  19   1   17.30    2.30
  -3  19  -1   20.70    2.50
   4  19   1  216.18    7.90
  -4  19  -1  203.68    7.60
  -5  19  -1   52.19    4.60
   5  19   1   47.70    4.30
   6  19   1   30.00    4.00
  -6  19  -1   25.20    3.60
  -7  19  -1    3.20    2.50
   7  19   1    2.40    2.30
   8  19   1    0.40    2.60
   8  20  -1   20.90    4.00
   7  20  -1    1.00    1.90
  -6  20   1    3.70    2.20
   6  20  -1    1.50    1.70
  -5  20   1    3.50    1.90
   5  20  -1   -0.70    1.30
   4  20  -1    9.90    2.00
  -4  20   1    6.50    1.90
  -3  20   1   44.50    3.00
   3  20  -1   47.60    3.10
   2  20  -1   12.90    2.00
  -2  20   1   14.40    1.80
  -1  20   1    9.60    1.50
   1  20  -1    6.60    1.40
   0  20  -1  207.08    6.70
   0  20   1  208.68    6.60
  -1  20  -1   46.80    2.80
   1  20   1   48.70    2.80
  -2  20  -1   21.20    2.30
   2  20   1   19.00    2.20
   3  20   1   19.40    2.40
  -3  20  -1   20.90    2.40
   4  20   1    5.70    1.80
  -4  20  -1    6.90    1.90
  -5  20  -1    0.00    1.60
   5  20   1    2.80    2.00
  -6  20  -1    5.70    2.40
   6  20   1    0.80    1.80
  -7  20  -1    5.80    2.90
   7  20   1    9.80    3.00
   8  20   1    5.40    3.00
   8  21  -1   19.90    4.10
   7  21  -1    1.20    2.10
   6  21  -1   15.70    3.10
  -6  21   1   14.00    2.90
  -5  21   1   24.00    3.20
   5  21  -1   23.70    3.20
   4  21  -1   45.50    4.00
  -4  21   1   45.50    3.90
  -3  21   1   13.50    2.10
   3  21  -1   16.60    2.30
   2  21  -1  280.17    8.90
  -2  21   1  291.27    8.50
  -1  21   1    1.20    0.90
   1  21  -1    0.70    1.00
   0  21   1  135.69    5.00
   0  21  -1  129.79    5.00
  -1  21  -1  100.39    4.30
   1  21   1   92.79    4.10
  -2  21  -1   28.00    2.70
   2  21   1   24.90    2.70
   3  21   1    3.00    1.50
  -3  21  -1    3.60    1.50
  -4  21  -1    4.80    1.80
   4  21   1    4.40    1.70
  -5  21  -1    7.70    2.40
   5  21   1   10.40    2.40
  -6  21  -1   28.80    3.90
   6  21   1   22.10    3.50
   7  21   1   -0.80    1.90
   8  21   1   -2.30    2.50
   8  22  -1    1.90    2.80
   7  22  -1   34.60    4.60
   6  22  -1    2.40    2.20
  -5  22   1   62.99    4.50
   5  22  -1   64.19    4.60
   4  22  -1   24.40    3.10
  -4  22   1   21.90    2.90
   3  22  -1  104.49    5.00
  -3  22   1  100.69    4.70
  -2  22   1    1.40    1.10
   2  22  -1    2.10    1.30
  -1  22   1  207.78    6.70
   1  22  -1  194.48    6.70
   0  22  -1  105.19    4.50
   0  22   1  107.59    4.40
  -1  22  -1   26.80    2.60
   1  22   1   23.70    2.40
   2  22   1   20.50    2.40
  -2  22  -1   26.10    2.60
  -3  22  -1   13.50    2.20
   3  22   1   15.40    2.30
   4  22   1   12.30    2.50
  -4  22  -1   19.20    2.80
  -5  22  -1    9.00    2.50
   5  22   1   16.20    2.90
   6  22   1    0.30    1.80
  -6  22  -1    0.80    2.30
   7  22   1   -0.90    1.90
   8  22   1    9.40    3.50
   7  23  -1    0.80    2.30
   6  23  -1    7.40    2.60
   5  23  -1    2.60    1.90
  -5  23   1    3.10    2.00
   4  23  -1   20.10    2.70
  -4  23   1   23.50    3.00
   3  23  -1   21.30    2.70
  -3  23   1   19.90    2.50
   2  23  -1   16.80    2.30
  -2  23   1   16.20    2.10
  -1  23   1   73.19    3.60
   1  23  -1   65.69    3.70
   0  23  -1    2.80    1.20
   0  23   1    0.50    0.90
  -1  23  -1   49.90    3.20
   1  23   1   53.79    3.20
   2  23   1   24.90    2.80
  -2  23  -1   24.30    2.70
  -3  23  -1  110.69    5.20
   3  23   1  118.49    5.40
  -4  23  -1   53.69    4.50
   4  23   1   43.70    3.90
   5  23   1    0.90    1.50
  -5  23  -1   -0.10    1.90
   6  23   1   46.00    4.90
  -6  23  -1   57.79    5.50
   7  23   1    1.80    2.40
   7  24  -1    7.20    3.00
   6  24  -1    4.90    2.50
   5  24  -1   35.00    3.80
  -5  24   1   35.90    4.00
  -4  24   1    2.50    1.70
   4  24  -1    4.60    1.80
   3  24  -1    2.50    1.40
  -3  24   1    0.20    1.30
   2  24  -1   33.70    3.20
  -2  24   1   33.50    3.00
   1  24  -1    0.70    1.10
  -1  24   1    0.80    1.00
   0  24   1   51.19    3.20
   0  24  -1   53.99    3.30
   1  24   1   20.10    2.40
  -1  24  -1   20.80    2.50
  -2  24  -1   42.50    3.10
   2  24   1   43.90    3.60
  -3  24  -1   12.60    2.20
   3  24   1   11.70    2.10
  -4  24  -1    1.40    1.60
   4  24   1    1.10    1.70
  -5  24  -1    0.30    1.90
   5  24   1    5.20    2.10
   6  24   1    0.60    2.10
   7  24   1    1.30    2.50
   7  25  -1   -1.00    2.20
   6  25  -1   10.50    2.80
   5  25  -1    1.30    1.70
   4  25  -1    5.00    2.00
  -4  25   1    3.80    1.90
  -3  25   1   62.69    3.90
   3  25  -1   60.49    4.00
   2  25  -1   43.50    3.30
  -2  25   1   36.80    3.20
   1  25  -1    0.00    1.20
  -1  25   1    1.90    1.30
   0  25  -1  114.19    5.00
   0  25   1  112.49    4.90
  -1  25  -1    6.80    1.70
   1  25   1    8.10    1.80
   2  25   1    2.40    1.40
  -2  25  -1    4.40    1.50
   3  25   1   34.60    3.60
  -3  25  -1   37.80    3.60
  -4  25  -1    4.60    1.90
   4  25   1    4.00    1.80
   5  25   1   13.00    2.80
  -5  25  -1   18.30    3.40
   6  25   1   16.00    3.40
   7  25   1    4.50    2.80
   7  26  -1   17.40    3.60
   6  26  -1   27.60    3.90
   5  26  -1   25.00    3.40
   4  26  -1    2.30    1.80
  -4  26   1   -1.00    1.60
   3  26  -1   24.00    3.00
  -3  26   1   24.20    3.00
  -2  26   1    4.20    1.50
   2  26  -1    3.30    1.50
   1  26  -1    7.80    1.70
  -1  26   1   10.90    2.00
   0  26   1    7.90    1.70
   0  26  -1    9.70    2.00
   1  26   1    1.90    1.40
  -1  26  -1    1.50    1.30
   2  26   1    6.00    1.60
  -2  26  -1    2.90    1.60
   3  26   1    1.00    1.50
  -3  26  -1   -0.30    1.40
  -4  26  -1    0.90    1.90
   4  26   1    3.00    1.90
  -5  26  -1    5.50    2.40
   5  26   1    8.10    2.30
   6  26   1    2.20    2.10
   7  26   1    0.50    2.50
   6  27  -1    9.40    2.90
   5  27  -1   -0.60    1.80
  -4  27   1   30.10    4.00
   4  27  -1   31.00    3.80
   3  27  -1    0.30    1.40
  -3  27   1    0.10    1.30
   2  27  -1    1.40    1.20
  -2  27   1    1.30    1.40
   1  27  -1    0.90    1.40
  -1  27   1    1.30    1.30
   0  27  -1   32.50    3.20
   0  27   1   33.60    3.10
   1  27   1    9.80    2.00
  -1  27  -1   11.10    2.10
  -2  27  -1    0.00    1.30
   2  27   1    1.20    1.20
   3  27   1   -0.10    1.20
  -3  27  -1   -0.20    1.40
   4  27   1    3.00    2.00
  -4  27  -1    2.80    2.20
   5  27   1    4.90    2.40
   6  27   1    2.80    2.30
   6  28  -1   39.20    4.80
   5  28  -1    7.60    2.70
   4  28  -1  110.09    6.20
  -3  28   1   -0.40    1.50
   3  28  -1    0.00    1.30
  -2  28   1  150.68    6.30
   2  28  -1  157.98    6.60
   1  28  -1   14.20    2.40
  -1  28   1   15.80    2.50
   0  28   1   86.79    4.50
   0  28  -1   88.29    4.60
   1  28   1   13.80    2.30
  -1  28  -1   14.70    2.40
   2  28   1   55.89    3.80
  -2  28  -1   61.09    4.00
  -3  28  -1   26.80    3.40
   3  28   1   27.90    3.40
  -4  28  -1   24.70    3.60
   4  28   1   21.50    3.30
   5  28   1   -0.90    2.00
   6  28   1   10.20    3.10
   6  29  -1    6.30    2.90
   5  29  -1    8.10    2.80
   4  29  -1   -1.20    1.70
   3  29  -1   -0.30    1.50
  -3  29   1    0.40    1.60
   2  29  -1    2.00    1.60
  -2  29   1   -0.10    1.40
   1  29  -1    2.10    1.60
  -1  29   1    1.40    1.50
   0  29  -1   25.10    3.10
   0  29   1   22.90    2.70
   1  29   1   -0.70    1.30
  -1  29  -1    3.90    1.60
   2  29   1   17.40    2.60
  -2  29  -1   18.40    2.80
   3  29   1   16.90    2.80
  -3  29  -1   10.80    2.60
   4  29   1   24.40    3.30
  -4  29  -1   25.70    3.90
   5  29   1   -1.60    2.00
   6  29   1   -0.70    2.30
   5  30  -1   10.20    3.00
   4  30  -1    3.90    2.10
   3  30  -1   29.00    3.60
  -2  30   1   26.60    3.30
   2  30  -1   22.20    3.10
   1  30  -1   60.29    4.20
  -1  30   1   67.09    4.30
   0  30   1    7.90    1.90
   0  30  -1    9.70    2.20
   1  30   1   92.79    5.00
  -1  30  -1   85.29    4.90
   2  30   1    2.60    1.70
  -2  30  -1    1.80    1.80
  -3  30  -1   30.30    3.80
   3  30   1   22.40    3.20
   4  30   1    8.30    2.50
   5  30   1    2.80    2.20
   5  31  -1   16.30    3.40
   4  31  -1   14.10    3.10
   3  31  -1   14.20    2.90
   2  31  -1    3.60    1.90
  -2  31   1    0.80    1.90
  -1  31   1   15.10    2.70
   1  31  -1   18.20    2.80
   0  31  -1   11.00    2.50
   0  31   1   13.80    2.40
  -1  31  -1   20.20    3.00
   1  31   1   23.60    3.20
  -2  31  -1   -0.20    1.60
   2  31   1   -0.20    1.60
  -3  31  -1   -0.20    1.70
   3  31   1   -2.20    1.50
   4  31   1   10.00    2.60
   5  31   1   -1.30    1.90
   4  32  -1    5.10    2.50
   3  32  -1    7.40    2.50
   2  32  -1   16.20    3.00
  -2  32   1   14.70    3.10
   1  32  -1   13.20    2.60
  -1  32   1   18.30    2.90
   0  32  -1   20.60    3.10
   0  32   1   22.40    3.10
  -1  32  -1    9.80    2.40
   1  32   1    7.80    2.10
  -2  32  -1    1.10    2.00
   2  32   1    1.20    1.70
   3  32   1   44.40    4.50
   4  32   1    0.80    2.00
   4  33  -1    3.60    2.40
   3  33  -1   28.20    3.90
   2  33  -1    7.80    2.40
  -1  33   1   -0.40    1.50
   1  33  -1    0.50    1.80
   0  33  -1    0.90    1.70
   0  33   1    0.70    1.70
   1  33   1    0.70    1.70
  -1  33  -1    0.00    1.80
   2  33   1    5.50    2.20
  -2  33  -1    4.20    2.30
   3  33   1   13.10    2.90
   4  33   1    0.40    2.10
   3  34  -1    5.70    2.40
   2  34  -1   -0.80    1.70
  -1  34   1    0.70    2.00
   1  34  -1   -0.30    1.70
   0  34   1   15.30    3.00
   0  34  -1    9.60    2.70
   1  34   1    1.30    1.80
  -1  34  -1    0.50    1.90
  -2  34  -1    2.50    2.70
   2  34   1    5.90    2.40
   3  34   1   -2.00    1.90
   2  35  -1   10.80    2.80
   1  35  -1   15.00    3.00
   0  35   1    2.00    2.00
   0  35  -1    2.20    2.20
  -1  35  -1   12.60    3.00
   1  35   1   14.00    2.80
   2  35   1    1.90    2.10
   1  36  -1   19.50    3.40
   0  36   1   -2.20    2.70
   0  36  -1    4.10    2.50
   1  36   1   14.00    3.10
  -1  36  -1   14.80    5.00
  -9   0   2   48.20    5.50
  -8   0   2   72.39    5.40
  -7   0   2   44.90    4.40
  -6   0   2   15.40    2.60
  -5   0   2  246.08    8.20
  -4   0   2   18.40    2.10
  -3   0   2  108.69    3.90
  -2   0   2  956.30   21.20
   2   0  -2  957.50   21.30
   1   0  -2  203.28    4.90
  -1   0   2  213.58    4.90
   0   0  -2    9.40    0.50
   1   0   2   86.09    2.70
  -1   0  -2   87.79    2.70
   2   0   2 2353.36   51.69
  -2   0  -2 2381.56   51.29
  -3   0  -2  531.95   13.40
  -4   0  -2   42.80    3.00
  -5   0  -2   95.89    5.00
  -6   0  -2    5.70    2.00
  -7   0  -2   58.49    5.20
  -8   0  -2    1.30    2.40
  -9   0  -2    3.50    2.90
 -10   0  -2    2.70    3.30
  -9  -1   2    1.90    2.60
  -9   1   2    3.70    2.90
  -8  -1   2    1.80    1.90
  -8   1   2    1.80    2.10
  -7  -1   2   -1.10    1.60
  -7   1   2    1.50    1.80
  -6  -1   2    2.90    1.80
  -6   1   2    7.30    1.90
  -5  -1   2   14.90    2.40
  -5   1   2   18.80    2.40
  -4  -1   2   19.90    2.20
  -4   1   2   16.40    1.90
  -3  -1   2   62.89    3.00
  -3   1   2   68.99    3.00
   2  -1  -2 1372.46   30.00
  -2  -1   2 1361.36   30.20
  -2   1   2 1377.56   30.00
   2   1  -2 1398.26   30.20
   1  -1  -2 1073.49   23.00
   1  -1  -2 1042.00   23.00
  -1   1   2 1103.79   22.90
   1   1  -2 1076.29   23.10
   0  -1   2   29.20    0.90
   0  -1  -2   28.90    0.90
   0  -1  -2   28.70    0.90
   0   1  -2   28.40    0.90
   0   1  -2   27.80    0.90
   0   1   2   28.60    0.90
   0   1   2   29.30    0.90
   1  -1   2 4307.17   90.59
   1   1   2 4190.18   92.79
  -1   1  -2 4174.38   92.39
   2  -1   2  876.01   20.30
  -2  -1  -2  907.11   20.40
  -3  -1  -2 2087.69   46.40
  -3   1  -2 2109.39   46.30
  -4  -1  -2   57.19    3.60
  -4   1  -2   65.09    3.70
  -5  -1  -2   14.90    2.50
  -5   1  -2    9.90    2.10
  -6  -1  -2    3.10    1.80
  -6   1  -2    1.40    1.70
  -7  -1  -2    4.00    2.20
  -7   1  -2    3.10    2.20
  -8  -1  -2    3.10    2.60
  -8   1  -2    6.70    2.90
  -9  -1  -2   11.00    3.50
  -9   1  -2   18.80    4.30
 -10  -1  -2    1.30    3.10
 -10   1  -2    0.70    2.90
 -10   2   2    8.80    3.80
  -9   2   2   17.60    3.80
  -8  -2   2   50.49    5.00
  -8   2   2   50.69    5.00
  -7  -2   2   -0.60    1.40
  -7   2   2    2.70    1.90
  -6  -2   2   75.69    4.60
  -6   2   2   69.39    4.30
  -5  -2   2   13.40    2.20
  -5   2   2   13.40    2.00
  -4  -2   2    3.60    1.40
  -4   2   2    8.00    1.50
  -3  -2   2   31.60    2.10
  -3   2   2   33.60    2.20
   2  -2  -2   14.70    1.20
  -2  -2   2   10.90    1.30
  -2   2   2   12.50    1.20
   2   2  -2   11.10    1.30
   1  -2  -2  373.66    8.40
   1  -2  -2  383.46    8.40
   1   2  -2  378.26    8.60
  -1   2   2  380.16    8.50
  -1   2   2  388.16    8.40
   0  -2   2  637.74   13.60
   0  -2   2  640.64   13.70
   0  -2  -2  647.04   13.50
   0  -2  -2  618.24   13.60
   0   2   2  621.14   13.70
   0   2  -2  635.44   13.60
   0   2   2  621.94   13.50
   0   2  -2  629.64   13.60
   1  -2   2  143.49    3.30
  -1  -2  -2  142.49    4.00
   1  -2   2  137.59    3.80
  -1   2  -2  143.29    3.90
   1   2   2  148.29    4.00
   2  -2   2 5355.36  111.69
  -2  -2  -2 5002.00  111.29
  -2   2  -2 5046.40  111.09
  -3  -2  -2   46.40    2.80
  -3   2  -2   55.79    3.00
  -4  -2  -2  699.53   17.60
  -4   2  -2  678.03   17.40
  -5  -2  -2   48.60    3.50
  -5   2  -2   45.80    3.50
  -6  -2  -2  169.08    7.20
  -6   2  -2  160.98    7.10
  -7  -2  -2    5.00    2.40
  -7   2  -2    1.50    1.70
  -8  -2  -2   21.00    3.70
  -8   2  -2   32.40    4.50
  -9  -2  -2    5.50    3.00
  -9   2  -2    4.70    2.90
 -10  -2  -2    7.80    3.80
 -10   2  -2    8.10    3.70
 -10   3   2   -0.60    3.10
  -9   3   2   -1.20    2.40
  -8  -3   2    0.10    1.90
   8  -3  -2    1.80    1.60
  -8   3   2    0.70    2.00
  -7  -3   2   11.00    2.60
  -7   3   2   15.40    2.80
  -6  -3   2   74.59    4.50
  -6   3   2   78.59    4.50
  -5  -3   2   36.00    3.40
  -5   3   2   40.10    3.40
  -4  -3   2    0.00    1.20
  -4   3   2    1.30    1.10
  -3  -3   2   31.80    2.20
  -3   3   2   23.60    1.80
   2  -3  -2 2080.29   44.10
   2  -3  -2 2024.00   43.80
   2   3  -2 2068.29   44.70
  -2   3   2 2052.49   44.20
   1  -3  -2    1.90    0.40
   1  -3  -2    1.20    0.30
  -1   3   2    1.20    0.40
  -1   3   2    1.30    0.40
   1   3  -2    0.60    0.50
   0  -3   2  181.48    4.40
   0  -3  -2  185.48    4.40
   0   3   2  190.58    4.30
   0   3  -2  180.48    4.40
  -1  -3  -2   16.80    1.30
   1  -3   2   12.70    0.60
   1  -3   2   13.80    1.10
  -1   3  -2   12.00    0.50
  -1   3  -2   13.10    1.10
   1   3   2   13.00    1.20
  -2  -3  -2  890.71   20.20
  -2   3  -2  865.21   20.00
  -3  -3  -2    1.10    1.10
  -3   3  -2    2.70    1.20
  -4  -3  -2 2044.60   45.80
  -4   3  -2 2016.80   45.70
  -5  -3  -2   10.80    2.10
  -5   3  -2    8.80    1.90
  -6  -3  -2  161.38    7.30
  -6   3  -2  165.08    7.30
  -7  -3  -2   28.00    3.90
  -7   3  -2   42.10    4.60
  -8  -3  -2   73.69    6.50
  -8   3  -2   82.79    6.00
  -9  -3  -2    9.10    3.50
  -9   3  -2   12.00    3.60
 -10  -3  -2    1.40    3.30
 -10   3  -2   11.30    4.10
 -10   4   2   21.30    4.50
  -9   4   2   -1.80    2.20
   8  -4  -2    1.20    1.50
  -8   4   2    7.10    2.60
   7  -4  -2    9.90    1.80
  -7  -4   2    4.10    2.00
  -7   4   2    6.50    2.30
  -6  -4   2   14.50    2.50
  -6   4   2   20.70    2.80
  -5  -4   2   39.70    3.60
  -5   4   2   33.60    3.10
  -4  -4   2  212.98    6.90
  -4   4   2  202.68    6.60
   3  -4  -2   20.70    1.30
  -3  -4   2   22.80    2.10
  -3   4   2   23.30    1.90
   2  -4  -2    8.80    0.90
   2  -4  -2    8.60    0.80
  -2   4   2    7.80    1.00
   1  -4  -2   52.99    1.50
  -1  -4   2   52.59    2.00
   1  -4  -2   53.19    1.60
  -1   4   2   54.59    1.60
   1   4  -2   50.89    1.90
  -1   4   2   54.29    1.60
   0  -4   2  142.69    3.50
   0   4   2  132.49    3.30
   0   4  -2  133.69    3.50
   1  -4   2    8.80    0.40
   1  -4   2    9.10    0.90
  -1  -4  -2    6.80    0.90
  -1   4  -2    8.70    1.00
  -1   4  -2    9.00    0.40
   1   4   2    9.20    1.00
  -2  -4  -2   48.30    2.50
  -2   4  -2   46.70    2.30
  -3  -4  -2   93.99    4.00
  -3   4  -2   80.89    3.60
  -4  -4  -2   85.09    4.20
  -4   4  -2   90.19    4.30
  -5  -4  -2   18.90    2.70
  -5   4  -2    9.70    2.00
  -6  -4  -2    8.70    2.40
  -6   4  -2    8.70    2.40
  -7  -4  -2   23.70    3.80
  -7   4  -2   15.90    3.10
  -8  -4  -2    9.50    3.10
  -8   4  -2    9.10    2.90
  -9  -4  -2    7.90    3.30
  -9   4  -2    5.30    2.80
 -10  -4  -2   -0.50    3.10
 -10   4  -2    2.10    3.30
 -10   5   2    6.30    3.90
  -9   5   2    6.90    2.90
  -8   5   2    7.90    2.70
   7  -5  -2   15.50    2.00
  -7   5   2   14.60    2.70
   6  -5  -2  138.19    4.80
  -6  -5   2  134.59    6.20
  -6   5   2  127.59    5.90
   5  -5  -2    9.20    1.30
  -5  -5   2   11.50    2.00
  -5   5   2    6.50    1.60
  -4  -5   2   89.69    4.00
   4  -5  -2   73.29    2.80
  -4   5   2   75.49    3.50
   3  -5  -2    2.20    0.60
  -3   5   2    1.20    0.90
   2  -5  -2  107.89    3.00
   2  -5  -2  103.49    2.80
  -2   5   2   98.49    3.20
   1  -5  -2   66.69    1.90
  -1  -5   2   67.89    2.40
   1  -5  -2   68.49    1.80
  -1   5   2   66.99    1.90
  -1   5   2   62.99    1.90
   1   5  -2   65.29    2.30
   0  -5   2  118.79    3.20
   0   5  -2  117.19    3.20
   0   5   2  124.79    3.10
   1  -5   2   44.90    1.80
  -1  -5  -2   42.90    2.00
  -1   5  -2   43.20    1.10
   1   5   2   41.30    2.00
  -1   5  -2   46.10    1.80
   2  -5   2 1696.43   35.10
  -2  -5  -2 1663.23   36.80
  -2   5  -2 1624.44   36.40
  -3  -5  -2   87.59    4.00
  -3   5  -2   95.49    3.90
  -4  -5  -2   48.40    3.30
  -4   5  -2   51.29    3.20
  -5  -5  -2   27.90    3.30
  -5   5  -2   22.50    2.80
  -6  -5  -2    8.00    2.20
  -6   5  -2    3.30    1.90
  -7  -5  -2   14.50    3.20
  -7   5  -2   14.40    3.00
  -8  -5  -2   18.00    3.90
  -8   5  -2   16.70    3.60
  -9  -5  -2    5.20    3.10
  -9   5  -2    6.50    3.30
 -10   5  -2   10.50    4.10
  -9   6   2    4.10    2.60
  -8   6   2    7.40    2.60
   7  -6  -2    0.20    1.10
  -7   6   2    0.20    1.60
   6  -6  -2    3.90    1.10
  -6   6   2    5.00    1.80
   5  -6  -2   -0.20    0.80
  -5   6   2    0.60    1.30
   4  -6  -2   47.40    2.10
  -4   6   2   48.20    2.80
   3  -6  -2  192.68    5.00
  -3   6   2  202.88    5.80
   2  -6  -2   19.30    0.90
   2  -6  -2   18.10    1.10
  -2   6   2   18.70    1.00
  -2   6   2   19.30    1.30
   2   6  -2   17.30    1.50
  -1  -6   2   78.29    2.60
   1  -6  -2   77.69    2.10
   1  -6  -2   75.19    2.10
  -1   6   2   76.89    2.10
  -1   6   2   72.19    2.10
   1   6  -2   75.19    2.60
   0  -6  -2  622.04   13.60
   0  -6   2  611.84   13.80
   0   6   2  622.84   13.50
   0   6  -2  602.54   13.70
   1  -6   2   19.40    1.20
  -1   6  -2   15.60    0.60
  -1   6  -2   18.30    1.20
   1   6   2   12.50    1.30
  -2  -6  -2  172.28    5.30
  -2   6  -2  165.68    5.10
  -3  -6  -2   63.19    3.50
  -3   6  -2   73.79    3.30
  -4  -6  -2  219.68    7.60
  -4   6  -2  228.58    7.40
  -5  -6  -2   31.00    3.50
  -5   6  -2   27.50    3.00
  -6  -6  -2   38.70    4.00
  -6   6  -2   41.10    4.10
  -7  -6  -2   15.50    2.90
  -7   6  -2   19.20    3.40
  -8  -6  -2   30.40    4.60
  -8   6  -2   33.10    4.50
  -9  -6  -2   10.10    3.30
  -9   6  -2    6.00    3.10
 -10   6  -2    0.50    3.50
  -9   7   2   14.00    3.50
  -8   7   2   14.30    3.30
   7  -7  -2   24.20    2.30
  -7   7   2   23.30    3.30
   6  -7  -2   15.50    1.70
  -6   7   2   11.60    2.30
   5  -7  -2  132.09    4.20
  -5   7   2  139.89    5.50
   4  -7  -2   95.49    3.00
  -4   7   2   93.89    4.00
   3  -7  -2  125.19    3.40
  -3   7   2  128.19    4.20
   2  -7  -2  121.99    3.10
   2  -7  -2  123.29    3.40
  -2   7   2  123.19    3.20
   2   7  -2  120.29    4.00
  -2   7   2  121.59    3.60
   1  -7  -2  273.97    6.50
   1  -7  -2  285.17    6.50
   1   7  -2  279.97    7.00
  -1   7   2  281.47    6.50
  -1   7   2  278.37    6.50
   0  -7  -2  159.18    4.10
   0  -7   2  161.78    4.30
   0   7   2  158.68    4.00
   0   7  -2  153.68    4.30
   1  -7   2    0.70    0.50
   1   7   2    0.90    0.70
  -1   7  -2    1.00    0.60
  -2  -7  -2  337.97    8.90
  -2   7  -2  334.87    8.70
  -3  -7  -2    5.60    1.50
  -3   7  -2    6.20    1.30
  -4   7  -2   59.29    3.50
  -5  -7  -2  156.18    6.70
  -5   7  -2  161.28    6.60
  -6  -7  -2  129.99    6.60
  -6   7  -2  133.49    6.40
  -7  -7  -2   23.10    3.60
  -7   7  -2   19.30    3.30
  -8  -7  -2    2.50    2.30
  -8   7  -2    7.60    2.80
  -9   7  -2    9.80    3.50
  -9   8   2    4.80    2.80
  -8   8   2   11.70    2.90
  -7   8   2    5.90    2.10
   6  -8  -2    0.40    0.90
  -6   8   2    1.50    1.50
   5  -8  -2   22.40    1.70
  -5   8   2   24.20    2.60
   4  -8  -2    4.40    0.80
  -4   8   2    2.80    1.30
   3  -8  -2    6.20    0.70
  -3   8   2    7.50    1.20
   2  -8  -2    7.30    0.80
   2  -8  -2    7.60    0.60
  -2   8   2    7.10    1.00
  -2   8   2    7.30    0.70
   2   8  -2    9.80    1.30
   1  -8  -2  115.39    3.10
   1   8  -2  121.29    3.60
  -1   8   2  115.99    3.10
  -1   8   2  114.89    3.20
   0  -8  -2  234.68    5.70
   0   8   2  232.68    5.60
   0   8  -2  219.28    5.80
   1   8   2   14.90    1.40
  -1   8  -2   12.00    1.10
  -2   8  -2    8.10    1.20
  -3  -8  -2  112.89    4.60
  -3   8  -2  117.19    4.40
  -4  -8  -2   49.00    3.40
  -4   8  -2   46.40    3.10
  -5  -8  -2  111.19    5.40
  -5   8  -2  104.89    5.10
  -6  -8  -2   61.39    5.20
  -6   8  -2   58.79    4.30
  -7  -8  -2   39.80    4.60
  -7   8  -2   28.10    3.90
  -8   8  -2   21.10    3.80
  -9   8  -2   23.20    4.40
  -9   9   2   13.10    3.50
  -8   9   2   -1.10    2.00
  -7   9   2   33.10    3.90
   6  -9  -2    9.40    1.30
  -6   9   2    4.50    1.90
   5  -9  -2   39.40    1.90
  -5   9   2   36.10    3.20
   4  -9  -2   24.70    1.30
  -4   9   2   23.10    2.30
   3  -9  -2    4.80    0.60
  -3   9   2    4.20    1.10
   3   9  -2    4.70    1.20
   2  -9  -2    9.40    0.70
   2  -9  -2    9.90    1.00
  -2   9   2    8.80    1.00
   2   9  -2   11.00    1.50
  -2   9   2   10.40    0.80
   1  -9  -2   39.30    1.60
  -1   9   2   37.60    1.50
   1   9  -2   37.20    1.90
  -1   9   2   38.10    1.60
   0  -9  -2    1.50    0.60
   0   9   2    0.40    0.50
   0   9  -2   -0.60    0.50
   1   9   2   19.90    1.60
  -1   9  -2   17.20    1.30
  -2   9  -2    1.20    0.80
  -3   9  -2    3.10    1.10
  -4  -9  -2    6.90    1.70
   4  -9   2    7.20    0.60
   4  -9   2    7.70    0.60
  -4   9  -2    6.70    1.70
   5  -9   2    3.50    0.70
  -5  -9  -2    3.50    1.80
  -5   9  -2    2.30    1.60
   6  -9   2   35.70    2.00
  -6  -9  -2   34.50    4.10
  -6   9  -2   38.20    3.90
  -7  -9  -2    4.00    2.10
  -7   9  -2    1.50    2.00
  -8   9  -2    3.10    2.30
  -9   9  -2    5.00    3.20
  -8  10   2    5.30    2.40
  -7  10   2    1.50    1.80
   6 -10  -2    4.20    1.00
  -6  10   2    5.00    1.80
   5 -10  -2    3.30    0.70
  -5  10   2    3.60    1.50
   4 -10  -2    3.90    0.60
   4  10  -2    6.60    1.50
  -4  10   2    5.80    1.30
   3 -10  -2    8.00    0.70
  -3  10   2    9.00    1.30
   3  10  -2    5.60    1.30
   2 -10  -2    9.50    1.10
  -2  10   2    9.90    0.80
   2  10  -2    9.90    1.40
  -2  10   2   12.10    1.20
   1 -10  -2    0.90    0.50
  -1  10   2    0.10    0.50
   1  10  -2    0.60    0.60
  -1  10   2    0.50    0.50
   0  10  -2    0.70    0.60
   0  10   2    0.80    0.60
   1  10   2   53.69    2.30
  -1  10  -2   49.70    2.30
  -2  10  -2  112.39    4.00
  -3  10  -2  126.99    4.80
  -4  10  -2  193.28    6.90
   5 -10   2   67.49    2.10
  -5  10  -2   74.99    4.30
  -6  10  -2   17.00    3.00
  -7  10  -2   14.70    3.00
  -8  10  -2   31.70    4.50
  -9  10  -2   13.40    4.10
   9  11  -2    6.00    2.70
  -8  11   2   32.80    4.30
  -7  11   2   28.00    3.70
  -6  11   2    5.40    1.90
   5 -11  -2   14.40    1.10
  -5  11   2   18.70    2.50
   4 -11  -2   41.40    1.50
   4  11  -2   40.30    2.80
  -4  11   2   41.70    2.80
   3 -11  -2    0.50    0.40
   3  11  -2    1.90    1.00
  -3  11   2    0.60    0.80
  -2  11   2    2.00    0.80
   2  11  -2    2.80    1.00
  -2  11   2    1.70    0.50
  -1  11   2  189.38    5.00
   1  11  -2  176.78    5.40
  -1  11   2  198.68    4.90
   0  11   2  171.08    4.70
   0  11  -2  162.08    4.80
   1  11   2   69.59    2.80
  -1  11  -2   70.79    2.80
  -2  11  -2   46.50    2.50
   2  11   2   48.40    2.60
  -3  11  -2   30.20    2.70
  -4  11  -2    7.40    1.70
  -5  11  -2   61.29    4.00
  -6  11  -2   12.80    2.70
  -7  11  -2    0.00    1.80
  -8  11  -2    6.20    2.70
  -9  11  -2   12.90    4.00
   9  12  -2   15.80    3.60
   8  12  -2    9.70    2.90
  -8  12   2    9.50    2.90
  -7  12   2   13.60    2.90
   7  12  -2   16.70    2.90
  -6  12   2    6.00    1.90
   6  12  -2    6.10    2.20
   5 -12  -2    6.50    0.80
  -5  12   2    7.50    1.90
   5  12  -2    3.40    1.60
   4 -12  -2  197.18    4.70
  -4  12   2  195.68    6.60
   4  12  -2  205.58    7.00
  -3  12   2   43.70    2.50
   3  12  -2   43.30    2.80
  -2  12   2  539.95   12.80
   2  12  -2  535.85   13.30
  -2  12   2  536.95   12.00
   1  12  -2   22.00    1.60
  -1  12   2   20.10    1.20
  -1  12   2   19.60    1.30
   0  12   2  134.29    4.00
   0  12  -2  126.59    4.10
   1  12   2   25.40    1.70
  -1  12  -2   21.50    1.60
  -2  12  -2   88.39    3.50
   2  12   2   78.99    3.40
  -3  12  -2   23.90    2.40
  -4  12  -2    8.90    1.90
  -5  12  -2   69.49    4.40
  -6  12  -2    5.70    2.10
  -7  12  -2    3.50    2.20
  -9  12  -2    0.20    3.20
   9  13  -2   -0.50    2.50
  -8  13   2    8.50    3.00
   8  13  -2    9.50    2.90
  -7  13   2   22.40    3.40
   7  13  -2   24.80    3.60
  -6  13   2    1.80    1.60
   6  13  -2   -1.00    1.30
   5 -13  -2    4.00    0.80
  -5  13   2    1.10    1.40
   5  13  -2    3.00    1.50
   4  13  -2  131.69    5.40
  -4  13   2  134.39    5.20
  -3  13   2   12.80    1.60
   3  13  -2   10.60    1.60
  -2  13   2   14.40    1.50
   2  13  -2   13.90    1.70
  -2  13   2   12.70    0.90
  -1  13   2  153.98    4.50
   1  13  -2  157.28    5.00
  -1  13   2  153.08    4.40
   0  13  -2   24.50    1.70
   0  13   2   26.20    1.60
  -1  13  -2   67.29    2.80
   1  13   2   67.29    2.80
  -2  13  -2    2.50    1.10
   2  13   2    2.90    1.10
   3  13   2  129.69    5.10
  -3  13  -2  130.59    5.00
  -4  13  -2    6.60    1.70
  -5  13  -2  123.79    5.80
  -6  13  -2   11.40    2.60
  -7  13  -2   77.59    5.60
  -8  13  -2    5.40    2.90
  -9  13  -2    2.80    3.40
   9  14  -2    1.60    2.40
   8  14  -2   31.00    4.10
   7  14  -2   66.29    5.50
  -7  14   2   64.79    4.90
  -6  14   2    6.40    2.10
   6  14  -2    6.80    2.20
  -5  14   2   43.90    3.40
   5  14  -2   51.59    3.70
  -4  14   2   33.60    2.90
   4  14  -2   23.30    2.70
  -3  14   2   57.99    2.90
   3  14  -2   53.09    3.10
  -2  14   2   51.09    1.80
  -2  14   2   50.49    2.40
   2  14  -2   51.19    2.70
  -1  14   2   46.70    2.10
   1  14  -2   49.50    2.50
   0  14  -2    3.10    0.90
   0  14   2    3.70    0.80
  -1  14  -2   34.40    2.10
   1  14   2   37.30    2.10
  -2  14  -2   41.40    2.40
   2  14   2   47.30    2.70
  -3  14  -2   24.50    2.40
   3  14   2   24.40    2.50
  -4  14  -2   18.20    2.50
  -5  14  -2    0.60    1.50
  -6  14  -2   -1.20    1.60
  -7  14  -2   33.60    4.20
  -8  14  -2   28.40    4.50
  -9  14  -2   15.30    4.20
   9  15  -2    6.10    3.00
   8  15  -2   21.30    3.60
  -7  15   2   -0.30    1.80
   7  15  -2    1.70    2.00
  -6  15   2   31.80    3.60
   6  15  -2   30.40    3.60
  -5  15   2   14.70    2.30
   5  15  -2   18.10    2.50
   4  15  -2   88.29    4.40
  -4  15   2   88.99    4.20
   3  15  -2   12.60    1.90
  -3  15   2   12.90    1.70
  -3  15   2   11.50    0.80
   2  15  -2    0.70    0.90
  -2  15   2    1.00    0.80
  -2  15   2    0.60    0.50
  -1  15   2   10.30    1.20
   1  15  -2    8.60    1.30
   0  15   2  179.78    5.30
   0  15  -2  186.28    5.70
   1  15   2   24.40    1.80
  -1  15  -2   29.30    2.00
  -2  15  -2  132.49    4.80
  -2  15  -2  138.99    3.30
   2  15   2  138.39    5.00
   3  15   2   13.20    1.90
  -3  15  -2   14.10    1.90
  -4  15  -2  188.88    6.90
   4  15   2  178.68    6.90
  -5  15  -2   17.50    2.80
  -6  15  -2    0.40    1.80
  -7  15  -2    0.20    2.10
  -8  15  -2   14.00    3.70
   9  15   2    4.10    2.90
   9  16  -2    0.80    2.70
   8  16  -2    9.00    2.90
  -7  16   2    0.90    1.90
   7  16  -2    1.00    2.10
   6  16  -2  119.99    6.10
  -6  16   2  116.29    5.90
   5  16  -2   15.50    2.60
  -5  16   2   23.70    2.80
   4  16  -2   93.79    4.70
  -4  16   2   94.69    4.40
   3  16  -2   51.19    3.10
  -3  16   2   48.20    2.80
  -3  16   2   46.40    1.60
   2  16  -2  160.78    5.50
  -2  16   2  155.18    4.30
  -2  16   2  161.78    5.00
   1  16  -2    0.70    0.80
  -1  16   2    2.30    0.80
   0  16  -2   10.60    1.50
   0  16   2    7.30    1.20
   1  16   2    3.90    1.00
  -1  16  -2    5.20    1.20
   2  16   2   -0.40    0.80
  -2  16  -2    1.20    1.00
  -2  16  -2    0.50    0.40
   3  16   2   28.20    2.80
  -3  16  -2   29.40    2.80
   4  16   2    7.10    1.90
  -4  16  -2    7.30    1.80
   5  16   2   22.30    2.90
  -5  16  -2   25.10    3.30
   6  16   2   26.70    3.60
  -6  16  -2   29.70    3.80
  -7  16  -2   10.30    3.00
   7  16   2   15.30    3.20
  -8  16  -2    2.40    2.70
   8  16   2    0.30    2.30
   9  16   2    1.20    2.50
   9  17  -2   -0.70    2.50
   8  17  -2    4.80    2.60
   7  17  -2   32.40    4.10
  -7  17   2   40.60    6.10
  -6  17   2   10.10    2.40
   6  17  -2   13.00    2.80
   5  17  -2    8.80    2.10
  -5  17   2   10.00    2.20
  -4  17   2  201.08    6.90
   4  17  -2  205.08    7.50
  -3  17   2  139.89    3.70
   3  17  -2  160.98    5.80
  -3  17   2  147.59    5.20
   2  17  -2    2.70    1.00
  -2  17   2    1.60    0.70
  -2  17   2    0.30    0.80
   1  17  -2  167.28    5.60
  -1  17   2  172.28    5.20
   0  17   2    0.60    0.70
   0  17  -2    1.10    0.80
  -1  17  -2  175.78    5.70
   1  17   2  163.58    5.50
  -2  17  -2   16.20    0.90
   2  17   2   21.10    2.20
  -2  17  -2   12.50    1.70
  -3  17  -2   73.49    3.70
   3  17   2   67.99    3.70
  -4  17  -2    6.80    1.90
   4  17   2    6.60    1.80
   5  17   2   35.10    3.60
  -5  17  -2   34.50    3.70
   6  17   2    2.80    2.00
  -6  17  -2    4.90    2.20
  -7  17  -2    5.20    2.60
   7  17   2    4.20    2.20
   8  17   2   13.60    3.30
  -8  17  -2   11.80    3.60
   8  18  -2    1.70    2.60
   7  18  -2   75.49    5.40
   6  18  -2    6.20    2.30
  -6  18   2    5.30    2.20
   5  18  -2  134.69    6.30
  -5  18   2  139.39    6.10
  -4  18   2    0.10    1.20
   4  18  -2    2.20    1.40
   3  18  -2  220.68    7.50
  -3  18   2  234.78    7.10
  -2  18   2  153.88    5.00
   2  18  -2  145.89    5.50
  -1  18   2  219.58    6.30
   1  18  -2  214.08    6.70
   0  18   2    1.30    0.80
   0  18  -2    1.40    1.00
   1  18   2  312.87    8.80
  -1  18  -2  320.27    9.00
  -2  18  -2   22.40    2.30
  -2  18  -2   18.60    1.10
   2  18   2   26.40    2.40
   3  18   2    6.80    1.70
  -3  18  -2    6.10    1.60
  -4  18  -2    0.40    1.30
   4  18   2    2.80    1.40
  -5  18  -2    5.70    2.10
   5  18   2    3.70    1.70
  -6  18  -2   23.50    3.50
   6  18   2   23.00    3.50
  -7  18  -2   15.90    3.40
   7  18   2   11.80    3.30
   8  18   2    1.30    2.30
  -8  18  -2    0.40    2.90
   8  19  -2    1.60    2.40
   7  19  -2   11.30    2.90
  -6  19   2   31.60    3.70
   6  19  -2   31.40    3.70
  -5  19   2   17.50    2.70
   5  19  -2   17.10    2.70
   4  19  -2   88.69    4.60
  -4  19   2   83.69    4.30
  -3  19   2   11.60    1.80
   3  19  -2   15.70    2.20
   2  19  -2   32.60    3.00
  -2  19   2   29.10    2.20
  -1  19   2  153.88    5.00
   1  19  -2  147.99    5.30
   0  19  -2   28.30    2.10
   0  19   2   24.50    2.20
  -1  19  -2   80.49    3.70
   1  19   2   75.39    3.50
  -2  19  -2    0.40    0.60
   2  19   2    2.00    1.10
  -2  19  -2   -0.20    1.00
   3  19   2    2.60    1.40
  -3  19  -2    2.50    1.30
   4  19   2   23.50    2.90
  -4  19  -2   26.80    3.10
   5  19   2    4.90    2.10
  -5  19  -2    3.20    1.90
   6  19   2   11.70    2.70
  -6  19  -2   12.00    2.80
  -7  19  -2    2.30    2.60
   7  19   2   -0.90    2.10
   8  19   2   11.70    3.60
   8  20  -2    9.80    3.20
   7  20  -2    4.00    2.20
  -6  20   2    0.50    2.10
   6  20  -2    0.10    1.60
  -5  20   2   17.00    2.70
   5  20  -2   18.10    2.70
   4  20  -2   -1.10    1.20
  -4  20   2    1.40    1.30
   3  20  -2   42.00    3.20
  -3  20   2   49.80    3.00
  -2  20   2  189.78    6.10
   2  20  -2  192.08    6.70
   1  20  -2    5.40    1.40
  -1  20   2    4.90    1.20
   0  20   2  149.59    5.10
   0  20  -2  137.79    5.20
  -1  20  -2  260.97    8.00
   1  20   2  255.57    7.80
  -2  20  -2  107.69    4.60
   2  20   2  107.29    4.60
  -3  20  -2  116.29    5.10
   3  20   2  107.29    5.00
   4  20   2   51.99    3.70
  -4  20  -2   51.19    3.90
  -5  20  -2   43.40    4.20
   5  20   2   49.60    4.70
  -6  20  -2   90.79    5.90
   6  20   2   77.79    5.50
  -7  20  -2   22.60    4.00
   7  20   2   15.90    3.30
   8  20   2   -0.50    2.40
   8  21  -2   31.20    4.60
   7  21  -2   -1.30    1.70
   6  21  -2   43.90    4.60
  -5  21   2    3.60    1.80
   5  21  -2    5.80    2.20
  -4  21   2    4.00    1.60
   4  21  -2    1.40    1.40
  -3  21   2    1.90    1.20
   3  21  -2    0.00    1.20
   2  21  -2    1.70    1.10
  -2  21   2    1.90    1.10
  -1  21   2   75.39    3.40
   1  21  -2   68.89    3.50
   0  21  -2  111.79    4.60
   0  21   2  111.69    4.40
  -1  21  -2  124.89    5.00
   1  21   2  137.59    5.10
  -2  21  -2    0.00    1.10
   2  21   2    1.40    1.20
   3  21   2   62.69    3.80
  -3  21  -2   52.09    3.60
   4  21   2   12.30    2.40
  -4  21  -2   14.20    2.60
  -5  21  -2   14.00    2.80
   5  21   2   13.40    2.60
   6  21   2   19.20    3.30
  -6  21  -2   23.50    3.70
  -7  21  -2    2.60    2.70
   7  21   2   -1.10    2.20
   8  21   2    8.20    3.30
   8  22  -2    1.20    2.40
   7  22  -2   -1.30    1.80
   6  22  -2    7.60    2.50
   5  22  -2   31.00    3.70
  -5  22   2   28.80    3.50
   4  22  -2    7.10    2.00
  -4  22   2    9.40    2.10
   3  22  -2   90.99    4.60
  -3  22   2   89.99    4.30
  -2  22   2   21.30    2.20
   2  22  -2   22.80    2.50
   1  22  -2   50.69    3.10
  -1  22   2   40.90    2.60
   0  22  -2   80.69    3.90
   0  22   2   79.09    3.70
  -1  22  -2   38.90    2.80
   1  22   2   37.80    2.70
  -2  22  -2  230.18    7.50
   2  22   2  211.28    7.30
  -3  22  -2   24.80    2.80
   3  22   2   19.90    2.50
   4  22   2   21.90    3.00
  -4  22  -2   19.90    3.00
  -5  22  -2    1.70    2.10
   5  22   2    3.10    2.00
  -6  22  -2    0.10    2.10
   6  22   2    3.10    2.30
   7  22   2    1.70    2.60
   8  22   2    4.00    3.10
   7  23  -2    2.50    2.20
   6  23  -2    6.90    2.60
   5  23  -2    3.40    2.00
  -5  23   2    8.80    2.60
   4  23  -2   12.60    2.30
  -4  23   2   15.10    2.50
   3  23  -2    8.00    1.90
  -3  23   2   15.20    2.20
  -2  23   2    7.70    1.50
   2  23  -2    8.80    1.90
   1  23  -2    0.50    1.20
  -1  23   2    2.60    1.10
   0  23  -2   35.00    3.10
   0  23   2   41.20    2.70
  -1  23  -2   28.10    2.80
   1  23   2   27.00    2.50
   2  23   2    6.00    1.60
  -2  23  -2    7.80    1.80
   3  23   2   16.50    2.50
  -3  23  -2   12.10    2.30
   4  23   2    1.10    1.50
  -4  23  -2    0.20    1.50
   5  23   2    4.80    2.10
  -5  23  -2    6.40    2.30
  -6  23  -2   13.40    3.30
   6  23   2   13.90    3.20
   7  23   2    1.80    2.30
   7  24  -2    2.50    2.50
   6  24  -2   12.90    3.10
   5  24  -2   13.10    2.70
  -4  24   2   79.99    4.60
   4  24  -2   77.29    4.70
   3  24  -2    5.20    1.70
  -3  24   2   11.80    2.10
   2  24  -2   75.59    4.20
  -2  24   2   84.79    4.00
  -1  24   2   85.59    4.10
   1  24  -2   82.09    4.20
   0  24   2  170.98    6.10
   0  24  -2  173.28    6.30
  -1  24  -2  113.59    5.00
   1  24   2  106.09    4.60
  -2  24  -2   79.99    4.20
   2  24   2   79.89    4.30
  -3  24  -2    8.50    2.00
   3  24   2    9.20    2.00
  -4  24  -2   14.80    2.80
   4  24   2   19.00    2.90
  -5  24  -2    6.40    2.50
   5  24   2    7.20    2.30
   6  24   2    0.60    1.90
  -6  24  -2    0.90    2.30
   7  24   2    2.70    2.40
   7  25  -2    1.60    2.40
   6  25  -2   32.80    4.20
   5  25  -2   15.40    2.90
  -4  25   2    8.70    2.20
   4  25  -2    8.30    2.10
   3  25  -2    6.10    1.70
  -3  25   2    5.60    1.70
  -2  25   2   -0.20    1.10
   2  25  -2   -1.40    1.20
   1  25  -2    3.90    1.50
  -1  25   2    7.60    1.60
   0  25   2   29.10    2.80
   0  25  -2   25.50    2.70
   1  25   2    1.40    1.10
  -1  25  -2    2.30    1.40
  -2  25  -2    2.20    1.40
   2  25   2    2.20    1.30
   3  25   2    1.00    1.50
  -3  25  -2    1.90    1.50
   4  25   2    9.80    2.40
  -4  25  -2   10.00    2.50
   5  25   2   -0.70    1.70
  -5  25  -2    0.70    2.10
   6  25   2    1.80    2.20
   7  25   2    0.30    2.30
   7  26  -2    4.40    2.70
   6  26  -2   -3.30    1.80
   5  26  -2    1.30    2.00
   4  26  -2   -2.20    1.50
  -4  26   2   -1.30    2.50
  -3  26   2   11.30    2.20
   3  26  -2    5.80    1.90
   2  26  -2   21.10    2.60
  -2  26   2   20.00    2.50
   1  26  -2    8.70    1.90
  -1  26   2    7.00    1.70
   0  26   2   53.79    3.30
   0  26  -2   55.19    3.50
   1  26   2   13.20    2.10
  -1  26  -2   10.20    2.00
   2  26   2  122.39    5.50
  -2  26  -2  122.89    5.60
  -3  26  -2    2.20    1.60
   3  26   2    4.10    1.80
  -4  26  -2   95.09    5.60
   4  26   2   93.29    5.40
   5  26   2    5.60    2.30
  -5  26  -2    3.10    2.50
   6  26   2    8.10    2.70
   7  26   2    9.60    3.30
   6  27  -2    1.20    2.20
   5  27  -2   34.50    4.30
   4  27  -2    2.60    1.70
   3  27  -2   39.00    4.00
  -3  27   2   38.60    3.60
   2  27  -2   27.00    3.10
  -2  27   2   24.80    2.80
   1  27  -2    1.60    1.40
  -1  27   2    1.30    1.30
   0  27   2    6.90    1.70
   0  27  -2   14.90    2.30
   1  27   2    2.30    1.50
  -1  27  -2    2.00    1.50
  -2  27  -2    3.70    1.70
   2  27   2    5.70    1.80
  -3  27  -2   15.50    2.70
   3  27   2   17.10    2.80
   4  27   2   13.50    2.60
  -4  27  -2   11.40    2.70
   5  27   2    4.00    2.10
  -5  27  -2    4.80    2.70
   6  27   2   -1.30    1.80
   6  28  -2   37.50    4.80
   5  28  -2    2.40    2.20
   4  28  -2    1.00    1.60
   3  28  -2    0.90    1.60
  -3  28   2    0.50    1.50
  -2  28   2   19.40    2.70
   2  28  -2    8.50    2.10
  -1  28   2    6.10    1.70
   1  28  -2    4.50    1.80
   0  28  -2   53.79    3.70
   0  28   2   56.89    3.60
   1  28   2   17.50    2.60
  -1  28  -2   23.80    3.00
   2  28   2   32.50    3.40
  -2  28  -2   34.60    3.60
   3  28   2   64.29    4.40
  -3  28  -2   58.79    4.30
   4  28   2    4.50    2.20
  -4  28  -2    6.80    2.60
   5  28   2   35.30    4.30
   6  28   2    3.20    2.60
   6  29  -2    0.80    2.30
   5  29  -2    3.50    2.30
   4  29  -2    1.60    1.70
   3  29  -2   30.10    3.60
   2  29  -2   28.80    3.40
  -2  29   2   31.20    3.30
  -1  29   2   41.40    3.70
   1  29  -2   40.90    3.90
   0  29   2   -0.80    1.20
   0  29  -2    2.50    1.60
  -1  29  -2    9.80    2.10
   1  29   2    4.80    1.80
  -2  29  -2   57.99    4.30
   2  29   2   62.59    4.10
  -3  29  -2   15.00    2.90
   3  29   2   11.20    2.40
   4  29   2    5.70    2.40
  -4  29  -2    9.40    2.80
   5  29   2   23.80    3.80
   6  29   2    8.50    3.10
   5  30  -2   10.80    3.00
   4  30  -2   16.10    3.00
   3  30  -2   15.00    2.70
   2  30  -2   58.49    4.40
  -2  30   2   59.59    4.10
  -1  30   2    7.50    2.10
   1  30  -2    7.80    2.10
   0  30  -2   23.20    3.00
   0  30   2   22.30    2.70
   1  30   2   31.20    3.40
  -1  30  -2   38.10    3.90
   2  30   2   20.00    2.70
  -2  30  -2   24.60    3.30
  -3  30  -2   24.10    3.50
   3  30   2   21.70    3.20
  -4  30  -2   21.80    3.70
   4  30   2   21.90    3.30
   5  30   2    7.40    2.70
   5  31  -2    3.00    2.40
   4  31  -2    8.00    2.50
   3  31  -2   10.60    2.50
  -2  31   2   47.80    6.20
   2  31  -2   42.40    4.20
   1  31  -2    4.30    1.90
  -1  31   2   10.90    2.30
   0  31  -2  116.59    5.90
   0  31   2  121.29    5.60
   1  31   2    0.00    1.50
  -1  31  -2   -0.80    1.60
  -2  31  -2   56.09    4.90
   2  31   2   45.40    4.30
   3  31   2   12.40    2.70
  -3  31  -2   13.10    2.80
   4  31   2    6.30    2.50
   5  31   2    5.30    2.60
   4  32  -2    7.60    2.70
   3  32  -2    7.00    2.50
   2  32  -2   45.90    4.60
  -1  32   2   40.40    3.90
   1  32  -2   39.80    4.00
   0  32   2   23.90    3.10
   0  32  -2   20.50    3.20
  -1  32  -2    9.20    2.40
   1  32   2    8.10    2.20
  -2  32  -2   -0.90    1.70
   2  32   2    0.80    1.70
   3  32   2    1.30    2.10
  -3  32  -2    4.90    2.40
   4  32   2    1.30    2.10
   4  33  -2   -0.90    2.00
   3  33  -2   16.20    3.20
   2  33  -2    9.30    2.60
   1  33  -2    1.60    1.80
  -1  33   2    1.60    1.90
   0  33   2    8.70    2.30
   0  33  -2    9.90    2.50
  -1  33  -2    1.10    1.80
   1  33   2    2.00    1.80
   2  33   2    1.90    1.90
  -2  33  -2   -1.00    1.80
   3  33   2   14.90    2.90
   4  33   2    0.20    2.00
   3  34  -2   18.90    3.40
   2  34  -2    3.20    2.20
   1  34  -2   29.00    3.60
   0  34   2    4.70    2.10
   0  34  -2    9.30    2.50
   1  34   2   46.10    4.40
  -1  34  -2   53.59    5.00
   2  34   2   18.10    3.30
  -2  34  -2   19.00    3.60
   3  34   2   39.70    4.40
   2  35  -2    9.80    2.80
   1  35  -2   49.10    4.90
   0  35  -2    9.60    2.80
   0  35   2    5.70    2.80
   1  35   2   36.00    4.00
  -1  35  -2   35.40    4.30
   2  35   2    2.50    2.10
   1  36  -2   -0.70    2.10
   0  36  -2   80.59    5.70
   1  36   2   10.10    2.80
  -1  36  -2    3.70    2.50
  -9   0   3   -2.80    2.00
   9   0  -3    1.30    1.90
  -8   0   3    2.40    2.20
  -7   0   3    2.20    1.90
  -6   0   3   -0.20    1.40
  -5   0   3    0.30    1.10
  -4   0   3    0.50    1.00
  -3   0   3    0.70    0.80
   2   0  -3    0.50    0.70
  -2   0   3    0.70    0.70
  -1   0   3    0.20    0.50
   1   0  -3    0.80    0.30
   1   0  -3    0.70    0.50
   0   0  -3    0.10    0.30
   0   0  -3   -0.10    0.30
   0   0   3    0.10    0.30
   0   0   3    0.00    0.30
   1   0   3    1.40    0.70
   1   0   3    0.80    0.40
  -1   0  -3    1.50    0.70
  -2   0  -3    2.50    1.00
  -3   0  -3    2.40    1.20
  -4   0  -3    7.00    1.80
  -5   0  -3    0.50    1.40
  -6   0  -3    3.00    1.70
  -7   0  -3    0.20    1.60
  -8   0  -3    3.20    2.40
  -9   0  -3   -3.60    2.40
 -10   0  -3   -0.40    3.00
  -9   1   3    1.80    2.50
  -8  -1   3   14.00    3.00
  -8   1   3    9.00    2.80
  -7  -1   3   13.10    2.70
  -7   1   3   10.40    2.50
  -6  -1   3    0.60    1.20
  -6   1   3    0.20    1.40
  -5  -1   3   12.30    2.10
  -5   1   3   11.40    1.90
  -4  -1   3   39.90    2.70
  -4   1   3   45.20    2.70
  -3  -1   3   31.90    2.10
  -3   1   3   30.30    2.00
   2  -1  -3   21.40    1.40
  -2  -1   3   20.90    1.40
   2   1  -3   19.10    1.40
  -2   1   3   15.70    1.20
   1  -1  -3   15.30    0.80
   1  -1  -3   14.80    0.90
   1   1  -3   13.70    0.80
   1   1  -3   15.00    1.00
   0  -1   3  689.73   14.70
   0  -1  -3  665.43   14.80
   0  -1  -3  685.73   14.70
   0   1  -3  694.43   14.70
   0   1  -3  686.43   14.70
   0   1   3  667.63   14.60
   1  -1   3   53.09    2.10
   1  -1   3   56.29    1.70
  -1  -1  -3   51.19    2.20
  -1   1  -3   53.19    1.70
   1   1   3   55.59    1.80
  -1   1  -3   56.99    2.20
   1   1   3   61.39    2.20
  -2  -1  -3  197.08    5.70
  -2   1  -3  188.48    5.60
  -3  -1  -3  550.34   14.00
  -3   1  -3  551.94   14.00
  -4  -1  -3  207.68    7.20
  -4   1  -3  208.08    7.10
  -5  -1  -3   90.59    4.90
  -6  -1  -3   25.30    3.20
  -6   1  -3   29.40    3.60
  -7  -1  -3   24.50    3.80
  -7   1  -3   27.40    3.90
  -8  -1  -3    1.30    2.10
  -8   1  -3    2.60    2.60
  -9  -1  -3    5.30    3.30
  -9   1  -3    4.90    2.60
 -10  -1  -3    7.30    3.70
 -10   1  -3   15.40    4.40
  -9   2   3    2.60    2.70
  -8  -2   3    0.70    2.00
   8  -2  -3    1.60    1.60
  -8   2   3    4.80    2.30
  -7  -2   3    7.60    2.50
  -7   2   3    3.80    2.00
  -6  -2   3   25.20    3.00
  -6   2   3   25.50    3.10
  -5  -2   3    9.10    1.70
  -5   2   3   10.80    1.80
  -4  -2   3  118.79    4.70
  -4   2   3  117.89    4.50
  -3  -2   3   14.30    1.60
  -3   2   3   18.70    1.70
   2  -2  -3   75.09    2.50
   2  -2  -3   73.99    2.40
   2   2  -3   79.19    2.90
  -2   2   3   74.79    2.50
   1  -2  -3  135.79    3.40
   1  -2  -3  131.99    3.10
   1   2  -3  133.79    3.40
  -1   2   3  125.89    3.10
   0  -2   3  380.66    8.30
   0  -2  -3  372.06    8.40
   0  -2  -3  367.46    8.20
   0  -2   3  382.16    8.40
   0   2  -3  370.36    8.30
   0   2  -3  369.16    8.40
   0   2   3  372.06    8.40
   0   2   3  375.46    8.20
  -1  -2  -3    6.80    1.00
   1  -2   3    8.70    0.60
   1  -2   3    9.20    0.90
   1   2   3    6.80    0.90
  -1   2  -3    9.70    0.70
  -1   2  -3    9.20    1.00
  -2  -2  -3  362.06    9.40
  -2   2  -3  360.26    9.30
  -3  -2  -3  251.37    7.50
  -3   2  -3  231.48    7.20
  -4  -2  -3   10.30    2.00
  -4   2  -3   16.30    2.40
  -5  -2  -3   46.40    3.50
  -5   2  -3   48.10    3.60
  -6  -2  -3   69.69    4.80
  -6   2  -3   65.39    4.70
  -7  -2  -3   34.00    4.30
  -7   2  -3   37.80    4.50
  -8  -2  -3   12.10    3.20
  -8   2  -3   12.40    3.30
  -9  -2  -3    1.20    2.60
  -9   2  -3   -3.50    2.30
 -10  -2  -3    1.90    3.40
 -10   2  -3    4.10    3.40
 -10   3   3    2.10    3.30
  -9   3   3    1.80    2.50
   8  -3  -3   97.09    4.90
  -8   3   3   96.29    6.10
   7  -3  -3    0.30    1.20
  -7  -3   3   -1.00    1.30
  -7   3   3    2.80    1.80
  -6  -3   3   10.70    2.20
  -6   3   3   15.40    2.40
  -5  -3   3   22.10    2.60
  -5   3   3   21.00    2.40
  -4  -3   3   -0.30    1.00
  -4   3   3    1.20    1.00
   3  -3  -3   29.80    1.60
  -3   3   3   32.10    2.00
   2  -3  -3  135.69    3.60
   2  -3  -3  134.49    3.70
   2   3  -3  131.09    4.20
  -2   3   3  127.59    3.70
   1  -3  -3   31.10    0.90
  -1  -3   3   34.40    1.40
   1  -3  -3   32.50    1.30
  -1   3   3   30.50    1.00
  -1   3   3   30.20    1.20
   1   3  -3   32.30    1.30
   0  -3   3    9.20    0.70
   0  -3   3    9.10    0.80
   0  -3  -3    9.20    0.70
   0  -3  -3    6.30    0.60
   0   3  -3    7.80    0.70
   0   3   3    7.60    0.60
   0   3   3    8.50    0.70
  -1  -3  -3   22.70    1.50
   1  -3   3   22.10    1.30
   1  -3   3   24.30    0.90
  -1   3  -3   22.20    0.90
  -1   3  -3   24.40    1.40
   1   3   3   21.00    1.50
   2  -3   3  648.44   14.30
  -2  -3  -3  678.13   15.60
  -2   3  -3  636.04   15.40
  -3  -3  -3  183.58    6.10
  -3   3  -3  180.58    5.90
  -4  -3  -3  654.13   17.10
  -4   3  -3  666.23   17.10
  -5  -3  -3    0.90    1.30
  -5   3  -3    1.00    1.50
  -6  -3  -3  322.87   11.10
  -6   3  -3  333.27   11.30
  -7  -3  -3    2.50    2.00
  -7   3  -3   -0.90    1.80
  -8  -3  -3   60.79    6.30
  -8   3  -3   63.99    6.00
  -9  -3  -3    5.80    2.70
  -9   3  -3    3.90    3.00
 -10  -3  -3    0.10    2.90
 -10   3  -3   -1.70    3.10
 -10   4   3   16.90    5.90
  -9   4   3   -0.90    2.20
   8  -4  -3   29.90    3.10
  -8   4   3   34.50    4.40
   7  -4  -3    0.80    1.20
  -7   4   3    0.90    1.70
   6  -4  -3   16.90    1.90
  -6  -4   3   17.30    2.60
  -6   4   3   19.90    2.70
  -5  -4   3    0.20    1.20
   5  -4  -3    2.70    1.00
  -5   4   3    3.50    1.40
   4  -4  -3   10.20    1.20
  -4   4   3    8.80    1.50
   3  -4  -3    3.10    0.90
   3  -4  -3    2.50    0.70
  -3   4   3    2.70    0.90
   2  -4  -3   10.10    0.90
   2  -4  -3   10.00    0.90
   2   4  -3    9.40    1.10
  -2   4   3    9.70    1.00
  -1  -4   3  181.28    4.80
   1  -4  -3  194.38    4.20
   1  -4  -3  190.58    4.50
  -1   4   3  183.68    4.20
  -1   4   3  189.38    4.60
   1   4  -3  187.78    4.80
   0  -4   3  192.68    4.70
   0  -4  -3  186.08    4.60
   0   4   3  186.38    4.50
   0   4   3  185.98    4.60
   0   4  -3  186.98    4.60
   0   4  -3  189.68    4.60
  -1  -4  -3    0.80    0.80
   1  -4   3    0.10    0.30
   1  -4   3    0.60    0.50
   1   4   3    0.60    0.80
  -1   4  -3    0.50    0.30
  -1   4  -3    0.50    0.60
   2  -4   3   54.79    1.70
  -2  -4  -3   57.69    2.70
  -2   4  -3   62.99    2.70
  -3  -4  -3   34.80    2.50
  -3   4  -3   34.90    2.50
  -4  -4  -3  236.48    7.90
  -4   4  -3  243.88    8.00
  -5  -4  -3   20.00    2.70
  -5   4  -3   23.70    2.90
  -6  -4  -3   27.10    3.40
  -6   4  -3   27.20    3.40
  -7  -4  -3    4.10    2.50
  -7   4  -3    5.10    2.30
  -8  -4  -3   14.80    3.60
  -8   4  -3   11.90    3.30
  -9  -4  -3    1.80    2.90
  -9   4  -3   -0.40    2.70
 -10  -4  -3    7.00    3.90
 -10   4  -3    7.80    4.20
  -9   5   3   10.30    3.20
  -8   5   3   -1.40    1.90
   7  -5  -3   -0.90    1.10
  -7   5   3    0.50    1.60
   6  -5  -3   21.90    2.20
  -6   5   3   19.40    2.60
   5  -5  -3   24.00    2.00
  -5   5   3   24.80    2.70
   4  -5  -3   24.20    1.60
  -4   5   3   23.50    2.20
   3  -5  -3    6.10    1.00
   3  -5  -3    6.40    0.80
  -3   5   3    6.40    1.10
   2  -5  -3   29.30    1.30
   2  -5  -3   30.40    1.30
  -2   5   3   31.50    1.50
   2   5  -3   30.10    1.80
  -2   5   3   30.40    1.40
  -1  -5   3    0.50    0.60
   1  -5  -3    0.70    0.40
   1  -5  -3    0.10    0.20
  -1   5   3    0.80    0.40
   1   5  -3    0.00    0.50
  -1   5   3    0.30    0.30
   0  -5   3  143.29    3.70
   0   5   3  134.29    3.50
   0   5  -3  133.29    3.70
   0   5   3  133.99    3.40
   0   5   3  136.89    3.60
   1  -5   3   40.70    1.20
   1  -5   3   43.80    1.80
  -1  -5  -3   35.40    1.90
  -1   5  -3   38.10    1.20
   1   5   3   40.00    2.00
  -1   5  -3   39.60    1.80
  -2  -5  -3  646.44   15.40
   2  -5   3  644.34   13.80
  -2   5  -3  631.34   15.20
  -3  -5  -3   27.10    2.50
  -3   5  -3   21.50    2.20
  -4  -5  -3  416.16   12.00
  -4   5  -3  428.36   11.90
  -5  -5  -3   15.20    2.40
  -5   5  -3   10.50    2.30
  -6  -5  -3   66.59    4.90
  -6   5  -3   69.49    4.70
  -7  -5  -3    0.50    2.00
  -7   5  -3    2.20    2.00
  -8  -5  -3    0.40    2.40
  -8   5  -3    3.70    2.60
  -9  -5  -3    2.70    3.00
  -9   5  -3   -3.50    2.40
 -10  -5  -3    2.90    3.10
 -10   5  -3    6.20    3.90
  -9   6   3   10.00    3.30
  -8   6   3    5.20    2.50
   7  -6  -3   40.20    3.00
  -7   6   3   45.20    4.20
   6  -6  -3   15.40    1.80
  -6   6   3   16.20    2.50
   5  -6  -3   12.90    1.50
  -5   6   3   14.40    2.10
   4  -6  -3    0.80    0.70
  -4   6   3   -0.50    0.90
   3  -6  -3   24.80    1.60
   3  -6  -3   27.90    1.40
  -3   6   3   29.30    1.90
   2  -6  -3    3.50    0.60
   2  -6  -3    3.10    0.60
  -2   6   3    3.70    0.60
  -2   6   3    1.90    0.60
   2   6  -3    2.10    0.80
   1  -6  -3    2.10    0.50
   1  -6  -3    2.80    0.40
   1   6  -3    3.00    0.70
  -1   6   3    2.10    0.40
  -1   6   3    1.90    0.50
   0  -6   3    6.70    0.80
   0   6  -3    5.40    0.80
   0   6   3    7.20    0.70
  -1  -6  -3  381.36    9.20
   1  -6   3  374.16    9.30
  -1   6  -3  355.66    9.00
  -1   6  -3  372.76    8.20
   1   6   3  397.76    9.30
   2  -6   3   59.69    1.50
  -2  -6  -3   63.29    2.90
  -2   6  -3   54.89    2.60
   3  -6   3   71.19    2.00
  -3  -6  -3   69.59    3.60
  -3   6  -3   69.79    3.40
  -4  -6  -3  160.28    6.40
  -4   6  -3  174.38    6.30
  -5  -6  -3   64.39    4.20
  -5   6  -3   57.99    4.00
  -7  -6  -3    0.10    1.90
  -7   6  -3    2.30    2.10
  -8  -6  -3   41.70    5.10
  -8   6  -3   54.29    5.60
  -9  -6  -3    5.10    3.00
  -9   6  -3    4.50    3.00
  -9   7   3   -0.80    2.40
  -8   7   3   12.70    3.00
   7  -7  -3   20.30    2.10
  -7   7   3   14.00    2.70
   6  -7  -3    0.20    0.90
  -6   7   3    1.20    1.40
   5  -7  -3   79.59    3.00
  -5   7   3   71.99    3.90
   4  -7  -3  113.59    3.60
  -4   7   3  122.09    4.50
   3  -7  -3   79.79    3.10
   3  -7  -3   89.89    2.60
   3   7  -3   84.49    3.50
  -3   7   3   81.99    3.20
   2  -7  -3  132.29    3.50
   2  -7  -3  134.29    3.50
   2   7  -3  139.09    4.30
  -2   7   3  130.89    3.50
  -2   7   3  135.59    3.80
   1  -7  -3  212.18    4.90
   1  -7  -3  208.28    5.10
  -1   7   3  203.78    4.90
  -1   7   3  210.48    5.10
   1   7  -3  211.58    5.50
   0   7   3   76.59    2.30
   0   7  -3   73.49    2.50
  -1   7  -3  346.87    7.70
   1   7   3  354.16    8.90
  -1   7  -3  351.16    8.60
  -2  -7  -3    8.10    1.30
  -2   7  -3    7.30    1.20
  -3  -7  -3   38.90    3.20
   3  -7   3   33.10    1.10
  -3   7  -3   36.30    2.50
  -4  -7  -3  128.19    5.50
  -4   7  -3  126.09    5.30
  -5  -7  -3   16.90    2.60
  -5   7  -3   12.60    2.30
  -6  -7  -3   -2.10    1.20
  -6   7  -3    0.60    1.60
  -7  -7  -3   19.70    3.60
  -7   7  -3    9.60    2.60
  -8  -7  -3    8.20    2.90
  -8   7  -3    4.20    2.60
  -9  -7  -3    3.00    2.90
  -9   7  -3    1.20    2.80
  -9   8   3    3.20    2.70
  -8   8   3    3.50    2.30
   7  -8  -3    2.80    1.40
  -7   8   3    3.60    1.90
   6  -8  -3   17.70    1.70
  -6   8   3   16.70    2.50
   5  -8  -3   44.60    2.30
  -5   8   3   52.09    3.20
   4  -8  -3   66.59    2.40
  -4   8   3   63.39    3.30
   3  -8  -3  197.28    4.90
   3   8  -3  197.08    6.10
  -3   8   3  195.18    5.70
   2  -8  -3  122.09    3.20
   2  -8  -3  117.29    3.30
   2   8  -3  115.49    4.00
  -2   8   3  118.49    3.20
  -2   8   3  113.99    3.50
   1  -8  -3  119.89    3.10
   1  -8  -3  115.99    3.30
  -1   8   3  117.09    3.10
   1   8  -3  117.89    3.70
  -1   8   3  120.09    3.20
   0   8  -3  102.19    3.20
   0   8   3  101.29    2.90
  -1   8  -3   25.10    1.50
  -1   8  -3   21.40    0.90
  -2  -8  -3    5.10    1.20
  -2   8  -3    4.90    1.10
  -3  -8  -3   23.00    2.50
  -3   8  -3   20.60    2.10
  -4  -8  -3   13.20    2.10
   4  -8   3   14.20    0.90
  -4   8  -3   14.10    2.00
  -5  -8  -3    4.80    1.70
  -5   8  -3    3.20    1.50
  -6  -8  -3   90.69    5.40
  -6   8  -3   81.19    5.20
  -7  -8  -3    5.30    2.60
  -7   8  -3    5.70    2.40
  -8  -8  -3   14.10    3.50
  -8   8  -3   19.80    3.80
  -9   8  -3    6.20    3.40
  -8   9   3    6.70    2.60
  -7   9   3    2.00    1.80
   6  -9  -3   42.90    2.30
  -6   9   3   38.60    3.50
   5  -9  -3   65.39    2.60
  -5   9   3   62.99    3.70
   4  -9  -3  382.56    8.90
   4   9  -3  367.36   10.50
  -4   9   3  372.56   10.20
   3  -9  -3   84.99    2.50
  -3   9   3   82.59    3.20
   3   9  -3   86.49    3.60
   2  -9  -3  451.45   10.30
   2  -9  -3  449.66   10.30
  -2   9   3  464.35   10.30
  -2   9   3  455.65   10.60
   2   9  -3  446.96   11.30
   1  -9  -3  231.68    5.60
   1   9  -3  233.18    6.20
  -1   9   3  227.38    5.60
  -1   9   3  229.38    5.60
   0   9   3  383.56    8.90
   0   9  -3  377.26    9.30
   1   9   3    3.40    0.90
  -1   9  -3    6.00    1.00
  -1   9  -3    6.10    0.60
  -2   9  -3  901.31   20.80
  -3  -9  -3    8.20    1.50
  -3   9  -3    9.20    1.50
   4  -9   3   15.00    0.80
  -4  -9  -3   16.90    2.40
   4  -9   3   14.60    0.70
  -4   9  -3   14.40    2.10
  -5  -9  -3   28.50    3.20
   5  -9   3   26.70    1.50
  -5   9  -3   31.70    3.40
  -6  -9  -3    3.80    1.80
  -6   9  -3    2.40    1.80
  -7  -9  -3    9.10    2.60
  -7   9  -3   13.80    3.00
  -8   9  -3   34.30    4.60
  -9   9  -3   -1.40    2.80
   9  10  -3    0.30    2.40
  -8  10   3    8.90    2.70
  -7  10   3    8.80    2.40
   6 -10  -3    0.20    0.80
  -6  10   3    2.50    1.60
   5 -10  -3   25.90    1.60
  -5  10   3   24.10    2.60
   5  10  -3   23.10    2.70
   4 -10  -3    3.30    0.70
   4  10  -3    3.50    1.40
  -4  10   3    2.80    1.10
   3 -10  -3  171.68    4.30
   3  10  -3  163.68    5.50
  -3  10   3  164.08    5.10
   2 -10  -3    6.10    0.80
   2 -10  -3    6.50    0.70
   2  10  -3    8.50    1.30
  -2  10   3    6.40    0.90
  -2  10   3    5.80    0.70
   1 -10  -3  300.77    7.20
   1  10  -3  295.37    7.80
  -1  10   3  301.87    7.20
  -1  10   3  308.87    7.20
   0  10   3  302.97    7.20
   0  10  -3  290.47    7.60
   1  10   3   55.19    2.40
  -1  10  -3   60.29    2.50
  -2  10  -3   69.39    3.00
  -3  10  -3  107.49    4.40
  -4 -10  -3   34.00    3.20
  -4  10  -3   31.60    3.10
   5 -10   3    3.10    0.50
  -5 -10  -3    5.00    1.90
  -5  10  -3   -0.10    1.40
  -6 -10  -3    0.90    1.80
  -6  10  -3   -0.40    1.60
  -7  10  -3   14.10    3.10
  -8  10  -3   12.30    3.40
  -9  10  -3    2.50    2.90
   9  11  -3    1.00    2.40
   8  11  -3    2.90    2.50
  -8  11   3   -1.50    2.00
   7  11  -3   42.10    4.40
  -7  11   3   40.40    4.10
   6 -11  -3    2.10    1.40
  -6  11   3    1.80    1.50
   6  11  -3    1.60    1.60
   5 -11  -3    6.80    0.90
  -5  11   3    7.60    1.80
   5  11  -3    8.00    1.80
   4 -11  -3    0.90    0.50
  -4  11   3    1.80    1.10
   4  11  -3    3.00    1.30
   3 -11  -3  167.88    4.30
  -3  11   3  174.58    5.20
   3  11  -3  167.48    5.70
   2 -11  -3   59.59    2.20
  -2  11   3   58.59    2.30
  -2  11   3   58.99    2.00
   2  11  -3   57.19    2.70
   1 -11  -3   43.90    1.80
  -1  11   3   45.60    1.80
  -1  11   3   49.00    1.90
   1  11  -3   46.70    2.30
   0  11  -3  337.67    8.60
   0  11   3  341.77    8.30
  -1  11  -3  157.98    4.90
   1  11   3  166.28    4.90
  -2  11  -3  575.64   14.10
  -3  11  -3   14.40    2.00
  -4  11  -3   35.10    3.30
  -5  11  -3   64.79    4.20
  -6  11  -3   23.10    3.40
  -7  11  -3   31.10    4.10
  -8  11  -3   -0.60    2.20
  -9  11  -3   17.10    4.30
   9  12  -3    7.80    3.10
   8  12  -3   12.90    3.10
  -8  12   3   11.50    3.00
   7  12  -3   22.60    3.40
  -7  12   3   25.40    3.40
   6  12  -3    9.10    2.20
  -6  12   3    6.90    2.10
   5 -12  -3   26.40    1.40
   5  12  -3   33.50    3.30
  -5  12   3   26.30    2.80
   4 -12  -3    0.10    0.40
  -4  12   3    0.70    1.00
   4  12  -3    1.40    1.20
   3 -12  -3   32.00    1.30
  -3  12   3   30.10    2.00
  -3  12   3   31.70    1.40
   3  12  -3   33.50    2.50
  -2  12   3    8.70    0.90
   2  12  -3    6.40    1.20
  -2  12   3    7.10    1.00
  -1  12   3  111.59    3.40
   1  12  -3  114.89    3.90
   0  12   3  168.18    4.70
   0  12  -3  167.98    5.10
  -1  12  -3   90.69    3.40
   1  12   3   90.69    3.40
  -2  12  -3   54.39    2.80
   2  12   3   54.39    2.80
  -3  12  -3   26.90    2.60
  -4  12  -3   -0.80    1.10
  -5  12  -3   60.49    4.10
  -6  12  -3    0.80    1.80
  -7  12  -3    0.10    1.90
  -8  12  -3    0.80    2.50
  -9  12  -3   64.29    6.80
   9  13  -3    4.50    2.90
   8  13  -3   -0.20    2.10
   7  13  -3   11.40    2.60
  -7  13   3   10.20    2.50
   6  13  -3   35.50    3.60
  -6  13   3   43.10    3.80
   5 -13  -3   17.90    1.10
   5  13  -3   16.80    2.40
  -5  13   3   17.00    2.30
   4 -13  -3   21.30    1.10
   4  13  -3   23.30    2.50
  -4  13   3   21.80    2.30
  -3  13   3  146.49    4.00
   3  13  -3  155.08    5.50
  -3  13   3  151.68    4.90
   2  13  -3  476.15   12.00
  -2  13   3  478.35   10.80
  -2  13   3  458.55   11.30
  -1  13   3  199.28    5.30
   1  13  -3  193.48    5.90
   0  13  -3   68.39    2.90
   0  13   3   68.69    2.70
  -1  13  -3    7.80    1.20
   1  13   3    4.70    1.00
   2  13   3   68.19    3.20
  -2  13  -3   57.39    3.00
  -3  13  -3   23.80    2.40
  -4  13  -3    0.60    1.20
  -5  13  -3    2.60    1.70
  -6  13  -3    2.10    1.90
  -7  13  -3   42.80    4.80
  -8  13  -3    0.70    2.60
  -9  13  -3    1.80    2.90
   9  14  -3   -2.40    2.10
   8  14  -3   13.00    3.20
  -7  14   3    9.20    2.40
   7  14  -3    3.50    1.90
  -6  14   3   49.99    4.10
   6  14  -3   40.20    4.00
   5  14  -3    8.20    2.00
  -5  14   3    4.90    1.70
  -4  14   3    0.50    1.10
   4  14  -3   -0.10    1.00
  -3  14   3   14.10    1.70
  -3  14   3   14.20    1.10
   3  14  -3   17.20    2.10
  -2  14   3    4.40    0.90
   2  14  -3    5.10    1.20
  -2  14   3    5.90    0.80
   1  14  -3   38.70    2.20
  -1  14   3   40.90    1.90
   0  14  -3    1.40    0.80
   0  14   3    1.70    0.70
   1  14   3   26.10    1.80
  -1  14  -3   24.50    2.10
  -2  14  -3   20.00    2.10
   2  14   3   21.10    2.10
  -3  14  -3    5.70    1.50
   3  14   3    4.50    1.30
  -4  14  -3    1.40    1.40
  -5  14  -3    6.50    2.00
  -6  14  -3    5.50    2.30
  -7  14  -3    3.20    2.30
  -8  14  -3   -1.00    2.50
  -9  14  -3    8.20    3.80
   9  15  -3   -4.00    2.20
   8  15  -3   13.80    3.20
  -7  15   3   33.80    3.90
   7  15  -3   38.00    4.20
   6  15  -3    2.60    1.90
  -6  15   3   -0.20    1.60
  -5  15   3  149.69    5.90
   5  15  -3  145.29    6.30
  -4  15   3    0.10    1.10
   4  15  -3    0.90    1.20
  -3  15   3   35.50    2.30
   3  15  -3   37.30    2.70
  -3  15   3   33.50    1.50
  -2  15   3  144.79    4.60
   2  15  -3  145.79    5.20
  -2  15   3  147.39    4.20
   1  15  -3   39.40    2.30
  -1  15   3   42.10    2.00
   0  15  -3  137.99    4.70
   0  15   3  129.89    4.20
  -1  15  -3  179.18    5.80
   1  15   3  186.78    5.60
  -2  15  -3    0.20    0.30
   2  15   3    0.40    0.90
  -2  15  -3   -1.00    0.80
  -3  15  -3   82.89    4.00
   3  15   3   82.09    4.00
  -4  15  -3   30.90    3.10
  -5  15  -3    7.40    2.20
  -6  15  -3    8.60    2.50
  -7  15  -3   14.10    3.20
  -8  15  -3    4.80    3.00
  -9  15  -3    5.40    3.90
   9  16  -3    1.30    2.70
   8  16  -3   19.80    3.50
   7  16  -3    6.40    2.30
   6  16  -3   19.10    2.90
  -6  16   3   22.10    3.10
  -5  16   3    7.70    2.00
   5  16  -3    8.30    2.20
   4  16  -3    0.50    1.10
  -4  16   3    2.00    1.40
  -3  16   3   14.80    1.80
  -3  16   3   12.80    1.10
   3  16  -3   12.10    1.80
  -2  16   3   43.20    2.20
   2  16  -3   42.60    2.70
  -1  16   3    9.10    1.20
   1  16  -3   10.00    1.50
   0  16   3    2.80    0.80
   0  16  -3    1.90    1.00
   1  16   3    0.50    0.70
  -1  16  -3    0.60    0.70
  -2  16  -3   34.40    2.80
   2  16   3   31.90    2.40
  -2  16  -3   30.40    1.10
  -2  16  -3   30.60    1.10
  -3  16  -3   46.90    3.10
   3  16   3   46.20    3.10
   4  16   3    9.10    1.90
  -4  16  -3    8.90    2.00
  -5  16  -3   10.50    2.40
   5  16   3   10.80    2.30
  -6  16  -3    1.60    1.90
  -7  16  -3    0.80    2.20
  -8  16  -3    7.00    3.10
   9  16   3    9.70    3.60
   9  17  -3    2.30    2.70
   8  17  -3    0.90    2.00
   7  17  -3    7.30    2.50
  -6  17   3    5.50    2.00
   6  17  -3    3.20    1.90
   5  17  -3   31.10    3.30
  -5  17   3   31.30    3.10
  -4  17   3  358.86   10.20
   4  17  -3  351.86   10.80
  -3  17   3   57.59    3.00
   3  17  -3   53.69    3.20
  -3  17   3   54.39    2.00
  -2  17   3   55.79    2.70
   2  17  -3   56.89    3.20
   1  17  -3  105.99    4.10
  -1  17   3   99.89    3.60
   0  17   3   64.99    2.80
   0  17  -3   56.49    3.00
  -1  17  -3   49.30    2.70
   1  17   3   44.10    2.50
   2  17   3   26.90    2.50
  -2  17  -3   27.00    2.40
  -2  17  -3   25.20    1.10
  -2  17  -3   27.70    1.10
   3  17   3   80.39    4.10
  -3  17  -3   83.89    4.10
   4  17   3   20.00    2.70
  -4  17  -3   22.00    2.90
  -5  17  -3    5.80    2.00
   5  17   3    1.90    1.60
   6  17   3  111.49    6.20
  -6  17  -3  104.19    6.10
   7  17   3    2.00    2.20
  -7  17  -3    1.30    2.50
  -8  17  -3    4.70    3.20
   8  17   3    6.10    2.90
   8  18  -3    1.50    2.50
   7  18  -3    8.60    2.50
   6  18  -3    0.50    1.60
  -6  18   3    0.80    1.70
  -5  18   3   17.90    2.60
   5  18  -3   15.30    2.50
   4  18  -3    7.80    1.80
  -4  18   3    7.30    1.70
   3  18  -3   30.80    2.90
  -3  18   3   31.30    2.60
   2  18  -3   53.59    3.20
  -2  18   3   52.99    2.70
   1  18  -3    3.30    1.10
  -1  18   3    2.30    0.80
   0  18   3   14.40    1.50
   0  18  -3   17.40    1.90
  -1  18  -3   22.30    2.20
   1  18   3   27.80    2.40
   2  18   3   81.09    3.80
  -2  18  -3   76.39    2.30
  -2  18  -3   81.99    3.80
  -2  18  -3   78.69    2.30
  -3  18  -3   51.79    3.30
   3  18   3   50.99    3.40
   4  18   3   38.40    3.70
  -4  18  -3   35.90    3.60
   5  18   3   20.00    2.90
  -5  18  -3   16.70    3.00
   6  18   3   65.59    5.60
  -6  18  -3   67.09    5.10
  -7  18  -3   17.50    3.50
   7  18   3   23.30    3.60
  -8  18  -3   50.69    5.80
   8  18   3   53.29    5.80
   8  19  -3   -0.40    2.20
   7  19  -3    0.50    1.90
   6  19  -3    2.30    1.90
   5  19  -3   -0.80    1.50
  -5  19   3    1.60    1.50
   4  19  -3   47.90    3.40
  -4  19   3   41.20    3.00
  -3  19   3    3.10    1.20
   3  19  -3    2.70    1.50
   2  19  -3   74.99    3.80
  -2  19   3   63.99    3.10
  -1  19   3    7.60    1.30
   1  19  -3   11.80    1.60
   0  19   3   19.60    1.90
   0  19  -3   18.50    2.00
  -1  19  -3  164.08    5.80
   1  19   3  163.38    5.60
   2  19   3   12.10    1.70
  -2  19  -3   14.20    1.00
  -2  19  -3   18.00    2.20
  -3  19  -3   56.89    3.50
   3  19   3   45.40    3.20
   4  19   3   29.70    3.20
  -4  19  -3   31.20    3.50
   5  19   3   -0.30    1.50
  -5  19  -3    0.00    1.60
   6  19   3   45.70    4.60
  -6  19  -3   50.29    5.20
   7  19   3   17.40    3.50
  -7  19  -3   21.30    3.90
  -8  19  -3   19.00    4.30
   8  19   3   14.70    3.50
   8  20  -3    2.80    2.50
   7  20  -3   45.00    4.80
   6  20  -3    1.20    1.90
  -5  20   3    3.70    1.70
   5  20  -3    0.70    1.70
   4  20  -3    5.30    1.60
  -4  20   3    0.90    1.30
   3  20  -3   17.00    2.40
  -3  20   3   16.50    2.10
   2  20  -3  158.68    6.00
  -2  20   3  170.08    5.50
   1  20  -3  289.17    8.60
  -1  20   3  294.27    8.10
   0  20   3  248.98    7.30
   0  20  -3  247.88    7.70
  -1  20  -3  184.78    6.40
   1  20   3  177.58    6.00
   2  20   3   90.89    4.10
  -2  20  -3   91.69    4.20
  -2  20  -3   89.09    2.70
   3  20   3  178.18    6.70
  -3  20  -3  181.08    6.80
   4  20   3   22.90    2.90
  -4  20  -3   18.70    2.70
   5  20   3   15.50    2.90
  -5  20  -3   15.60    2.90
  -6  20  -3    4.50    2.60
   6  20   3    3.70    2.40
   7  20   3   14.40    3.50
  -7  20  -3   12.20    3.50
   8  20   3    2.30    2.50
   8  21  -3   -1.80    1.90
   7  21  -3   16.90    3.20
   6  21  -3    0.00    1.80
   5  21  -3   96.29    5.40
  -5  21   3   92.99    5.20
  -4  21   3   11.60    2.10
   4  21  -3   10.00    2.10
   3  21  -3  166.88    6.60
  -3  21   3  168.28    5.90
   2  21  -3   64.29    3.60
  -2  21   3   63.29    3.20
  -1  21   3  478.55   12.30
   1  21  -3  487.15   13.00
   0  21  -3    1.10    1.00
   0  21   3    2.20    1.00
  -1  21  -3  501.65   13.50
   1  21   3  504.45   13.10
  -2  21  -3    3.60    1.40
   2  21   3   -0.20    0.80
  -2  21  -3    1.10    0.60
   3  21   3  171.98    6.50
  -3  21  -3  164.48    6.50
   4  21   3    7.20    2.20
  -4  21  -3    8.00    2.20
  -5  21  -3   15.30    3.00
   5  21   3   22.60    3.40
  -6  21  -3   16.90    3.40
   6  21   3   15.70    3.20
   7  21   3   -1.50    1.90
  -7  21  -3   -1.40    2.30
   8  21   3   10.50    3.60
   8  22  -3   26.70    4.40
   7  22  -3    8.50    2.80
   6  22  -3   39.20    4.40
   5  22  -3    4.10    1.90
   4  22  -3    7.20    2.10
  -4  22   3   17.40    2.50
  -3  22   3    5.00    1.40
   3  22  -3    5.60    1.80
  -2  22   3    4.40    1.30
   2  22  -3    1.40    1.30
  -1  22   3   70.29    3.30
   1  22  -3   68.29    3.80
   0  22  -3   15.20    2.00
   0  22   3   13.90    1.90
   1  22   3    3.40    1.20
  -1  22  -3    6.50    1.60
  -2  22  -3   11.80    2.00
   2  22   3    9.00    1.80
   3  22   3  129.89    5.50
  -3  22  -3  126.59    5.70
  -4  22  -3   59.79    4.30
   4  22   3   61.49    4.30
   5  22   3   39.20    4.10
  -5  22  -3   38.50    4.30
   6  22   3    0.00    2.00
  -6  22  -3    0.10    2.30
  -7  22  -3    0.90    2.90
   7  22   3    1.40    2.50
   8  22   3   -2.10    2.40
   7  23  -3    1.10    2.20
   6  23  -3  126.89    6.80
   5  23  -3   10.20    2.50
   4  23  -3  215.18    8.20
  -4  23   3  211.18    7.60
  -3  23   3    2.50    1.30
   3  23  -3    1.60    1.40
   2  23  -3  329.47   10.00
  -2  23   3  327.67    9.40
  -1  23   3    0.30    0.90
   1  23  -3    0.50    1.20
   0  23   3  142.49    5.30
   0  23  -3  141.39    5.50
   1  23   3   10.00    1.70
  -1  23  -3   11.80    2.10
  -2  23  -3   10.70    2.10
   2  23   3   12.10    2.00
   3  23   3    0.50    1.30
  -3  23  -3    1.00    1.30
   4  23   3   96.49    5.30
  -4  23  -3   99.59    5.60
  -5  23  -3    1.40    2.00
   5  23   3    6.10    2.30
  -6  23  -3   30.60    4.50
   6  23   3   32.80    4.30
   7  23   3    9.90    3.20
   7  24  -3   22.40    3.90
   6  24  -3    4.20    2.20
   5  24  -3   -1.00    1.60
   4  24  -3    2.00    1.60
  -4  24   3    0.90    1.50
  -3  24   3    2.00    1.30
   3  24  -3    2.00    1.40
   2  24  -3    6.20    1.80
  -2  24   3    8.70    1.70
   1  24  -3   94.59    4.70
  -1  24   3   99.59    4.30
   0  24   3   37.30    2.70
   0  24  -3   42.90    3.10
  -1  24  -3    1.80    1.20
   1  24   3    0.60    1.10
   2  24   3   19.70    2.50
  -2  24  -3   27.30    3.00
   3  24   3   26.90    3.10
  -3  24  -3   17.20    2.60
   4  24   3   12.90    2.50
  -4  24  -3   12.70    2.60
  -5  24  -3    1.60    2.00
   5  24   3   -0.30    1.80
  -6  24  -3    1.60    2.60
   6  24   3    5.50    2.60
   7  24   3   -1.20    2.00
   7  25  -3    1.60    2.40
   6  25  -3   25.70    3.70
   5  25  -3   14.70    3.00
   4  25  -3    1.80    1.60
   3  25  -3   46.00    3.50
  -3  25   3   44.80    3.20
  -2  25   3   50.29    3.20
   2  25  -3   48.40    3.40
   1  25  -3   65.09    3.80
  -1  25   3   59.49    3.40
   0  25  -3    3.30    1.40
   0  25   3    6.10    1.50
   1  25   3  110.09    4.80
  -1  25  -3  111.29    5.20
   2  25   3   33.30    3.30
  -2  25  -3   28.10    3.10
  -3  25  -3  108.99    5.50
   3  25   3  110.49    5.40
   4  25   3   13.50    2.60
  -4  25  -3   17.10    3.10
   5  25   3    2.70    1.90
  -5  25  -3   -0.80    1.90
  -6  25  -3    0.50    2.70
   6  25   3    2.60    2.10
   7  25   3    6.00    3.00
   7  26  -3   -1.60    2.40
   6  26  -3    0.70    1.90
   5  26  -3   10.20    2.80
   4  26  -3    6.50    2.10
  -3  26   3    3.30    1.50
   3  26  -3    1.40    1.60
  -2  26   3   77.49    4.00
   2  26  -3   73.69    4.30
  -1  26   3    8.40    1.80
   1  26  -3   13.10    2.10
   0  26  -3   87.59    4.50
   0  26   3   88.79    4.30
  -1  26  -3   12.00    2.20
   1  26   3   16.20    2.30
   2  26   3   44.70    3.20
  -2  26  -3   40.30    3.70
   3  26   3    2.80    1.60
  -3  26  -3    2.60    1.80
   4  26   3    3.90    2.00
  -4  26  -3    3.80    2.10
   5  26   3   21.50    3.50
  -5  26  -3   15.90    3.30
   6  26   3   -1.50    2.10
   7  26   3    1.10    2.70
   6  27  -3    0.60    2.00
   5  27  -3   42.40    4.70
   4  27  -3    6.00    2.10
  -3  27   3   15.80    2.50
   3  27  -3   18.80    2.90
   2  27  -3   -1.10    1.00
  -2  27   3    0.60    1.30
   1  27  -3   19.80    2.80
  -1  27   3   24.90    2.80
   0  27   3    9.10    1.80
   0  27  -3    7.20    1.90
  -1  27  -3   64.59    4.10
   1  27   3   57.49    3.60
   2  27   3   -0.40    1.10
  -2  27  -3    1.10    1.50
   3  27   3    5.70    2.00
  -3  27  -3    2.50    1.70
  -4  27  -3    2.20    2.00
   4  27   3    1.20    1.70
  -5  27  -3   47.50    5.10
   5  27   3   44.70    4.60
   6  27   3    7.40    2.80
   6  28  -3   14.30    3.40
   5  28  -3    1.90    2.10
   4  28  -3   21.00    3.30
   3  28  -3    9.20    2.20
   2  28  -3    5.30    2.00
  -2  28   3    3.90    1.70
   1  28  -3    1.00    1.50
  -1  28   3    1.50    1.30
   0  28   3   20.90    2.60
   0  28  -3   20.30    2.80
   1  28   3   21.30    2.70
  -1  28  -3   13.20    2.30
   2  28   3    6.70    1.90
  -2  28  -3    4.90    1.80
  -3  28  -3   15.00    2.80
   3  28   3   17.40    2.80
   4  28   3   57.09    5.00
  -4  28  -3   73.89    5.30
  -5  28  -3   51.69    5.40
   5  28   3   53.59    5.10
   6  28   3    4.50    2.60
   6  29  -3   14.10    3.50
   5  29  -3   10.70    2.90
   4  29  -3   13.00    2.90
   3  29  -3   27.40    3.40
   2  29  -3   11.60    2.40
  -2  29   3   10.00    2.10
   1  29  -3   49.50    4.40
  -1  29   3   47.70    3.50
   0  29  -3    8.50    2.10
   0  29   3    5.20    1.70
   1  29   3   24.40    3.10
  -1  29  -3   24.00    3.10
   2  29   3   55.29    3.90
  -2  29  -3   62.29    4.50
  -3  29  -3   11.00    2.60
   3  29   3   10.40    2.20
   4  29   3   25.20    3.70
  -4  29  -3   28.30    4.20
   5  29   3   18.40    3.50
   6  29   3   -1.00    2.20
   5  30  -3   -2.30    1.70
   4  30  -3   27.40    3.80
   3  30  -3    5.20    2.10
   2  30  -3    1.10    1.60
   1  30  -3    3.00    1.70
  -1  30   3    2.40    1.50
   0  30  -3   54.29    4.10
   0  30   3   54.69    3.60
   1  30   3    0.70    1.40
  -1  30  -3    3.60    1.80
  -2  30  -3   26.80    3.60
   2  30   3   25.60    3.00
   3  30   3    1.40    1.70
  -3  30  -3    0.90    2.00
   4  30   3   26.20    3.60
  -4  30  -3   24.40    3.90
   5  30   3    4.30    2.40
   5  31  -3    0.20    2.00
   4  31  -3   12.80    2.70
   3  31  -3    3.70    2.00
   2  31  -3   16.80    2.80
   1  31  -3    7.10    2.00
  -1  31   3    4.80    1.70
   0  31  -3   23.80    3.30
   0  31   3   29.40    3.20
   1  31   3   25.80    3.20
  -1  31  -3   22.30    3.20
  -2  31  -3   41.90    4.40
   2  31   3   37.30    3.80
   3  31   3    1.60    1.90
  -3  31  -3    4.60    2.30
   4  31   3    4.90    2.40
  -4  31  -3    4.10    2.40
   5  31   3    1.60    2.40
   4  32  -3    1.50    2.10
   3  32  -3   -0.90    1.70
   2  32  -3   -1.80    1.60
  -1  32   3    2.10    1.80
   1  32  -3    0.70    1.70
   0  32  -3   28.10    3.70
   0  32   3   25.50    3.20
   1  32   3    1.10    1.50
  -1  32  -3   -0.10    1.70
   2  32   3    0.20    1.70
  -2  32  -3    1.50    2.10
   3  32   3   21.90    3.30
  -3  32  -3   19.30    3.30
   4  32   3    0.60    1.90
   4  33  -3   13.60    3.20
   3  33  -3  101.29    6.20
   2  33  -3   17.60    3.00
   1  33  -3   36.70    4.10
   0  33  -3   43.90    4.60
   0  33   3   41.50    4.00
   1  33   3    0.60    1.80
  -1  33  -3   -1.70    1.70
  -2  33  -3   35.00    4.40
   2  33   3   28.80    3.70
   3  33   3   -1.30    1.60
  -3  33  -3    0.20    2.30
   4  33   3    2.50    2.20
   3  34  -3    1.80    1.90
   2  34  -3    0.80    2.00
   1  34  -3   33.20    4.00
   0  34  -3   12.00    2.90
   0  34   3   14.60    3.10
   1  34   3    8.40    2.40
  -1  34  -3   13.60    3.00
   2  34   3    8.40    2.50
  -2  34  -3    1.40    2.20
   3  34   3   14.30    3.00
   2  35  -3    0.80    2.00
   1  35  -3   -1.90    1.90
   0  35  -3   35.00    4.40
   1  35   3    1.00    1.90
  -1  35  -3    1.70    2.20
   2  35   3   25.50    3.70
  -2  35  -3   22.10    3.90
   1  36  -3    6.20    2.70
   0  36  -3   14.20    3.20
  -1  36  -3   11.00    3.10
   9   0  -4    8.20    2.60
  -8   0   4    0.50    2.00
  -7   0   4   14.90    2.80
  -6   0   4   43.60    3.80
  -5   0   4    5.80    1.60
  -4   0   4   36.50    2.50
  -3   0   4  127.69    4.20
   2   0  -4   52.79    2.20
   2   0  -4   57.19    2.20
  -1   0   4  578.34   12.40
  -1   0   4  568.34   12.80
   1   0  -4  563.04   12.70
   1   0  -4  566.34   12.30
   0   0   4 2492.55   53.79
   0   0  -4 2500.75   53.79
   0   0  -4 2469.55   54.59
   0   0   4 2533.35   53.69
   1   0   4   96.69    2.80
  -1   0  -4  100.99    3.30
  -1   0  -4  101.59    2.80
   1   0   4  103.19    3.20
  -2   0  -4  743.93   17.50
  -3   0  -4   93.99    4.10
  -4   0  -4  123.09    5.20
  -5   0  -4    2.80    1.50
  -6   0  -4   90.59    5.50
  -7   0  -4    3.20    1.90
  -8   0  -4   19.70    3.80
  -9   0  -4    0.90    2.60
 -10   0  -4   17.70    4.70
   9  -1  -4    4.20    2.40
   9   1  -4    8.90    2.50
   8  -1  -4    8.00    2.10
  -8   1   4    7.00    2.50
  -7  -1   4   62.29    4.50
  -7   1   4   70.49    4.70
  -6  -1   4  219.18    8.00
  -6   1   4  222.48    8.00
  -5  -1   4  141.69    5.60
  -5   1   4  146.69    5.70
  -4  -1   4  129.59    4.70
  -4   1   4  122.59    4.70
  -3  -1   4   34.30    2.10
  -3   1   4   36.70    2.10
   2  -1  -4 1038.70   22.90
   2  -1  -4 1054.99   22.80
   2   1  -4 1024.70   23.00
  -2   1   4 1035.80   22.70
  -1  -1   4   27.40    1.10
   1  -1  -4   26.40    0.90
   1  -1  -4   25.80    1.30
  -1  -1   4   28.30    1.40
   1   1  -4   29.20    1.10
  -1   1   4   27.40    1.30
   0  -1  -4    9.40    0.70
   0  -1  -4   10.30    0.80
   0  -1   4    8.40    0.70
   0   1   4    9.90    0.70
   0   1  -4    8.00    0.70
   0   1  -4    8.80    0.80
   1  -1   4    2.80    0.80
   1  -1   4    1.90    0.50
  -1  -1  -4    2.70    0.80
   1   1   4    2.20    0.60
  -1   1  -4    2.30    0.50
  -1   1  -4    1.90    0.70
   1   1   4    1.60    0.70
  -2  -1  -4  315.57    8.50
   2  -1   4  326.17    7.60
  -2   1  -4  312.37    8.40
  -3  -1  -4   25.80    2.30
  -3   1  -4   32.70    2.40
  -4  -1  -4    1.50    1.30
  -4   1  -4    0.40    1.20
  -5  -1  -4   21.80    2.90
  -6  -1  -4    4.00    1.90
  -6   1  -4    9.80    2.40
  -7  -1  -4    5.30    2.50
  -7   1  -4    2.60    2.20
  -8  -1  -4    2.60    2.40
  -8   1  -4   -0.10    2.00
  -9  -1  -4    5.20    3.00
  -9   1  -4    3.00    3.10
 -10  -1  -4    0.60    3.20
 -10   1  -4    2.00    3.30
  -9   2   4   -0.50    2.20
   8  -2  -4   10.10    2.20
  -8   2   4    6.40    2.50
   7  -2  -4    3.80    1.60
  -7  -2   4    8.70    2.40
  -7   2   4    9.80    2.30
  -6  -2   4   82.59    4.60
  -6   2   4   79.29    4.50
  -5  -2   4    1.40    1.30
  -5   2   4    2.50    1.30
  -4  -2   4   52.89    3.00
  -4   2   4   55.29    2.90
   3  -2  -4    5.90    1.00
   3  -2  -4    6.50    1.20
  -3   2   4    6.30    1.10
   2  -2  -4  141.49    3.80
   2  -2  -4  141.79    3.90
   2   2  -4  135.69    3.90
   2   2  -4  143.49    4.20
  -2   2   4  133.99    3.80
   1  -2  -4  230.08    5.00
   1  -2  -4  242.18    5.50
   1  -2  -4  227.08    5.00
   1   2  -4  219.78    5.70
   1   2  -4  221.98    5.40
  -1   2   4  225.18    5.60
   0  -2   4  307.77    6.80
   0  -2  -4  293.57    6.70
   0  -2   4  293.47    6.80
   0  -2  -4  289.17    6.80
   0   2   4  300.37    6.70
   0   2  -4  287.77    6.80
   0   2   4  295.67    6.90
   0   2  -4  289.47    6.80
  -1  -2  -4  181.28    5.10
   1  -2   4  186.48    4.90
   1  -2   4  191.28    4.50
  -1   2  -4  180.78    5.00
  -1   2  -4  183.08    4.40
   1   2   4  175.88    4.60
   1   2   4  182.48    5.00
   2  -2   4  696.53   15.00
  -2  -2  -4  660.13   16.10
  -2   2  -4  675.13   16.10
  -3  -2  -4  120.29    4.80
  -4  -2  -4   50.09    3.30
  -4   2  -4   52.69    3.40
  -5  -2  -4   34.10    3.50
  -5   2  -4   36.40    3.60
  -6  -2  -4    5.60    2.00
  -6   2  -4    7.30    2.30
  -7  -2  -4   89.09    6.00
  -7   2  -4  107.19    6.20
  -8  -2  -4    5.30    2.80
  -8   2  -4    4.50    2.40
  -9  -2  -4   14.80    4.10
  -9   2  -4   14.50    3.90
 -10  -2  -4    3.00    3.40
 -10   2  -4    6.00    3.60
  -9   3   4    1.00    2.50
   8  -3  -4   10.70    2.20
  -8   3   4    9.50    2.70
   7  -3  -4    0.50    1.20
  -7   3   4    1.90    1.70
   6  -3  -4    5.30    1.40
  -6   3   4    5.40    1.80
   5  -3  -4    2.10    1.00
  -5   3   4    0.90    1.20
   4  -3  -4   55.29    2.60
  -4   3   4   58.89    3.00
   3  -3  -4    3.00    0.90
   3  -3  -4    3.60    0.80
  -3   3   4    2.20    0.80
   2  -3  -4   89.49    2.90
   2  -3  -4   98.79    2.80
  -2   3   4   93.39    2.90
   2   3  -4   90.99    3.20
  -2   3   4   92.39    2.70
   2   3  -4   92.49    3.00
  -1  -3   4  187.28    4.70
   1  -3  -4  184.98    4.60
   1   3  -4  182.68    4.60
   0  -3  -4   53.09    1.70
   0  -3  -4   51.59    1.80
   0  -3   4   52.69    1.80
   0  -3   4   53.19    1.80
   0   3   4   53.99    1.70
   0   3   4   52.49    1.80
   0   3  -4   50.39    1.70
   1  -3   4   47.00    2.00
   1  -3   4   47.60    1.50
  -1  -3  -4   47.60    2.20
   1   3   4   48.80    1.80
   1   3   4   45.90    2.10
  -1   3  -4   48.40    2.10
  -1   3  -4   47.60    1.50
   2  -3   4   93.89    2.60
  -2   3  -4   95.09    3.70
  -3  -3  -4   41.30    2.80
  -3   3  -4   44.90    2.70
  -4  -3  -4   -1.20    1.00
  -4   3  -4    1.10    1.30
  -5  -3  -4  159.98    6.70
  -5   3  -4  166.08    6.70
  -6  -3  -4   86.49    5.30
  -6   3  -4   80.39    5.20
  -7  -3  -4   41.50    4.60
  -7   3  -4   42.20    4.70
  -8  -3  -4    4.10    2.80
  -8   3  -4    1.40    2.30
  -9  -3  -4    7.70    3.40
  -9   3  -4   11.70    3.80
 -10  -3  -4    1.40    3.50
 -10   3  -4    1.70    3.30
  10   4  -4   -0.90    2.30
  -9   4   4    2.90    2.70
   8  -4  -4   24.50    2.90
  -8   4   4   26.50    3.90
   7  -4  -4    1.70    1.40
  -7   4   4    2.60    1.70
   6  -4  -4    5.40    1.40
  -6   4   4    3.90    1.60
   5  -4  -4   30.10    2.20
  -5   4   4   30.40    2.80
   4  -4  -4   17.70    1.60
  -4   4   4   20.70    2.00
   3  -4  -4   12.20    1.20
   3  -4  -4    8.50    1.20
  -3   4   4   10.80    1.30
   2  -4  -4    0.00    0.50
   2  -4  -4    0.30    0.40
  -2   4   4   -0.10    0.50
   2   4  -4   -0.60    0.60
  -2   4   4   -0.10    0.50
  -1  -4   4   24.50    1.40
   1  -4  -4   25.00    1.20
   1   4  -4   22.80    1.20
   0  -4   4  449.86   10.10
   0  -4  -4  426.86   10.00
   0  -4   4  442.66   10.20
   0  -4  -4  445.46   10.20
   0   4   4  457.55   10.00
   0   4  -4  463.45   10.20
   0   4   4  457.65   10.20
   0   4  -4  444.36   10.10
   1  -4   4   24.50    1.00
   1  -4   4   22.70    1.30
  -1  -4  -4   22.90    1.60
  -1   4  -4   21.50    1.00
  -1   4  -4   21.00    1.40
   1   4   4   26.80    1.70
  -2  -4  -4   12.50    1.50
   2  -4   4   15.70    0.90
  -2   4  -4   12.90    1.50
   3  -4   4    4.80    0.70
  -3  -4  -4    5.70    1.40
  -3   4  -4    4.20    1.30
  -4  -4  -4  205.08    7.30
  -4   4  -4  196.88    7.10
  -5  -4  -4    5.30    1.80
  -5   4  -4    4.50    1.70
  -6  -4  -4    8.20    2.30
  -6   4  -4   11.10    2.60
  -7  -4  -4   52.49    5.40
  -7   4  -4   45.10    4.80
  -8  -4  -4    8.90    3.10
  -8   4  -4    7.60    2.80
  -9  -4  -4   -0.20    2.60
  -9   4  -4   -0.70    2.50
  -9   5   4    6.50    2.80
   8  -5  -4   28.80    4.40
  -8   5   4   34.20    4.30
   7  -5  -4   14.30    2.10
  -7   5   4   15.20    2.70
   6  -5  -4  212.38    6.70
  -6   5   4  215.88    7.70
   5  -5  -4   50.39    2.60
  -5   5   4   54.39    3.30
   4  -5  -4    1.60    0.70
  -4   5   4    0.60    0.90
   3  -5  -4   19.50    1.40
   3  -5  -4   18.60    1.40
  -3   5   4   15.60    1.50
   2  -5  -4    1.10    0.50
   2  -5  -4    0.00    0.40
  -2   5   4   -0.40    0.50
   2   5  -4    0.70    0.70
  -2   5   4    0.10    0.50
   1  -5  -4    4.00    0.60
   1  -5  -4    3.40    0.30
  -1  -5   4    4.00    0.80
   1   5  -4    3.80    0.70
  -1   5   4    2.90    0.30
  -1   5   4    3.40    0.60
   0  -5   4    1.40    0.60
   0  -5  -4    1.20    0.60
   0   5  -4    1.30    0.60
   0   5   4    0.70    0.50
   0   5   4    1.30    0.50
   0   5  -4    1.30    0.60
   1  -5   4   33.00    1.20
  -1  -5  -4   30.60    1.80
  -1   5  -4   29.80    1.70
  -1   5  -4   32.20    1.10
  -2  -5  -4    2.40    1.10
   2  -5   4    3.60    0.50
  -2   5  -4    1.20    0.90
  -3  -5  -4    6.70    1.40
   3  -5   4   12.40    0.90
  -3   5  -4    9.10    1.60
  -4  -5  -4  422.86   12.10
  -4   5  -4  426.76   12.00
  -5  -5  -4  122.59    5.90
  -5   5  -4  121.59    5.80
  -6  -5  -4   58.79    4.50
  -6   5  -4   66.09    4.70
  -7  -5  -4   15.10    3.30
  -7   5  -4   18.00    3.40
  -8  -5  -4    6.10    2.70
  -8   5  -4    5.30    2.70
  -9  -5  -4   -1.20    2.40
  -9   5  -4   -1.60    2.60
  -9   6   4    0.00    2.30
  -8   6   4   27.60    3.70
   7  -6  -4    1.10    1.20
  -7   6   4   -0.30    1.50
   6  -6  -4   32.00    2.40
  -6   6   4   31.00    3.10
   5  -6  -4   18.70    1.70
  -5   6   4   16.20    2.10
   4  -6  -4   13.30    1.30
  -4   6   4   16.00    1.80
   3  -6  -4    0.50    0.50
   3  -6  -4    1.40    0.60
  -3   6   4    1.70    0.80
   3   6  -4   -0.20    0.90
   2  -6  -4   58.89    1.90
   2  -6  -4   62.39    2.10
  -2   6   4   59.29    2.10
  -2   6   4   57.69    2.00
   2   6  -4   60.29    2.50
   1  -6  -4   41.40    1.60
   1  -6  -4   41.10    1.20
  -1   6   4   42.40    1.60
   1   6  -4   38.00    1.80
  -1   6   4   39.80    1.20
   0  -6   4   53.79    2.20
   0   6   4   52.19    2.00
   0   6  -4   51.79    2.00
   0   6   4   46.80    1.80
   0   6  -4   52.89    1.90
  -1  -6  -4  251.57    6.80
   1  -6   4  264.97    6.00
  -1   6  -4  261.17    5.90
  -1   6  -4  259.97    6.80
  -2  -6  -4    1.20    1.10
   2  -6   4    0.30    0.30
  -2   6  -4    0.70    0.80
   3  -6   4   12.90    0.90
  -3  -6  -4   10.60    1.70
  -3   6  -4   10.70    1.70
  -4  -6  -4    5.50    1.80
   4  -6   4    7.60    0.90
  -4   6  -4    8.40    1.70
  -5  -6  -4    3.10    1.70
  -5   6  -4    1.30    1.40
  -6  -6  -4   79.29    5.30
  -6   6  -4   79.69    5.10
  -7  -6  -4    5.70    2.30
  -7   6  -4    9.70    2.90
  -8  -6  -4    7.60    3.10
  -8   6  -4    6.40    2.90
  -9  -6  -4    3.70    2.70
  -9   6  -4    3.30    3.10
  10   7  -4    1.20    2.80
  -9   7   4    4.40    3.00
  -8   7   4    5.60    2.40
   7  -7  -4    7.10    1.50
  -7   7   4    5.60    2.20
   6  -7  -4   -0.20    0.90
  -6   7   4   -0.60    1.30
   5  -7  -4   62.09    2.80
  -5   7   4   60.69    3.50
   4  -7  -4   17.60    1.40
  -4   7   4   16.50    1.80
   3  -7  -4  197.58    5.20
   3  -7  -4  190.18    5.00
   3   7  -4  189.58    5.90
  -3   7   4  190.78    5.50
   2  -7  -4  162.48    4.00
   2  -7  -4  158.58    4.20
  -2   7   4  169.28    4.40
   2   7  -4  164.88    4.90
  -2   7   4  159.48    4.30
   1  -7  -4  239.08    5.90
   1  -7  -4  232.78    5.40
  -1   7   4  240.48    5.80
   1   7  -4  237.48    6.20
  -1   7   4  233.38    5.40
   0   7   4  185.38    4.50
   0   7  -4  178.38    4.90
   0   7   4  175.28    4.80
   0   7   4  183.38    4.70
  -1  -7  -4   12.10    1.30
  -1   7  -4   15.40    1.40
  -1   7  -4    9.70    0.70
   2  -7   4   85.99    2.20
  -2  -7  -4   85.99    3.70
  -2   7  -4   87.29    3.50
  -3  -7  -4    4.60    1.30
   3  -7   4    5.20    0.60
  -3   7  -4    5.50    1.40
  -4  -7  -4    2.20    1.50
   4  -7   4    1.10    0.50
  -4   7  -4    1.70    1.30
  -5  -7  -4   -1.10    1.30
  -5   7  -4    1.10    1.50
  -6  -7  -4    7.30    2.50
  -6   7  -4    8.80    2.40
  -7  -7  -4    0.90    2.00
  -7   7  -4    0.70    2.10
  -8  -7  -4    7.40    3.00
  -8   7  -4    3.10    2.70
  -9  -7  -4    4.60    2.90
  -9   7  -4    7.80    3.60
  -8   8   4    1.20    2.10
   7  -8  -4   20.10    2.10
  -7   8   4   16.50    2.80
   6  -8  -4   10.80    1.50
  -6   8   4    7.50    1.90
   5  -8  -4  223.98    6.20
  -5   8   4  223.58    7.30
   4  -8  -4  159.28    4.50
   4   8  -4  155.08    5.60
  -4   8   4  159.38    5.30
   3  -8  -4  117.69    3.40
   3  -8  -4  117.89    3.60
   3   8  -4  117.29    4.30
  -3   8   4  122.79    3.90
   2  -8  -4    5.20    0.60
   2  -8  -4    6.10    0.80
  -2   8   4    5.00    0.70
  -2   8   4    4.80    0.70
   2   8  -4    6.40    1.10
   1  -8  -4   12.90    1.00
   1  -8  -4   12.60    0.80
   1   8  -4   16.10    1.50
  -1   8   4   12.80    1.10
  -1   8   4   12.80    0.70
   0   8  -4   10.20    1.20
   0   8   4    8.50    0.90
   0   8   4   12.10    1.10
  -1   8  -4   97.79    3.30
  -1   8  -4   96.89    2.60
  -2  -8  -4  129.89    4.70
  -2   8  -4  129.79    4.50
  -3  -8  -4   22.90    2.40
   3  -8   4   25.80    0.90
  -3   8  -4   33.80    2.80
   4  -8   4   85.39    2.40
  -4  -8  -4   81.69    4.50
  -4   8  -4   81.49    4.30
  -5  -8  -4   24.60    3.10
   5  -8   4   18.60    1.30
  -5   8  -4   18.20    2.60
  -6  -8  -4   94.59    5.70
  -6   8  -4   95.79    5.70
  -7  -8  -4   -1.10    1.90
  -7   8  -4    0.90    2.30
  -8  -8  -4    2.20    2.40
  -8   8  -4    8.90    3.00
  -9  -8  -4   13.80    3.80
  -9   8  -4    1.10    3.00
   9   9  -4    5.80    2.80
  -8   9   4    7.20    2.60
  -7   9   4   16.90    2.90
   6  -9  -4    1.90    1.00
  -6   9   4    2.70    1.50
   5  -9  -4    0.20    0.70
   5   9  -4   -0.50    1.30
  -5   9   4    0.80    1.10
   4  -9  -4   21.90    1.40
   4   9  -4   17.60    2.10
  -4   9   4   20.80    2.00
   3  -9  -4   41.90    1.70
   3  -9  -4   43.10    1.80
   3   9  -4   45.60    2.60
  -3   9   4   45.50    2.20
   2  -9  -4  101.29    2.80
   2  -9  -4   97.19    2.90
  -2   9   4   99.79    3.00
   2   9  -4   90.59    3.50
  -2   9   4  100.49    3.00
   1  -9  -4    9.70    0.80
   1  -9  -4    8.00    0.90
  -1   9   4    8.90    0.70
   1   9  -4   12.30    1.40
  -1   9   4   10.70    1.00
   0   9  -4    0.10    0.60
   0   9   4    0.10    0.50
  -1   9  -4  676.03   14.90
  -1   9  -4  691.13   15.90
  -2  -9  -4  157.18    5.30
  -2   9  -4  161.28    5.20
  -3   9  -4  149.19    5.50
  -4  -9  -4   87.99    4.60
   4  -9   4   96.09    2.40
  -4   9  -4   94.19    4.60
  -5  -9  -4  187.28    7.60
  -5   9  -4  197.58    7.60
  -6  -9  -4   25.60    3.50
  -6   9  -4   26.70    3.60
  -7  -9  -4   22.50    3.60
  -7   9  -4   27.80    3.90
  -8  -9  -4   23.80    4.00
  -8   9  -4   25.20    4.30
  -9   9  -4   21.60    4.40
   9  10  -4   -1.50    2.20
   8  10  -4    2.40    2.20
  -8  10   4    0.00    2.10
  -7  10   4   15.50    2.80
   7  10  -4   26.60    3.60
   6 -10  -4   26.30    2.00
   6  10  -4   25.90    3.00
  -6  10   4   34.00    3.40
   5 -10  -4   66.59    2.70
   5  10  -4   70.49    3.90
  -5  10   4   71.19    3.70
   4 -10  -4  119.79    3.60
   4  10  -4  121.49    4.90
  -4  10   4  125.49    4.60
   3 -10  -4   12.50    1.00
  -3  10   4   11.90    1.10
  -3  10   4   12.80    1.40
   3  10  -4   12.20    1.60
   2 -10  -4   89.19    2.60
   2 -10  -4   87.99    2.70
  -2  10   4   90.69    2.80
  -2  10   4   89.79    2.80
   2  10  -4   83.69    3.40
   1 -10  -4   26.20    1.30
   1  10  -4   28.40    1.80
  -1  10   4   25.40    1.20
  -1  10   4   26.10    1.40
   0  10   4 1352.46   29.60
   0  10  -4 1380.76   30.20
  -1  10  -4   27.50    1.20
   1  10   4   21.60    1.60
  -1  10  -4   27.30    1.80
  -2  10  -4   59.19    2.90
  -3 -10  -4   25.20    2.70
  -3  10  -4   26.10    2.60
  -4 -10  -4   28.80    3.10
  -4  10  -4   34.20    3.30
   5 -10   4   19.30    1.00
  -5 -10  -4   20.10    2.80
  -5  10  -4   21.20    3.00
  -6 -10  -4   21.50    3.20
  -6  10  -4   23.50    3.50
  -7 -10  -4    5.00    2.50
  -7  10  -4    6.20    2.70
  -8  10  -4   17.70    3.70
  -9  10  -4    0.10    3.00
   9  11  -4   23.50    4.00
  -8  11   4    0.00    3.40
   8  11  -4    3.40    2.30
   7  11  -4    0.10    1.80
  -7  11   4   -1.30    1.50
   6 -11  -4    2.80    0.90
  -6  11   4    4.40    1.70
   6  11  -4    2.70    1.90
   5 -11  -4    6.50    1.00
  -5  11   4    5.00    1.60
   5  11  -4    3.40    1.60
   4 -11  -4   20.60    1.30
   4  11  -4   17.80    2.10
  -4  11   4   22.40    2.20
   3 -11  -4  165.18    4.40
  -3  11   4  160.58    5.00
  -3  11   4  167.08    4.50
   3  11  -4  161.48    5.60
   2 -11  -4  102.09    3.00
   2 -11  -4   99.89    2.90
   2  11  -4   98.79    3.70
  -2  11   4  101.29    3.10
  -2  11   4   98.49    3.00
   1 -11  -4  372.26    8.90
  -1  11   4  379.26    8.80
   1  11  -4  384.56    9.60
   0  11   4  361.66    8.60
   0  11  -4  357.26    9.10
  -1  11  -4   70.89    2.30
  -1  11  -4   70.89    2.90
   1  11   4   76.19    2.90
  -2  11  -4    1.20    0.90
  -3  11  -4   21.00    2.50
  -4 -11  -4  190.08    7.20
  -4  11  -4  198.78    7.20
  -5 -11  -4    2.10    1.70
  -5  11  -4    0.80    1.40
  -6 -11  -4   77.29    5.40
  -6  11  -4   90.69    5.50
  -7  11  -4    1.70    2.30
  -8  11  -4    2.80    2.60
  -9  11  -4   15.80    4.30
   9  12  -4    3.50    2.50
   8  12  -4   -0.50    1.90
  -7  12   4    2.20    1.90
   7  12  -4    5.50    2.30
   6  12  -4   18.60    2.70
  -6  12   4   18.10    2.60
   5 -12  -4    2.70    0.80
   5  12  -4    7.20    1.80
  -5  12   4    4.50    1.50
   4 -12  -4   19.80    1.20
   4  12  -4   20.40    2.40
  -4  12   4   19.30    2.00
   3 -12  -4   16.30    1.10
  -3  12   4   17.50    1.30
   3  12  -4   15.90    1.90
  -3  12   4   17.10    1.60
   2 -12  -4   58.49    2.10
   2  12  -4   54.89    2.70
  -2  12   4   58.89    2.20
  -2  12   4   57.59    2.30
   1 -12  -4   60.89    2.30
  -1  12   4   57.99    2.10
   1  12  -4   61.49    2.70
   0  12   4  493.85   11.80
   0  12  -4  516.05   12.40
  -1  12  -4   58.39    2.70
   1  12   4   61.79    2.70
  -2  12  -4   23.60    2.30
  -3  12  -4   11.80    1.90
  -4  12  -4   86.89    4.40
  -5  12  -4    1.40    1.70
  -6  12  -4   11.00    2.70
  -7  12  -4   -1.70    1.80
  -8  12  -4   50.59    6.00
  -9  12  -4   15.50    4.20
   9  13  -4    5.40    3.10
   8  13  -4    1.60    2.00
   7  13  -4   29.00    3.70
  -7  13   4   28.20    3.50
  -6  13   4    9.20    2.10
   6  13  -4    9.30    2.20
   5 -13  -4   51.29    2.00
  -5  13   4   49.99    3.40
   5  13  -4   62.49    3.90
   4 -13  -4   69.39    2.40
  -4  13   4   67.49    3.30
   4  13  -4   68.99    3.80
   3 -13  -4   86.39    2.60
  -3  13   4   76.89    3.20
   3  13  -4   82.09    3.80
  -3  13   4   76.79    2.60
  -2  13   4  111.99    3.60
   2  13  -4  108.99    4.10
   1  13  -4  133.09    4.40
  -1  13   4  125.09    3.70
   0  13  -4  276.37    7.50
   0  13   4  269.27    7.00
  -1  13  -4  186.78    5.80
   1  13   4  186.78    5.60
  -2  13  -4  220.28    6.80
   2  13   4  215.78    6.60
  -3  13  -4    1.60    1.20
  -4  13  -4    3.00    1.50
  -5  13  -4   10.80    2.30
  -6  13  -4    1.50    1.90
  -7  13  -4   -0.10    2.10
  -8  13  -4    2.10    2.60
  -9  13  -4    0.90    3.10
   9  14  -4   -0.30    2.40
   8  14  -4    6.80    2.70
  -7  14   4   19.50    3.10
   7  14  -4   21.60    3.40
   6  14  -4   39.00    4.00
  -6  14   4   41.50    3.70
   5 -14  -4   15.30    1.20
   5  14  -4   12.00    2.10
  -5  14   4   15.30    2.20
   4 -14  -4   61.79    2.10
  -4  14   4   59.39    3.20
   4  14  -4   64.99    3.70
  -3  14   4   36.10    2.20
  -3  14   4   30.90    1.60
   3  14  -4   28.50    2.50
   2  14  -4   24.60    2.20
  -2  14   4   25.00    1.60
  -1  14   4   14.90    1.30
   1  14  -4   14.10    1.50
   0  14   4    2.60    0.80
   0  14  -4    0.70    0.70
  -1  14  -4    1.30    0.80
   1  14   4    2.70    0.90
  -2  14  -4    9.10    1.60
   2  14   4    7.10    1.40
  -3  14  -4   43.60    3.00
  -4  14  -4   17.70    2.60
  -5  14  -4    1.80    1.70
  -6  14  -4  122.69    6.60
  -7  14  -4   -0.80    1.90
  -8  14  -4   20.80    4.20
  -9  14  -4    0.90    3.00
   9  15  -4    0.80    2.50
   8  15  -4   28.00    4.10
   7  15  -4   17.80    3.30
  -6  15   4  132.79    5.90
   6  15  -4  126.69    6.30
   5  15  -4   79.29    4.60
  -5  15   4   76.29    4.10
  -4  15   4  324.67    9.40
   4  15  -4  346.37   10.20
   3  15  -4   83.89    3.90
  -3  15   4   85.59    3.50
  -3  15   4   79.79    2.70
  -2  15   4    7.40    1.10
   2  15  -4    6.90    1.40
   1  15  -4   89.69    3.60
  -1  15   4   89.99    3.10
   0  15   4  362.56    9.10
   0  15  -4  362.06    9.70
   1  15   4   21.10    1.90
  -1  15  -4   22.00    2.10
  -2  15  -4   69.39    3.50
   2  15   4   71.99    3.40
  -2  15  -4   67.59    1.80
  -3  15  -4   62.29    3.40
   3  15   4   58.89    3.50
  -4  15  -4  137.09    5.90
  -5  15  -4   61.09    4.40
  -6  15  -4   11.20    2.80
  -7  15  -4    4.10    2.60
  -8  15  -4   53.69    6.00
  -9  15  -4    0.40    3.40
   9  16  -4    2.60    2.80
   8  16  -4    1.00    2.30
   7  16  -4    8.20    2.70
  -6  16   4   71.69    4.40
   6  16  -4   72.19    4.90
   5  16  -4   31.20    3.40
  -5  16   4   35.10    3.20
  -4  16   4   72.69    3.70
   4  16  -4   73.09    4.10
  -3  16   4    1.10    0.90
  -3  16   4    0.20    0.60
   3  16  -4    1.20    1.10
  -2  16   4   59.49    2.60
   2  16  -4   56.39    3.10
  -1  16   4   22.90    1.50
   1  16  -4   22.70    2.00
   0  16  -4  145.09    5.00
   0  16   4  138.99    4.40
   1  16   4   34.50    2.20
  -1  16  -4   34.00    2.40
  -2  16  -4   79.19    3.80
  -2  16  -4   76.49    2.10
   2  16   4   83.39    3.70
   3  16   4   81.59    4.10
  -3  16  -4   79.19    4.00
  -4  16  -4    2.90    1.50
   4  16   4    2.60    1.60
  -5  16  -4   29.90    3.50
  -6  16  -4    3.50    2.10
  -7  16  -4   11.90    3.10
  -8  16  -4    9.50    3.30
  -9  16  -4    3.60    3.70
   9  17  -4    2.20    2.40
   8  17  -4    1.30    2.20
   7  17  -4    4.00    2.30
   6  17  -4    5.70    2.20
  -6  17   4    2.10    1.70
   5  17  -4  115.59    5.60
  -5  17   4  114.09    5.10
   4  17  -4   82.69    4.50
  -4  17   4   93.59    4.20
  -3  17   4  493.55   12.50
   3  17  -4  520.65   13.60
  -3  17   4  510.95   12.80
  -2  17   4   94.89    3.40
   2  17  -4   84.39    3.90
  -1  17   4  344.17    8.80
   1  17  -4  344.07    9.50
   0  17  -4   30.90    2.30
   0  17   4   34.70    2.00
   1  17   4  326.17    8.80
  -1  17  -4  319.17    9.20
  -2  17  -4    8.80    1.70
   2  17   4    7.80    1.50
  -2  17  -4    8.70    0.70
  -3  17  -4   61.99    3.60
   3  17   4   65.09    3.70
  -4  17  -4    1.50    1.40
   4  17   4    1.80    1.30
  -5  17  -4   21.10    3.10
   5  17   4   21.00    2.90
  -6  17  -4    2.20    2.10
  -7  17  -4    2.40    2.30
   8  17   4    2.10    2.60
  -8  17  -4    0.00    2.70
   8  18  -4   -0.10    2.30
   7  18  -4    5.90    2.50
   6  18  -4    9.60    2.50
  -5  18   4   63.39    3.80
   5  18  -4   57.09    4.00
  -4  18   4   34.30    2.90
   4  18  -4   38.40    3.50
  -3  18   4    1.20    1.00
   3  18  -4    4.30    1.50
   2  18  -4   54.79    3.20
  -2  18   4   56.69    2.70
  -1  18   4    9.60    1.30
   1  18  -4    7.50    1.40
   0  18  -4   -0.40    0.80
   0  18   4   -0.40    0.70
   1  18   4  133.09    4.70
  -1  18  -4  126.99    5.00
  -2  18  -4   71.49    2.10
   2  18   4   72.09    3.50
  -2  18  -4   75.89    3.80
   3  18   4   80.19    4.20
  -3  18  -4   89.69    4.40
  -4  18  -4    9.90    2.20
   4  18   4   13.10    2.40
  -5  18  -4    3.30    1.90
   5  18   4    0.20    1.50
   6  18   4   28.00    3.70
  -6  18  -4   27.60    4.10
   7  18   4    0.50    2.20
  -7  18  -4    3.40    2.70
  -8  18  -4   -0.80    2.80
   8  18   4   -0.90    2.50
   8  19  -4    3.50    2.70
   7  19  -4    4.90    2.50
   6  19  -4    2.00    2.00
  -5  19   4   18.20    2.50
   5  19  -4   18.90    2.70
   4  19  -4   14.90    2.30
  -4  19   4   16.00    2.20
  -3  19   4    2.40    1.20
   3  19  -4    1.50    1.30
  -2  19   4  499.65   12.60
   2  19  -4  522.75   13.70
  -1  19   4  276.07    7.60
   1  19  -4  276.87    8.30
   0  19   4   82.99    3.30
   0  19  -4   80.59    3.80
  -1  19  -4  204.88    6.80
   1  19   4  200.98    6.40
  -2  19  -4   82.79    4.00
  -2  19  -4   76.19    2.30
   2  19   4   78.99    3.80
  -3  19  -4  392.96   11.40
   3  19   4  378.56   11.30
  -4  19  -4    1.90    1.50
   4  19   4    1.80    1.70
  -5  19  -4  102.09    5.90
   5  19   4   94.39    5.30
  -6  19  -4    4.30    2.30
   6  19   4    5.10    2.40
  -7  19  -4   30.70    4.60
   7  19   4   30.20    4.20
   8  19   4   -0.10    2.70
  -8  19  -4    2.80    3.40
   8  20  -4    3.40    2.60
   7  20  -4    4.60    2.30
   6  20  -4    4.50    2.20
  -5  20   4   18.90    2.70
   5  20  -4   18.90    2.80
  -4  20   4   26.40    2.70
   4  20  -4   29.30    3.10
   3  20  -4  133.29    5.60
  -3  20   4  138.39    5.10
   2  20  -4    6.90    1.50
  -2  20   4    8.40    1.40
   1  20  -4   80.09    3.90
  -1  20   4   79.39    3.30
   0  20   4  112.49    4.20
   0  20  -4  122.09    4.80
   1  20   4    4.90    1.30
  -1  20  -4    2.90    1.30
   2  20   4   18.20    2.20
  -2  20  -4   22.80    2.60
  -2  20  -4   22.50    1.20
  -3  20  -4    4.70    1.70
   3  20   4    3.60    1.40
  -4  20  -4   28.00    3.50
   4  20   4   24.60    3.00
  -5  20  -4    2.90    1.90
   5  20   4    1.30    1.60
   6  20   4    6.60    2.50
  -6  20  -4    3.60    2.40
  -7  20  -4    3.20    2.90
   7  20   4    7.30    2.70
  -8  20  -4    9.10    4.00
   8  20   4    5.30    2.80
   8  21  -4   -0.10    2.10
   7  21  -4   13.70    3.00
   6  21  -4    1.70    1.90
   5  21  -4    7.90    2.00
   4  21  -4   31.80    3.30
  -4  21   4   37.60    3.20
   3  21  -4    7.30    1.80
  -3  21   4    8.70    1.60
   2  21  -4    0.30    1.10
  -2  21   4    1.80    1.00
  -1  21   4    3.20    1.10
   1  21  -4    4.40    1.40
   0  21  -4   70.19    3.60
   0  21   4   77.19    3.40
   1  21   4    1.40    1.00
  -1  21  -4    2.20    1.30
  -2  21  -4  178.38    5.60
  -2  21  -4  184.38    6.70
   2  21   4  189.58    6.50
   3  21   4  111.69    5.00
  -3  21  -4  100.59    5.10
  -4  21  -4   50.19    4.50
   4  21   4   50.39    3.80
   5  21   4   60.19    4.60
  -5  21  -4   51.59    4.90
  -6  21  -4   61.19    5.90
   6  21   4   65.79    5.60
   7  21   4    5.30    2.80
  -7  21  -4    8.70    3.40
   8  21   4   24.20    4.40
   8  22  -4    5.50    2.80
   7  22  -4    1.10    2.30
   6  22  -4    0.20    1.90
   5  22  -4   31.40    3.50
   4  22  -4    1.00    1.50
  -4  22   4    0.70    1.40
   3  22  -4    9.10    1.90
  -3  22   4    7.90    1.60
  -2  22   4   75.39    3.50
   2  22  -4   81.79    4.20
  -1  22   4   13.20    1.70
   1  22  -4   14.70    2.20
   0  22   4    7.50    1.50
   0  22  -4    7.00    1.60
  -1  22  -4   11.30    1.80
   1  22   4   11.90    1.80
   2  22   4    2.00    1.20
  -2  22  -4    1.40    1.30
  -3  22  -4   18.00    2.70
   3  22   4   17.70    2.40
  -4  22  -4   30.70    3.70
   4  22   4   32.20    3.40
  -5  22  -4   22.00    3.60
   5  22   4   22.20    3.40
   6  22   4    3.80    2.30
  -6  22  -4    1.30    2.40
   7  22   4   16.60    3.40
  -7  22  -4   14.80    3.90
   7  23  -4   34.20    4.50
   6  23  -4    4.00    2.20
   5  23  -4   20.30    3.00
   4  23  -4   -1.20    1.50
  -4  23   4    1.90    1.50
  -3  23   4   46.10    3.00
   3  23  -4   43.90    3.90
  -2  23   4   18.50    2.10
   2  23  -4   20.40    2.50
   1  23  -4    0.80    1.30
  -1  23   4    1.50    1.00
   0  23  -4    6.10    1.50
   0  23   4    5.70    1.40
   1  23   4   20.00    2.30
  -1  23  -4   21.70    2.70
  -2  23  -4   14.00    2.30
   2  23   4   10.80    2.00
   3  23   4   35.50    3.40
  -3  23  -4   35.30    3.60
  -4  23  -4    5.90    2.20
   4  23   4    3.00    1.80
  -5  23  -4   10.30    2.70
   5  23   4    6.30    2.40
   6  23   4   -2.00    1.70
  -6  23  -4    7.10    2.90
  -7  23  -4    0.30    2.80
   7  23   4    3.60    2.80
   7  24  -4   10.10    3.10
   6  24  -4   31.00    3.90
   5  24  -4   18.50    3.20
   4  24  -4   30.90    3.60
   3  24  -4    2.60    1.50
  -3  24   4    0.10    1.10
  -2  24   4   51.49    3.10
   2  24  -4   58.89    3.70
  -1  24   4    1.60    1.10
   1  24  -4    2.20    1.40
   0  24  -4   27.00    2.70
   0  24   4   25.80    2.60
   1  24   4   52.19    3.20
  -1  24  -4   55.79    3.60
   2  24   4   15.10    2.30
  -2  24  -4   12.10    2.10
  -3  24  -4    1.00    1.40
   3  24   4    1.00    1.40
  -4  24  -4   24.80    3.60
   4  24   4   22.10    3.10
  -5  24  -4    1.80    2.30
   5  24   4    1.50    1.70
   6  24   4    3.40    2.50
  -6  24  -4   -1.90    2.20
   7  24   4    5.40    2.70
   7  25  -4    2.00    2.40
   6  25  -4    2.80    2.10
   5  25  -4    0.50    1.90
   4  25  -4    0.80    1.50
  -3  25   4   18.70    2.40
   3  25  -4   19.50    2.70
   2  25  -4    1.40    1.20
  -2  25   4    1.90    1.20
   1  25  -4   13.70    2.30
  -1  25   4   11.60    1.80
   0  25   4   47.40    3.10
   0  25  -4   58.89    3.60
  -1  25  -4    9.70    2.00
   1  25   4    9.90    1.80
   2  25   4   48.00    3.40
  -2  25  -4   50.59    4.20
   3  25   4    0.50    1.30
  -3  25  -4   -0.40    1.30
  -4  25  -4    7.20    2.30
   4  25   4   10.00    2.40
  -5  25  -4   -1.00    1.90
   5  25   4    2.20    2.00
  -6  25  -4   34.30    4.80
   6  25   4   45.10    4.90
   7  25   4    2.10    2.40
   7  26  -4   -2.00    2.30
   6  26  -4    0.90    2.10
   5  26  -4    5.80    2.50
   4  26  -4   -0.30    1.40
   3  26  -4    4.00    1.90
  -3  26   4    4.80    1.80
   2  26  -4    1.00    1.50
  -2  26   4   -0.10    1.10
  -1  26   4    2.40    1.30
   1  26  -4   -0.10    1.30
   0  26  -4    6.60    1.70
   0  26   4    9.90    1.80
  -1  26  -4   43.10    3.90
   1  26   4   42.60    3.00
  -2  26  -4  179.98    7.20
   2  26   4  171.38    6.70
   3  26   4   27.80    3.20
  -3  26  -4   26.90    3.40
   4  26   4   22.90    3.10
  -4  26  -4   23.20    3.70
  -5  26  -4   36.70    4.60
   5  26   4   35.20    4.10
  -6  26  -4   59.49    6.20
   6  26   4   57.09    5.70
   6  27  -4   -0.80    2.20
   5  27  -4    5.80    2.30
   4  27  -4   61.99    4.60
   3  27  -4    2.00    1.50
  -2  27   4   31.20    3.00
   2  27  -4   24.30    3.10
   1  27  -4   13.00    2.40
  -1  27   4    8.70    1.80
   0  27   4   14.40    2.10
   0  27  -4   10.70    2.20
  -1  27  -4   61.29    4.10
   1  27   4   59.59    3.60
   2  27   4    3.70    1.40
  -2  27  -4    4.90    1.90
  -3  27  -4   33.80    3.80
   3  27   4   40.40    3.80
  -4  27  -4    7.50    2.50
   4  27   4    4.40    2.20
  -5  27  -4   52.99    5.40
   5  27   4   58.79    5.40
   6  27   4    4.60    2.50
   6  28  -4    0.60    2.30
   5  28  -4   11.50    2.70
   4  28  -4   37.80    4.20
   3  28  -4    7.00    2.20
  -2  28   4   -1.70    1.10
   2  28  -4   -0.20    1.40
   1  28  -4   -0.10    1.30
  -1  28   4    3.60    1.50
   0  28  -4   62.89    4.20
   0  28   4   66.09    3.80
   1  28   4    7.10    1.80
  -1  28  -4    8.80    2.20
   2  28   4   25.10    3.10
  -2  28  -4   20.50    3.00
   3  28   4    0.10    1.40
  -3  28  -4    0.90    1.60
  -4  28  -4   32.80    4.40
   4  28   4   27.90    3.60
  -5  28  -4    6.00    3.00
   5  28   4    5.20    2.50
   6  28   4    5.40    2.70
   6  29  -4   -0.90    2.10
   5  29  -4  106.69    6.50
   4  29  -4    6.10    2.10
   3  29  -4  239.78    9.10
   2  29  -4   10.50    2.40
  -1  29   4  166.18    6.60
   1  29  -4  174.98    7.20
   0  29   4   17.30    2.40
   0  29  -4   16.20    2.60
   1  29   4  112.39    5.40
  -1  29  -4  112.89    5.70
  -2  29  -4   27.10    3.50
   2  29   4   22.30    2.90
   3  29   4  100.69    5.50
  -3  29  -4   98.09    5.80
  -4  29  -4   80.59    5.80
   4  29   4   78.09    5.30
  -5  29  -4   10.90    3.30
   5  29   4    8.50    2.90
   5  30  -4    9.10    2.70
   4  30  -4    5.70    2.30
   3  30  -4    0.70    1.70
   2  30  -4    0.90    1.50
   1  30  -4   -0.60    1.20
  -1  30   4    0.50    1.30
   0  30   4    3.90    1.60
   0  30  -4    5.60    2.00
   1  30   4    2.60    1.70
  -1  30  -4    0.90    1.50
   2  30   4   -1.30    1.40
  -2  30  -4   -0.60    1.70
  -3  30  -4    7.80    2.40
   3  30   4   12.00    2.60
   4  30   4   19.70    3.40
  -4  30  -4   27.70    4.00
   5  30   4   -0.30    2.10
   5  31  -4    5.40    2.60
   4  31  -4   78.79    5.40
   3  31  -4    7.60    2.50
   2  31  -4   85.49    5.40
   1  31  -4    1.30    1.50
  -1  31   4    0.50    1.70
   0  31   4   20.90    2.70
   0  31  -4   22.80    3.30
   1  31   4    5.80    1.90
  -1  31  -4    3.70    1.90
  -2  31  -4   19.90    3.30
   2  31   4   21.10    3.00
  -3  31  -4   11.20    2.80
   3  31   4    8.20    2.30
  -4  31  -4   18.60    3.80
   4  31   4   20.00    3.50
   5  31   4   -1.70    2.20
   4  32  -4   22.20    3.50
   3  32  -4   12.20    2.80
   2  32  -4    3.80    2.10
   1  32  -4   15.40    2.80
   0  32   4   11.40    2.40
   0  32  -4   18.60    3.10
   1  32   4   24.80    3.20
  -1  32  -4   29.30    3.60
   2  32   4    0.80    1.70
  -2  32  -4    4.30    2.20
  -3  32  -4    0.70    2.00
   3  32   4    2.50    1.90
  -4  32  -4    8.40    3.10
   4  32   4    5.40    2.40
   4  33  -4    1.80    2.40
   3  33  -4   10.80    2.80
   2  33  -4    4.40    2.10
   1  33  -4   43.50    4.50
   0  33  -4    3.50    2.00
   0  33   4    5.10    2.20
   1  33   4   -1.00    1.60
  -1  33  -4    0.00    1.80
  -2  33  -4    6.20    2.60
   2  33   4    3.90    2.10
  -3  33  -4    6.00    2.60
   3  33   4    3.10    2.10
   4  33   4    0.90    2.10
   3  34  -4   26.80    3.80
   2  34  -4    8.20    2.70
   1  34  -4   54.29    5.10
   0  34  -4   19.40    3.40
   1  34   4    3.40    2.10
  -1  34  -4    5.70    2.50
   2  34   4    0.00    1.70
  -2  34  -4    2.30    2.30
  -3  34  -4    0.70    2.30
   3  34   4   -1.10    1.80
   2  35  -4   -0.10    1.90
   1  35  -4    0.40    2.10
   0  35  -4   32.00    4.10
  -1  35  -4    8.40    2.60
   2  35   4   52.49    4.90
  -2  35  -4   62.69    6.00
   1  36  -4    5.80    2.50
   0  36  -4    7.40    2.70
   9   0  -5    0.90    1.90
   8   0  -5    0.70    1.60
  -7   0   5   -2.10    1.40
  -6   0   5    3.50    1.50
  -5   0   5    2.20    1.20
  -4   0   5   -0.70    0.80
   3   0  -5    0.30    0.80
   2   0  -5    0.10    0.50
   2   0  -5    0.50    0.60
   2   0  -5    0.90    0.70
   1   0  -5   -0.30    0.30
  -1   0   5    0.00    0.30
  -1   0   5    0.30    0.60
   1   0  -5    0.00    0.50
   0   0   5   -0.30    0.50
   0   0   5    0.50    0.40
   0   0  -5   -0.20    0.50
   0   0  -5   -0.40    0.40
   1   0   5    1.10    0.80
   1   0   5   -0.60    0.50
  -1   0  -5    0.70    0.70
  -1   0  -5    0.70    0.50
   2   0   5    1.10    0.50
  -2   0  -5    0.60    0.90
  -3   0  -5    0.20    1.10
  -4   0  -5    1.80    1.30
  -5   0  -5    0.80    1.50
  -6   0  -5    2.50    1.90
  -7   0  -5    0.40    1.90
  -8   0  -5    1.60    2.60
  -9   0  -5   -2.00    2.60
   9  -1  -5    8.60    2.50
   9   1  -5   13.00    2.80
   8  -1  -5   19.70    2.80
   8   1  -5   19.90    2.80
   7  -1  -5   11.60    2.10
  -7   1   5   13.60    2.50
  -6  -1   5  192.08    7.10
  -6   1   5  163.68    6.60
  -5  -1   5  159.48    5.90
  -5   1   5  155.38    5.80
   4  -1  -5   68.59    3.00
  -4   1   5   62.59    3.10
   3  -1  -5  144.09    4.60
  -3   1   5  152.58    4.50
   2  -1  -5  190.58    5.10
   2  -1  -5  192.38    4.90
   2   1  -5  188.58    5.30
   2   1  -5  191.38    5.10
   2   1  -5  187.58    4.90
   1  -1  -5  131.89    3.00
  -1  -1   5  127.99    3.30
   1  -1  -5  124.99    3.50
  -1  -1   5  126.69    3.70
   1   1  -5  124.19    3.60
  -1   1   5  127.99    3.10
   1   1  -5  127.49    3.20
  -1   1   5  130.09    3.60
   0  -1  -5  277.57    6.80
   0  -1  -5  285.37    6.70
   0  -1   5  300.37    6.80
   0   1  -5  284.87    6.80
   0   1   5  293.27    6.80
   0   1   5  282.97    6.60
   0   1  -5  280.37    6.70
   1  -1   5  928.91   19.50
   1  -1   5  903.41   20.00
  -1  -1  -5  888.61   20.10
  -1  -1  -5  857.51   19.60
  -1   1  -5  878.41   20.00
  -1   1  -5  886.41   19.50
   1   1   5  933.71   20.10
   1   1   5  881.91   19.70
  -2  -1  -5    1.20    0.90
   2  -1   5    1.40    0.50
  -2   1  -5    1.60    0.90
  -3  -1  -5   40.20    2.80
  -3   1  -5   27.90    2.50
  -4  -1  -5    5.20    1.60
  -4   1  -5    4.10    1.60
  -5  -1  -5  132.49    6.20
  -5   1  -5  130.09    6.10
  -6  -1  -5    2.80    1.70
  -6   1  -5    3.30    2.00
  -7  -1  -5    9.20    2.60
  -7   1  -5   18.60    3.50
  -8  -1  -5   -1.70    2.20
  -8   1  -5    1.10    2.40
  -9  -1  -5   19.70    4.50
  -9   1  -5   16.40    4.00
   9   2  -5    2.80    2.10
   8  -2  -5    0.40    1.50
  -8   2   5   -0.10    1.90
   7  -2  -5   -1.00    1.20
  -7   2   5    2.70    1.70
   6  -2  -5   21.70    2.30
  -6   2   5   21.50    2.70
   5  -2  -5   15.50    1.90
  -5   2   5   18.20    2.20
   4  -2  -5    1.10    0.90
  -4   2   5    1.30    1.00
   3  -2  -5    0.50    0.70
   3  -2  -5    0.90    0.70
  -3   2   5    1.60    0.70
   2  -2  -5  227.48    5.80
   2  -2  -5  218.18    5.50
  -2   2   5  227.78    6.50
   2   2  -5  219.88    5.70
  -1  -2   5  163.38    4.90
   1  -2  -5  184.78    4.80
   1  -2  -5  190.88    4.10
   1   2  -5  187.18    4.60
  -1   2   5  195.08    4.90
   1   2  -5  183.08    4.90
  -1   2   5  189.28    4.10
   0  -2   5    4.30    0.60
   0  -2   5    3.70    0.60
   0  -2  -5    3.20    0.60
   0  -2  -5    4.40    0.70
   0   2   5    6.00    0.70
   0   2   5    3.60    0.70
   0   2  -5    4.20    0.70
   0   2  -5    3.90    0.60
  -1  -2  -5   11.90    1.10
  -1  -2  -5   10.10    1.20
   1  -2   5   10.60    1.10
   1  -2   5   10.20    0.90
  -1   2  -5   12.60    1.30
   1   2   5   11.40    1.20
  -1   2  -5   11.20    0.90
   1   2   5   11.40    1.00
   2  -2   5   49.20    1.80
  -2  -2  -5   47.80    2.60
  -2   2  -5   43.90    2.50
  -3  -2  -5   13.00    2.00
  -3   2  -5   13.00    1.80
  -4  -2  -5   14.40    2.20
  -4   2  -5   26.20    3.00
  -5  -2  -5   36.20    3.80
  -5   2  -5   31.60    3.40
  -6  -2  -5    0.20    1.50
  -6   2  -5    2.40    2.00
  -7  -2  -5    8.90    2.80
  -7   2  -5    4.30    2.40
  -8  -2  -5    4.90    2.50
  -8   2  -5    5.20    2.80
  -9  -2  -5    7.10    3.50
  -9   2  -5    4.90    3.40
   9   3  -5   -3.60    1.70
   8  -3  -5   18.40    2.60
  -8   3   5   13.00    2.90
   7  -3  -5   12.60    2.10
  -7   3   5   15.50    2.70
   6  -3  -5   10.20    1.70
  -6   3   5    5.90    1.80
   5  -3  -5    9.50    1.50
  -5   3   5   11.80    1.90
   4  -3  -5  338.87    8.90
  -4   3   5  349.47    9.30
   3  -3  -5    0.70    0.70
   3  -3  -5    1.60    0.70
  -3   3   5    0.50    0.70
   2  -3  -5  158.48    4.00
   2  -3  -5  158.58    4.30
  -2   3   5  156.48    3.90
   2   3  -5  144.89    4.30
   1  -3  -5    6.70    0.90
   1   3  -5    7.90    0.80
   1   3  -5    9.10    1.00
  -1   3   5    6.90    0.80
   0  -3  -5   63.99    2.20
   0  -3   5   66.39    2.10
   0  -3   5   66.39    2.10
   0  -3  -5   60.29    2.00
   0   3  -5   66.29    2.20
   0   3   5   62.99    2.20
   0   3   5   63.79    2.00
   0   3  -5   65.09    2.10
   1  -3   5  236.18    5.80
  -1  -3  -5  255.57    6.50
   1  -3   5  231.18    6.30
   1   3   5  268.17    7.30
   1   3   5  247.18    6.20
  -1   3  -5  239.98    5.80
   2  -3   5   42.20    1.60
  -2   3  -5   40.50    2.30
   3  -3   5   10.50    1.00
  -3  -3  -5    9.00    1.70
  -3   3  -5    8.80    1.50
  -4   3  -5  207.18    7.40
  -5  -3  -5    8.50    2.10
  -5   3  -5    9.00    2.00
  -6  -3  -5   19.60    3.20
  -6   3  -5   19.80    3.30
  -7  -3  -5    1.10    2.00
  -7   3  -5    5.10    2.50
  -8  -3  -5    1.80    2.20
  -8   3  -5    1.90    2.40
  -9  -3  -5   12.10    3.60
  -9   3  -5    5.70    3.30
  10   4  -5    9.30    3.00
  -9   4   5    5.10    2.70
   8  -4  -5   12.00    2.20
  -8   4   5    6.80    2.40
   7  -4  -5   12.70    2.00
  -7   4   5   15.20    2.70
   6  -4  -5   22.30    2.20
  -6   4   5   20.00    2.60
   5  -4  -5   27.90    2.20
  -5   4   5   31.40    2.80
   4  -4  -5  106.99    3.80
  -4   4   5  116.09    4.10
   3  -4  -5   -0.30    0.60
   3  -4  -5    0.30    0.60
  -3   4   5    0.70    0.70
   3   4  -5    3.40    0.90
   2  -4  -5   60.09    1.90
   2  -4  -5   60.59    2.20
  -2   4   5   59.89    1.90
  -2   4   5   58.39    2.20
   2   4  -5   56.99    2.30
   1  -4  -5   38.00    1.60
  -1  -4   5   35.80    1.60
   1   4  -5   36.00    1.80
   1   4  -5   38.30    1.60
  -1   4   5   35.00    1.80
   0  -4  -5   64.99    2.10
   0  -4   5   68.79    2.30
   0  -4  -5   61.39    2.20
   0  -4   5   62.09    2.20
   0   4   5   64.49    2.20
   0   4  -5   64.19    2.30
   0   4   5   64.79    2.10
   0   4  -5   63.49    2.10
  -1  -4  -5   75.29    2.80
   1  -4   5   75.49    2.20
  -1   4  -5   73.99    2.70
  -1   4  -5   72.79    2.20
  -2  -4  -5   11.50    1.60
   2  -4   5   12.00    0.90
  -2   4  -5   10.80    1.60
   3  -4   5    8.80    0.90
  -3  -4  -5   10.10    1.70
  -3   4  -5    6.20    1.40
  -4   4  -5   82.39    4.20
  -5  -4  -5   19.40    2.70
  -5   4  -5   18.20    2.80
  -6  -4  -5   10.50    2.60
  -6   4  -5   16.30    3.10
  -7  -4  -5    4.70    2.20
  -7   4  -5    4.30    2.50
  -8  -4  -5    9.10    3.30
  -8   4  -5    5.40    2.70
  -9  -4  -5    3.80    2.80
  -9   4  -5   -2.10    2.60
  10   5  -5   -3.10    2.20
  10   5  -5    4.90    2.60
  -9   5   5   -1.10    2.10
   8  -5  -5    8.00    1.90
  -8   5   5    8.50    2.60
   7  -5  -5    1.60    1.30
  -7   5   5    1.70    1.70
   6  -5  -5   17.50    2.00
  -6   5   5   22.50    2.70
   5  -5  -5   12.60    1.50
  -5   5   5   10.40    1.70
   4  -5  -5  124.49    4.10
  -4   5   5  126.49    4.40
   3  -5  -5    2.00    0.70
   3  -5  -5    1.90    0.70
  -3   5   5    2.60    0.80
   3   5  -5    1.30    0.90
   2  -5  -5  189.18    4.40
   2  -5  -5  182.78    4.90
  -2   5   5  187.98    5.00
   2   5  -5  194.08    5.30
  -2   5   5  178.68    4.50
   1  -5  -5    4.50    0.70
   1   5  -5    4.00    0.70
   0  -5  -5   38.40    1.50
   0  -5  -5   36.80    1.60
   0  -5   5   39.40    1.70
   0   5   5   38.90    1.70
   0   5   5   42.10    1.60
   0   5  -5   42.70    1.60
   0   5  -5   37.40    1.70
   1  -5   5    9.80    0.80
  -1  -5  -5    6.00    1.00
  -1   5  -5    8.80    1.10
  -1   5  -5   10.10    0.80
  -2  -5  -5   56.69    2.90
   2  -5   5   57.69    1.80
  -2   5  -5   54.09    2.80
   3  -5   5   11.70    1.00
  -3  -5  -5    6.90    1.50
  -3   5  -5   10.60    1.80
  -4  -5  -5  133.79    5.70
  -4   5  -5  127.99    5.50
  -5  -5  -5   11.60    2.30
  -5   5  -5   11.10    2.30
  -6  -5  -5   34.00    3.90
  -6   5  -5   47.00    4.60
  -7  -5  -5    1.80    2.20
  -7   5  -5    4.50    2.30
  -8  -5  -5   11.50    3.40
  -8   5  -5   10.50    3.20
  -9  -5  -5    1.40    2.70
  -9   5  -5    1.40    2.70
  10   6  -5    0.20    2.60
  10   6  -5   -0.70    2.70
  -8   6   5    3.40    2.30
   7  -6  -5   16.80    2.20
  -7   6   5   15.80    2.80
   6  -6  -5    0.20    1.00
  -6   6   5   -1.00    1.10
   5  -6  -5   33.90    2.20
  -5   6   5   37.30    2.70
   4  -6  -5    1.70    0.80
  -4   6   5    2.00    1.00
   4   6  -5    1.10    1.10
   3  -6  -5   35.00    1.70
   3  -6  -5   36.80    1.70
  -3   6   5   35.10    1.80
   3   6  -5   37.90    2.10
   2  -6  -5    1.10    0.60
   2  -6  -5    1.30    0.30
  -2   6   5    3.20    0.70
  -2   6   5    0.90    0.50
   2   6  -5    1.10    0.80
   1  -6  -5   51.59    1.90
   1   6  -5   49.70    2.00
  -1   6   5   48.80    1.30
   0  -6  -5    9.90    1.00
   0   6   5    8.30    1.00
   0   6  -5    9.90    1.00
   0   6  -5    9.00    0.90
   0   6   5   10.60    1.00
  -1  -6  -5  399.06    9.90
   1  -6   5  412.76    9.20
  -1   6  -5  405.26    9.10
  -1   6  -5  395.36    9.90
   2  -6   5   74.79    2.10
  -2  -6  -5   77.19    3.40
  -2   6  -5   72.79    3.30
  -3  -6  -5  228.88    7.30
   3  -6   5  226.98    5.40
  -3   6  -5  219.48    7.20
   4  -6   5    4.00    0.70
  -4  -6  -5    3.50    1.50
  -4   6  -5    4.40    1.60
  -5  -6  -5  115.09    5.70
  -5   6  -5  114.39    5.70
  -6  -6  -5  395.86   13.20
  -6   6  -5  397.46   12.90
  -7  -6  -5    0.60    2.10
  -7   6  -5    0.90    1.90
  -8  -6  -5   10.20    3.10
  -8   6  -5   11.00    3.10
  -9  -6  -5   -0.50    2.60
  -9   6  -5    0.70    2.90
   9   7  -5    2.70    2.30
  -8   7   5   40.40    4.40
   7  -7  -5    9.40    1.70
  -7   7   5    8.40    2.20
   6  -7  -5   21.90    2.10
  -6   7   5   24.70    2.70
   5  -7  -5    8.00    1.30
  -5   7   5    7.50    1.60
   4  -7  -5  352.96    8.80
   4   7  -5  361.06    9.90
  -4   7   5  341.97    9.30
   3  -7  -5   10.50    1.00
   3  -7  -5   11.80    1.20
   3   7  -5   12.60    1.50
  -3   7   5   10.90    1.20
   2  -7  -5    8.10    0.90
   2  -7  -5    7.30    0.60
  -2   7   5    8.30    0.80
  -2   7   5    7.30    0.90
   2   7  -5    8.70    1.20
   1  -7  -5   43.40    1.80
  -1   7   5   42.40    1.20
   1   7  -5   39.30    1.90
  -1   7   5   47.80    1.90
   0   7  -5   86.89    2.80
   0   7  -5   88.19    2.90
   0   7   5   90.49    2.80
  -1  -7  -5    8.00    1.10
  -1   7  -5    8.20    0.70
  -1   7  -5    7.70    1.10
   2  -7   5   74.89    2.10
  -2  -7  -5   71.29    3.30
  -2   7  -5   78.39    3.40
  -2   7  -5   72.79    2.10
   3  -7   5   12.80    0.80
  -3  -7  -5    8.60    1.70
  -3   7  -5   13.10    1.90
   4  -7   5   90.19    2.80
  -4  -7  -5   82.39    4.60
  -4   7  -5   96.39    4.70
  -5  -7  -5    3.60    1.80
  -5   7  -5    1.70    1.50
  -6  -7  -5  159.98    7.60
  -6   7  -5  145.29    7.20
  -7  -7  -5   17.00    3.30
  -7   7  -5   16.60    3.30
  -8  -7  -5    7.60    2.80
  -8   7  -5   12.80    3.50
  -9  -7  -5    1.60    3.00
  -9   7  -5   -1.20    2.80
   9   8  -5    0.10    2.30
  -8   8   5    2.40    2.10
   8   8  -5    1.80    1.70
   7  -8  -5   14.80    1.90
  -7   8   5   15.00    2.70
   6  -8  -5   18.00    1.90
   6   8  -5   17.30    2.60
  -6   8   5   19.10    2.50
   5  -8  -5   63.59    2.70
   5   8  -5   53.09    3.50
  -5   8   5   59.49    3.40
   4  -8  -5    3.20    0.80
  -4   8   5    3.60    1.10
   4   8  -5    4.10    1.30
   3  -8  -5  330.57    8.00
   3  -8  -5  340.37    8.10
  -3   8   5  332.07    8.30
   3   8  -5  335.17    9.10
   2  -8  -5   30.00    1.10
   2  -8  -5   32.30    1.50
  -2   8   5   30.40    1.40
   2   8  -5   27.90    1.80
  -2   8   5   29.80    1.50
   1  -8  -5  556.74   12.60
  -1   8   5  551.04   12.00
  -1   8   5  544.85   12.90
   1   8  -5  546.55   12.90
   0   8  -5  101.29    3.10
   0   8  -5  102.19    3.30
   0   8   5   96.09    3.10
   0   8   5   99.59    2.90
  -1  -8  -5  170.28    5.00
  -1   8  -5  159.58    4.20
  -1   8  -5  178.48    5.10
   2  -8   5    0.80    0.40
  -2  -8  -5    0.80    0.90
  -2   8  -5    1.00    0.30
  -2   8  -5    2.00    0.90
  -3  -8  -5   15.70    2.10
   3  -8   5   17.40    0.90
  -3   8  -5   17.10    2.20
   4  -8   5    5.90    0.70
  -4  -8  -5    3.30    1.60
  -4   8  -5    3.80    1.60
  -5  -8  -5    4.70    1.90
  -5   8  -5    5.60    1.80
  -6  -8  -5   66.29    4.90
  -6   8  -5   70.29    5.00
  -7  -8  -5    3.30    2.40
  -7   8  -5    4.30    2.30
  -8  -8  -5  103.79    7.20
  -8   8  -5   88.99    7.60
  -9  -8  -5    3.50    3.10
  -9   8  -5   -1.00    2.80
   9   9  -5    4.10    2.50
   8   9  -5    0.30    2.00
  -8   9   5    0.50    2.00
   7   9  -5   51.89    4.60
  -7   9   5   60.19    4.30
   6  -9  -5   21.10    1.90
   6   9  -5   21.80    2.90
  -6   9   5   24.00    2.70
   5  -9  -5  219.28    6.10
   5   9  -5  224.48    7.60
  -5   9   5  218.38    7.10
   4  -9  -5    8.00    1.10
   4   9  -5    6.80    1.60
  -4   9   5    8.10    1.40
   3  -9  -5  803.22   17.90
   3  -9  -5  810.22   17.80
  -3   9   5  792.32   18.20
   3   9  -5  798.72   19.00
   2  -9  -5   35.40    1.60
   2  -9  -5   36.60    1.30
  -2   9   5   37.10    1.50
  -2   9   5   36.10    1.80
   2   9  -5   32.40    1.90
   1  -9  -5 1302.57   28.30
   1  -9  -5 1352.86   28.80
  -1   9   5 1304.17   28.20
   1   9  -5 1314.97   29.10
   0   9   5   58.79    2.40
   0   9  -5   61.49    2.50
   0   9   5   61.29    2.10
  -1   9  -5   35.80    2.00
  -1   9  -5   34.60    1.40
  -2  -9  -5  112.99    4.30
  -2   9  -5  105.39    2.60
  -2   9  -5   96.19    3.90
  -3  -9  -5   44.20    3.00
  -3   9  -5   44.10    3.00
   4  -9   5   81.19    2.20
  -4  -9  -5   76.99    4.40
  -4   9  -5   78.29    4.30
  -5  -9  -5   18.70    2.80
  -5   9  -5   17.50    2.70
  -6  -9  -5    7.80    2.30
  -6   9  -5    5.30    2.30
  -7  -9  -5    0.00    2.20
  -7   9  -5   -0.40    1.70
  -8  -9  -5   10.00    3.40
  -8   9  -5    9.30    3.20
  -9   9  -5    0.80    3.20
   9  10  -5    0.30    2.50
   8  10  -5    8.80    2.80
  -7  10   5   -0.70    1.60
   7  10  -5    1.40    1.80
   6 -10  -5    1.60    1.00
  -6  10   5    1.10    1.30
   6  10  -5    0.70    1.40
   5 -10  -5   73.39    2.90
   5  10  -5   76.89    4.20
  -5  10   5   73.49    3.80
   4 -10  -5    2.20    0.70
  -4  10   5    0.90    0.90
   4  10  -5    1.90    1.10
   3 -10  -5  139.79    4.00
   3 -10  -5  147.49    4.10
  -3  10   5  149.09    4.40
   3  10  -5  138.19    5.00
   2 -10  -5    0.70    0.60
   2 -10  -5   -0.10    0.40
   2  10  -5    0.70    0.70
  -2  10   5    1.00    0.50
   1 -10  -5  334.87    8.30
   1 -10  -5  343.67    7.90
   1  10  -5  343.77    8.70
  -1  10   5  329.87    7.80
   0  10  -5  101.69    3.50
   0  10   5   98.69    3.30
   0  10   5   96.79    3.00
  -1  10  -5  158.28    4.90
  -1  10  -5  153.08    4.00
  -2  10  -5    6.90    0.50
  -2  10  -5    7.70    1.40
  -3 -10  -5  314.27    9.50
  -3  10  -5  314.67    9.30
  -4 -10  -5    5.90    1.90
  -4  10  -5    4.50    1.50
  -5 -10  -5  149.59    6.80
  -5  10  -5  142.89    6.50
  -6 -10  -5   17.40    3.00
  -6  10  -5   16.50    3.10
  -7 -10  -5   13.80    3.10
  -7  10  -5   16.30    3.40
  -8 -10  -5    7.60    3.00
  -8  10  -5   14.90    3.70
  -9  10  -5   13.30    4.10
   9  11  -5   -2.10    1.70
   8  11  -5   -2.50    1.80
   7  11  -5   19.40    3.10
  -7  11   5   20.80    3.00
   6 -11  -5   17.60    1.70
   6  11  -5   18.40    2.60
  -6  11   5   15.30    2.40
   5 -11  -5   28.50    1.80
   5  11  -5   36.10    3.20
  -5  11   5   29.10    2.60
   4 -11  -5   21.80    1.40
   4  11  -5   19.40    2.30
  -4  11   5   24.20    2.10
   3 -11  -5  215.38    5.40
   3 -11  -5  214.48    5.50
   3  11  -5  217.18    6.70
  -3  11   5  205.18    5.90
   2 -11  -5   66.09    2.10
   2 -11  -5   63.49    2.30
   2  11  -5   62.19    2.90
  -2  11   5   61.89    2.20
   1 -11  -5  370.66    8.60
  -1  11   5  356.66    8.50
   1  11  -5  379.06    9.40
   0  11   5    1.20    0.60
   0  11  -5   -0.10    0.70
  -1  11  -5  303.17    8.20
  -1  11  -5  300.77    7.20
   1  11   5  311.37    8.00
  -2  11  -5   19.00    1.90
  -2  11  -5   22.10    0.80
  -3  11  -5  143.79    5.60
  -4 -11  -5   33.10    3.30
  -4  11  -5   46.20    3.80
  -5 -11  -5    2.60    1.80
  -5  11  -5    0.40    1.40
  -6 -11  -5   53.39    5.00
  -6  11  -5   49.50    4.70
  -7 -11  -5   11.60    2.90
  -7  11  -5   14.00    3.30
  -8  11  -5   55.39    6.00
  -9  11  -5    2.20    3.10
   9  12  -5    2.60    2.70
   8  12  -5    0.50    2.10
  -7  12   5    2.00    1.80
   7  12  -5    2.30    2.00
  -6  12   5    1.00    1.40
   6  12  -5    1.30    1.60
   5 -12  -5    4.50    0.90
  -5  12   5    2.60    1.30
   5  12  -5    3.20    1.50
   4 -12  -5    0.00    0.60
   4  12  -5    2.40    1.20
  -4  12   5    0.40    1.00
   3 -12  -5  101.09    3.80
   3 -12  -5  110.19    3.40
  -3  12   5  105.49    3.70
   3  12  -5  118.69    4.40
   2 -12  -5  180.48    4.60
   2 -12  -5  173.48    4.80
   2  12  -5  167.78    5.50
  -2  12   5  169.18    4.70
   1 -12  -5   43.70    1.90
   1  12  -5   43.40    2.30
  -1  12   5   46.90    1.80
   0  12   5  147.39    4.20
   0  12  -5  147.09    4.70
   1  12   5    1.20    0.70
  -1  12  -5    0.20    0.70
  -1  12  -5    0.90    0.50
  -2  12  -5  179.18    5.90
  -2  12  -5  179.28    4.10
  -3  12  -5   26.30    2.70
  -4  12  -5   22.70    2.70
  -5 -12  -5    3.20    1.70
  -5  12  -5    5.60    2.00
  -6  12  -5   -0.20    1.80
  -7  12  -5    5.40    2.50
  -8  12  -5    3.40    2.90
  -9  12  -5    7.00    3.50
   9  13  -5    4.40    2.50
   8  13  -5   39.10    4.50
  -7  13   5    9.60    3.40
   7  13  -5   11.60    2.80
  -6  13   5    4.20    1.70
   6  13  -5    7.90    2.10
   5 -13  -5    2.00    0.80
  -5  13   5    1.60    1.30
   5  13  -5   -0.70    1.30
   4 -13  -5   28.00    1.50
  -4  13   5   27.00    2.30
   4  13  -5   29.30    2.90
   3 -13  -5    6.70    0.90
   3  13  -5    7.00    1.40
  -3  13   5    7.40    1.10
   2 -13  -5   43.20    1.80
   2  13  -5   43.60    2.50
  -2  13   5   41.70    1.90
   1  13  -5    0.80    0.80
  -1  13   5    0.80    0.50
   0  13   5  111.59    3.40
   0  13  -5  100.69    3.80
  -1  13  -5   18.90    1.90
   1  13   5   11.70    1.40
  -1  13  -5   14.40    1.20
  -2  13  -5  160.78    5.70
  -2  13  -5  166.18    3.80
  -3  13  -5    7.00    1.70
  -4  13  -5  106.49    5.10
  -5  13  -5    5.10    2.10
  -6  13  -5   50.09    5.00
  -7  13  -5    5.60    2.70
  -8  13  -5  119.99    7.80
  -9  13  -5    8.70    3.80
   9  14  -5    2.00    2.60
   8  14  -5    9.40    2.70
   7  14  -5   13.30    2.90
  -6  14   5   13.90    2.20
   6  14  -5   13.90    2.60
   5 -14  -5    3.60    0.80
   5  14  -5    2.20    1.50
  -5  14   5    4.80    1.50
   4 -14  -5   19.20    1.40
   4  14  -5   13.80    2.20
  -4  14   5   23.00    2.10
   3 -14  -5   29.00    1.60
  -3  14   5   32.50    2.00
   3  14  -5   37.40    2.60
  -2  14   5   59.99    2.40
   2  14  -5   61.09    3.10
   1  14  -5    2.50    0.90
  -1  14   5    1.50    0.60
   0  14   5  257.67    6.70
   0  14  -5  251.47    7.30
   1  14   5   21.10    1.80
  -1  14  -5   22.70    1.40
  -1  14  -5   21.50    2.00
  -2  14  -5   36.10    1.20
  -2  14  -5   36.00    2.50
   2  14   5   36.00    2.40
  -3  14  -5   27.70    2.80
  -4  14  -5   81.89    4.50
  -5  14  -5    0.90    1.50
  -6  14  -5    4.80    2.20
  -7  14  -5   11.30    3.10
  -8  14  -5    2.60    2.90
  -9  14  -5    3.70    3.40
   9  15  -5    4.50    2.60
   8  15  -5    7.80    2.50
   7  15  -5   -1.00    1.80
   6  15  -5    7.60    2.30
  -6  15   5    4.50    1.80
   5  15  -5   12.50    2.30
  -5  15   5   14.00    2.10
   4 -15  -5    7.80    1.00
  -4  15   5    7.00    1.40
   4  15  -5    8.60    1.70
  -3  15   5    9.30    1.30
   3  15  -5    8.70    1.50
   2  15  -5   29.50    2.20
  -2  15   5   24.80    1.60
   1  15  -5   61.79    3.00
  -1  15   5   63.59    2.40
   0  15  -5    2.80    0.90
   0  15   5    1.60    0.70
  -1  15  -5  159.38    4.30
  -1  15  -5  145.59    5.20
   1  15   5  150.18    4.90
  -2  15  -5   54.29    3.10
   2  15   5   51.79    2.90
  -2  15  -5   50.19    1.50
  -3  15  -5  129.29    5.40
  -4  15  -5    9.20    1.90
  -5  15  -5  181.38    7.80
  -6  15  -5   11.60    2.90
  -7  15  -5   21.20    3.80
  -8  15  -5    2.40    2.80
  -9  15  -5   10.00    4.20
   9  16  -5    6.20    3.00
   8  16  -5    2.70    2.40
   7  16  -5    6.70    2.20
  -6  16   5    1.00    2.50
   6  16  -5    1.00    1.80
   5  16  -5   84.49    4.70
  -5  16   5   97.79    4.50
  -4  16   5   11.00    1.70
   4  16  -5    7.20    1.60
  -3  16   5    0.00    0.80
   3  16  -5    1.80    1.10
  -2  16   5   50.99    2.30
   2  16  -5   53.29    3.00
  -1  16   5  104.49    3.50
   1  16  -5  110.79    4.20
   0  16  -5    0.60    0.80
   0  16   5    2.40    0.80
  -1  16  -5   10.40    1.70
   1  16   5    8.70    1.30
   2  16   5   18.90    2.10
  -2  16  -5   23.60    2.50
  -2  16  -5   17.50    0.90
  -3  16  -5   13.20    2.00
   3  16   5   13.50    2.00
  -4  16  -5    2.10    1.60
  -5  16  -5    3.70    1.80
  -6  16  -5    3.60    2.10
  -7  16  -5    4.00    2.60
  -8  16  -5    7.50    3.40
   8  17  -5    2.00    2.30
   7  17  -5    4.90    2.30
   6  17  -5    2.60    1.90
   5  17  -5    6.90    1.80
  -5  17   5    7.50    1.90
   4  17  -5   90.29    4.50
  -4  17   5   89.19    4.00
   3  17  -5   24.80    2.60
  -3  17   5   27.50    2.30
   2  17  -5  135.59    5.20
  -2  17   5  135.79    4.30
   1  17  -5   87.49    3.80
  -1  17   5   87.89    3.20
   0  17   5    1.20    0.70
   0  17  -5    0.70    0.80
  -1  17  -5    0.50    0.80
   1  17   5    0.30    0.80
   2  17   5    3.10    1.20
  -2  17  -5    1.50    0.40
  -2  17  -5    2.30    1.10
  -3  17  -5    6.40    1.60
   3  17   5    5.70    1.50
  -4  17  -5   11.60    2.40
   4  17   5    7.30    1.90
  -5  17  -5   45.10    4.50
  -6  17  -5    3.10    2.20
  -7  17  -5   64.49    6.30
  -8  17  -5    3.40    3.10
   8  18  -5   -0.80    2.00
   7  18  -5    2.20    2.20
   6  18  -5    2.10    1.90
   5  18  -5   11.80    2.20
  -5  18   5   13.30    2.20
   4  18  -5   58.19    3.60
  -4  18   5   57.69    3.40
   3  18  -5    1.00    1.20
  -3  18   5    2.10    1.00
  -2  18   5    0.50    0.70
   2  18  -5    0.50    0.90
  -1  18   5  380.56    9.60
   1  18  -5  376.66   10.50
   0  18  -5    3.30    1.10
   0  18   5    2.80    0.90
   1  18   5  188.58    5.90
  -1  18  -5  187.98    6.40
  -2  18  -5    5.10    1.40
   2  18   5    4.60    1.40
  -2  18  -5    5.00    0.60
  -3  18  -5   79.09    4.30
   3  18   5   83.69    4.30
  -4  18  -5   20.60    3.00
   4  18   5   23.90    3.00
  -5  18  -5    4.20    2.20
   5  18   5    8.80    2.20
  -6  18  -5    0.50    2.10
   6  18   5   -0.30    1.90
  -7  18  -5   -2.50    2.10
   7  18   5    0.60    2.00
   8  18   5   -1.80    2.70
  -8  18  -5    1.40    3.00
   8  19  -5   16.00    3.70
   7  19  -5    6.40    2.50
   6  19  -5   26.30    3.40
   5  19  -5    4.80    1.90
  -5  19   5    1.00    2.40
   4  19  -5   87.49    4.60
  -4  19   5   90.39    4.10
   3  19  -5   34.20    3.30
  -3  19   5   42.50    2.60
  -2  19   5   35.60    2.10
   2  19  -5   35.90    2.70
  -1  19   5   32.60    2.00
   1  19  -5   35.00    2.60
   0  19  -5   77.49    3.70
   0  19   5   75.19    3.20
   1  19   5   78.79    3.50
  -1  19  -5   78.59    3.80
  -2  19  -5   80.79    2.40
   2  19   5   82.69    3.90
  -2  19  -5   89.19    4.30
   3  19   5  227.88    7.80
  -3  19  -5  226.68    8.00
   4  19   5    0.90    1.40
  -4  19  -5    3.00    1.70
  -5  19  -5  109.39    6.10
   5  19   5  109.79    5.90
   6  19   5   15.00    2.90
  -6  19  -5   15.80    3.50
  -7  19  -5   15.60    3.90
   7  19   5   17.90    3.70
   8  19   5   13.00    3.60
  -8  19  -5    7.60    3.60
   8  20  -5   10.20    3.10
   7  20  -5    2.10    2.20
   6  20  -5    1.60    1.70
   5  20  -5   13.60    2.50
   4  20  -5   -0.60    1.30
  -4  20   5    0.40    1.20
  -3  20   5   18.20    2.00
   3  20  -5   19.30    2.50
  -2  20   5   18.80    1.90
   2  20  -5   19.40    2.40
   1  20  -5   93.19    4.30
  -1  20   5   91.39    3.50
   0  20   5  470.25   11.90
   0  20  -5  477.65   12.70
   1  20   5    4.10    1.20
  -1  20  -5    3.70    1.30
  -2  20  -5  422.86   11.90
  -2  20  -5  399.76    9.30
   2  20   5  403.26   11.30
  -3  20  -5    1.10    1.20
   3  20   5   -0.20    1.30
  -4  20  -5  228.58    8.80
   4  20   5  230.88    8.30
   5  20   5   66.89    4.80
  -5  20  -5   75.69    5.20
   6  20   5    9.00    2.60
  -6  20  -5   15.60    3.40
  -7  20  -5   12.50    3.50
   7  20   5   20.70    3.70
   8  20   5    1.30    2.70
  -8  20  -5    1.10    3.20
   8  21  -5   -3.50    2.20
   7  21  -5   42.40    4.70
   6  21  -5    1.30    1.70
   5  21  -5   43.80    4.20
   4  21  -5    0.20    1.40
  -4  21   5   -0.20    1.20
   3  21  -5    7.40    1.80
  -3  21   5    9.30    1.60
   2  21  -5    9.30    1.80
  -2  21   5   11.80    1.60
  -1  21   5   93.59    3.60
   1  21  -5   84.19    4.20
   0  21  -5  167.48    6.10
   0  21   5  171.78    5.50
   1  21   5    8.60    1.50
  -1  21  -5    8.50    1.70
  -2  21  -5   -0.80    1.00
   2  21   5    1.10    1.10
   3  21   5   16.30    2.40
  -3  21  -5   19.90    2.70
  -4  21  -5    2.30    1.90
   4  21   5    0.20    1.60
  -5  21  -5   10.70    2.80
   5  21   5   16.30    2.90
  -6  21  -5    1.80    2.20
   6  21   5   -0.20    1.90
   7  21   5    5.20    2.90
  -7  21  -5   -1.60    2.30
   8  21   5   -2.00    2.10
  -8  21  -5   -0.40    3.30
   8  22  -5    3.40    2.80
   7  22  -5   17.80    3.50
   6  22  -5    5.70    2.30
   5  22  -5   27.70    3.60
   4  22  -5   26.20    3.20
   3  22  -5   42.70    3.80
  -3  22   5   47.50    2.90
  -2  22   5    8.40    1.50
   2  22  -5    5.00    1.50
   1  22  -5   13.80    2.10
  -1  22   5   16.50    1.80
   0  22  -5   35.90    2.70
   0  22   5   40.00    2.50
  -1  22  -5   10.50    1.90
   1  22   5   11.30    1.80
   2  22   5  325.27    9.70
  -2  22  -5  328.67   10.20
  -3  22  -5   27.90    3.30
   3  22   5   27.10    3.00
   4  22   5   24.80    3.20
  -4  22  -5   19.80    3.10
   5  22   5   34.70    3.90
  -5  22  -5   39.80    4.50
   6  22   5    4.90    2.40
  -6  22  -5    9.90    3.10
  -7  22  -5   29.00    4.90
   7  22   5   20.50    3.70
   7  23  -5   22.90    3.90
   6  23  -5   11.40    2.80
   5  23  -5   22.70    3.20
   4  23  -5   -0.90    1.20
  -3  23   5   30.70    2.70
   3  23  -5   31.30    3.20
  -2  23   5   30.60    2.50
   2  23  -5   31.20    3.10
  -1  23   5    1.30    1.00
   1  23  -5    1.50    1.20
   0  23  -5  123.99    5.20
   0  23   5  124.89    4.80
   1  23   5   -0.10    1.00
  -1  23  -5    1.20    1.30
  -2  23  -5   24.00    2.80
   2  23   5   23.30    2.60
  -3  23  -5   15.40    2.50
   3  23   5   15.80    2.40
  -4  23  -5   48.10    4.70
   4  23   5   48.40    4.40
  -5  23  -5   18.60    3.40
   5  23   5   12.70    2.60
   6  23   5   33.10    4.30
  -6  23  -5   38.30    4.80
  -7  23  -5   17.20    4.20
   7  23   5   11.40    3.50
   7  24  -5   11.00    3.10
   6  24  -5   17.20    3.10
   5  24  -5   -0.20    1.60
   4  24  -5   38.40    4.10
  -3  24   5    0.10    1.10
   3  24  -5   -1.30    1.20
   2  24  -5   47.10    3.50
  -2  24   5   53.09    3.00
  -1  24   5   33.40    2.40
   1  24  -5   31.80    3.20
   0  24   5   69.09    3.60
   0  24  -5   76.69    4.10
   1  24   5  121.59    4.90
  -1  24  -5  121.39    5.50
  -2  24  -5  160.28    6.70
   2  24   5  172.68    6.40
  -3  24  -5   22.70    3.10
   3  24   5   19.10    2.70
   4  24   5   22.80    3.10
  -4  24  -5   19.10    3.30
  -5  24  -5    8.30    2.50
   5  24   5    8.30    2.70
  -6  24  -5    0.50    2.50
   6  24   5    5.20    2.50
   7  24   5   11.50    3.40
  -7  24  -5    7.20    3.40
   7  25  -5   -1.90    2.20
   6  25  -5   11.30    3.00
   5  25  -5   -0.70    1.80
   4  25  -5    0.00    1.30
   3  25  -5    3.30    1.50
  -2  25   5    9.20    1.70
   2  25  -5    7.90    1.90
  -1  25   5   20.10    2.20
   1  25  -5   17.90    2.60
   0  25  -5   14.20    2.20
   0  25   5   14.30    2.00
   1  25   5   88.49    4.20
  -1  25  -5   87.79    4.70
   2  25   5   24.70    2.90
  -2  25  -5   23.80    3.10
   3  25   5    6.60    1.90
  -3  25  -5   10.60    2.40
  -4  25  -5    2.30    2.10
   4  25   5    1.60    1.60
  -5  25  -5    0.40    2.10
   5  25   5    2.10    2.10
   6  25   5    3.30    2.20
  -6  25  -5    5.80    3.00
   7  25   5    9.10    3.30
   7  26  -5   10.30    3.30
   6  26  -5    6.10    2.60
   5  26  -5   20.90    3.40
   4  26  -5    5.20    1.90
   3  26  -5    2.20    1.70
  -2  26   5    2.80    1.30
   2  26  -5   -0.70    1.30
   1  26  -5   17.10    2.60
  -1  26   5   14.40    2.10
   0  26  -5   17.10    2.70
   0  26   5   16.80    2.20
  -1  26  -5   13.70    2.40
   1  26   5   11.60    2.00
  -2  26  -5   11.50    2.20
   2  26   5   13.90    2.30
   3  26   5    7.80    2.10
  -3  26  -5   14.70    2.70
   4  26   5   33.90    3.80
  -4  26  -5   32.80    4.10
  -5  26  -5   -0.20    2.00
   5  26   5    0.80    1.70
  -6  26  -5    9.30    3.40
   6  26   5   10.60    3.20
   6  27  -5    2.40    2.40
   5  27  -5    1.70    1.80
   4  27  -5    4.80    2.10
   3  27  -5   21.00    2.90
   2  27  -5    6.30    2.00
  -2  27   5    5.80    1.70
   1  27  -5   68.19    4.30
  -1  27   5   64.19    3.70
   0  27  -5    3.30    1.60
   0  27   5    2.40    1.30
   1  27   5   43.40    3.10
  -1  27  -5   42.20    3.90
  -2  27  -5   50.89    4.60
   2  27   5   49.30    3.70
  -3  27  -5    1.30    1.80
   3  27   5   -0.90    1.50
  -4  27  -5   35.10    4.40
   4  27   5   25.00    3.40
   5  27   5   49.50    5.00
  -5  27  -5   41.50    5.00
  -6  27  -5   14.20    3.90
   6  27   5   18.60    3.40
   6  28  -5   28.10    4.10
   5  28  -5    4.10    2.40
   4  28  -5   29.70    3.60
   3  28  -5    0.50    1.50
   2  28  -5   59.59    4.30
  -1  28   5    0.80    1.20
   1  28  -5    1.20    1.40
   0  28  -5   72.39    4.60
   0  28   5   80.29    4.20
   1  28   5   63.39    3.90
  -1  28  -5   69.99    4.50
  -2  28  -5   11.70    2.60
   2  28   5   13.40    2.40
  -3  28  -5   13.50    2.80
   3  28   5    8.90    2.30
  -4  28  -5    1.10    2.10
   4  28   5    1.80    1.90
  -5  28  -5   27.90    4.30
   5  28   5   21.50    3.60
   6  28   5   18.70    3.80
   6  29  -5    0.20    2.50
   5  29  -5    4.60    2.40
   4  29  -5   40.40    4.40
   3  29  -5   25.50    3.40
   2  29  -5    7.10    2.10
  -1  29   5   27.50    3.00
   1  29  -5   28.50    3.20
   0  29   5    6.40    1.70
   0  29  -5    7.00    2.00
  -1  29  -5   10.10    2.50
   1  29   5   15.50    2.40
  -2  29  -5    0.00    1.60
   2  29   5    1.30    1.50
  -3  29  -5    1.90    1.80
   3  29   5   -1.60    1.50
   4  29   5   12.40    2.70
  -4  29  -5    9.50    2.90
  -5  29  -5   13.50    3.60
   5  29   5    9.90    2.90
   5  30  -5   15.70    3.20
   4  30  -5    0.90    1.90
   3  30  -5   58.69    5.20
   2  30  -5    2.90    1.90
   1  30  -5   71.59    4.70
   0  30  -5    2.00    1.80
   0  30   5    2.00    1.40
   1  30   5   59.79    4.00
  -1  30  -5   69.79    4.70
   2  30   5    9.70    2.30
  -2  30  -5    8.30    2.50
  -3  30  -5   36.50    4.40
   3  30   5   46.20    4.30
   4  30   5   12.60    3.00
  -4  30  -5    8.70    3.10
   5  30   5   11.20    3.10
  -5  30  -5   13.50    3.60
   5  31  -5    1.70    2.40
   4  31  -5    4.60    2.30
   3  31  -5    5.40    2.20
   2  31  -5   23.90    3.50
   1  31  -5    2.80    1.70
   0  31  -5    1.70    1.80
   0  31   5    1.00    1.40
   1  31   5   25.50    3.10
  -1  31  -5   18.80    3.00
  -2  31  -5   -0.50    1.80
   2  31   5    0.10    1.50
   3  31   5    8.90    2.30
  -3  31  -5    5.10    2.40
   4  31   5    3.80    2.20
  -4  31  -5    2.90    2.60
   5  31   5   17.70    3.70
   4  32  -5    6.30    2.50
   3  32  -5   13.10    2.90
   2  32  -5   12.40    2.70
   1  32  -5    0.60    1.70
   0  32   5    0.10    1.80
   0  32  -5    3.30    2.00
   1  32   5    0.20    1.60
  -1  32  -5   -0.40    1.60
  -2  32  -5    4.60    2.30
   2  32   5    1.50    1.60
   3  32   5    0.90    1.90
  -3  32  -5    5.20    2.40
  -4  32  -5    1.70    2.70
   4  32   5    0.40    2.00
   4  33  -5    8.30    2.70
   3  33  -5   -2.00    1.80
   2  33  -5   10.00    2.70
   1  33  -5    2.00    2.00
   0  33  -5    0.40    1.90
   1  33   5    4.40    2.00
  -1  33  -5    4.90    2.30
   2  33   5    3.90    2.20
  -2  33  -5    5.40    2.50
  -3  33  -5    3.40    2.50
   3  33   5    0.50    1.90
   3  34  -5    8.30    2.70
   2  34  -5    3.40    2.20
   1  34  -5   13.80    3.00
   0  34  -5   10.00    2.80
  -1  34  -5   -0.50    1.80
   2  34   5   12.20    2.80
  -2  34  -5    9.90    3.00
   3  34   5    3.20    2.10
  -3  34  -5    2.10    2.50
   2  35  -5   34.60    4.30
   1  35  -5   16.70    3.40
   0  35  -5   -0.20    2.00
  -1  35  -5   44.60    4.90
  -2  35  -5   -2.10    2.30
   2  35   5    2.40    2.20
   0  36  -5   12.80    3.30
   9   0  -6    6.20    2.40
   8   0  -6   81.39    4.80
   7   0  -6    0.00    1.30
   6   0  -6  121.99    5.10
   5   0  -6   12.80    1.80
   4   0  -6  443.26   11.40
   3   0  -6  191.08    5.70
   2   0  -6  189.48    4.90
   2   0  -6  186.68    5.20
   2   0  -6  184.18    4.70
   1   0  -6   55.59    1.70
  -1   0   6   55.59    2.20
  -1   0   6   55.89    1.70
   1   0  -6   54.99    2.10
   0   0  -6    7.70    0.90
   0   0   6    7.70    0.80
   0   0   6    7.60    0.90
   0   0  -6    7.20    0.80
   1   0   6  106.09    3.50
  -1   0  -6  101.49    3.50
   1   0   6  106.89    3.10
  -1   0  -6  106.29    3.20
  -2   0  -6    0.30    0.90
  -3   0  -6  117.69    4.80
  -4   0  -6   21.40    2.70
  -7   0  -6    4.60    2.20
  -8   0  -6    2.60    2.70
  -9   0  -6   39.10    5.80
   9  -1  -6    4.30    2.20
   9   1  -6    3.40    2.30
   8  -1  -6   12.70    2.40
   8   1  -6   14.10    2.60
   7  -1  -6   33.10    3.20
   7   1  -6   29.80    3.10
   6  -1  -6   15.90    2.20
  -6   1   6   18.10    2.40
   5  -1  -6   18.40    2.00
  -5   1   6   14.80    2.00
   4  -1  -6    8.40    1.40
   3  -1  -6   88.99    3.30
   3  -1  -6   86.39    3.30
   3   1  -6   94.19    3.50
   2  -1  -6    3.60    0.90
   2  -1  -6    4.50    0.60
   2  -1  -6    4.30    0.80
   2   1  -6    3.30    0.70
   2   1  -6    4.40    1.00
   1  -1  -6    0.90    0.30
  -1  -1   6    1.50    0.50
  -1  -1   6    0.60    0.80
   1  -1  -6    0.50    0.60
   1   1  -6    1.00    0.60
  -1   1   6    0.60    0.60
  -1   1   6    0.90    0.30
   1   1  -6    0.70    0.40
   0  -1  -6  528.05   12.10
   0  -1   6  561.94   12.20
   0  -1  -6  531.45   12.20
   0   1   6  538.35   12.20
   0   1   6  536.65   12.00
   0   1  -6  535.75   12.20
   0   1  -6  524.95   12.10
   1  -1   6  734.43   16.30
  -1  -1  -6  715.43   16.40
  -1  -1  -6  732.83   16.80
   1  -1   6  733.63   16.60
  -1   1  -6  732.33   16.30
   1   1   6  743.23   16.40
  -1   1  -6  736.03   16.80
   1   1   6  732.63   16.70
  -2  -1  -6   95.49    3.80
   2  -1   6   94.69    3.20
  -2   1  -6   89.59    3.70
  -3  -1  -6   38.60    2.70
  -4  -1  -6  180.28    6.80
  -4   1  -6  178.78    6.90
  -5  -1  -6  128.09    6.10
  -5   1  -6  120.59    5.80
  -6  -1  -6    9.10    2.40
  -6   1  -6    6.80    2.10
  -7  -1  -6   12.00    3.10
  -7   1  -6   19.80    3.60
  -8  -1  -6    3.20    2.80
  -8   1  -6   -0.90    2.40
  -9  -1  -6   38.70    5.70
  -9   1  -6   25.90    4.60
   9   2  -6   28.50    3.70
   8  -2  -6    7.50    2.10
   8   2  -6    8.40    2.30
   7  -2  -6   33.10    3.10
  -7   2   6   36.10    3.60
   6  -2  -6    9.60    1.80
  -6   2   6   12.10    2.10
   5  -2  -6   98.89    4.10
  -5   2   6   96.49    4.20
   4  -2  -6   10.40    1.40
  -4   2   6   11.50    1.50
   3  -2  -6  416.76   10.00
   3  -2  -6  417.26   10.20
   3   2  -6  398.16   10.10
   2  -2  -6   15.70    1.40
   2  -2  -6   15.00    0.90
   2  -2  -6   15.30    1.00
   2   2  -6   16.20    1.20
   2   2  -6   13.00    1.40
  -1  -2   6  364.36    8.40
   1  -2  -6  365.56    8.00
   1  -2  -6  355.16    8.70
  -1   2   6  372.86    7.90
   1   2  -6  358.56    8.40
  -1   2   6  366.86    8.70
   1   2  -6  364.06    8.80
   0  -2  -6   26.20    1.40
   0  -2   6   27.40    1.40
   0  -2   6   30.60    1.50
   0  -2  -6   26.40    1.30
   0   2  -6   27.30    1.40
   0   2   6   29.30    1.30
   0   2   6   30.40    1.40
   0   2  -6   28.30    1.30
  -1  -2  -6   20.50    1.30
   1  -2   6   21.00    1.20
  -1  -2  -6   21.00    1.60
   1   2   6   22.70    1.70
  -1   2  -6   21.10    1.20
  -1   2  -6   20.60    1.70
  -2  -2  -6    2.70    1.10
   2  -2   6    2.80    0.70
  -2   2  -6    2.40    1.00
  -3  -2  -6    1.70    1.20
  -3   2  -6    1.50    1.10
  -4  -2  -6    6.10    1.80
  -4   2  -6    3.50    1.60
  -5  -2  -6    1.80    1.60
  -5   2  -6    0.80    1.30
  -6  -2  -6   25.50    3.60
  -6   2  -6   22.20    3.20
  -7  -2  -6   -1.80    1.40
  -7   2  -6    3.90    2.10
  -8  -2  -6   -0.60    2.40
  -8   2  -6   -2.30    2.30
  -9  -2  -6    6.00    3.30
  -9   2  -6    7.40    3.60
  10   3  -6    0.50    2.50
   9   3  -6    2.60    2.20
   8  -3  -6    1.00    1.50
   7  -3  -6   13.30    2.10
  -7   3   6   11.20    2.40
   6  -3  -6   66.99    3.50
  -6   3   6   61.29    3.80
   5  -3  -6   25.70    2.30
  -5   3   6   28.10    2.60
   4  -3  -6   12.10    1.50
  -4   3   6   13.40    1.60
   3  -3  -6  273.37    7.20
   3  -3  -6  272.77    7.30
   3   3  -6  286.07    7.40
  -3   3   6  281.37    7.10
   2  -3  -6  311.17    7.80
   2  -3  -6  313.17    7.20
   2  -3  -6  323.57    7.40
   2   3  -6  323.97    8.30
   2   3  -6  320.57    7.80
   1  -3  -6  117.09    3.50
   1  -3  -6  115.69    2.70
   1   3  -6  120.59    3.30
  -1   3   6  118.79    2.70
  -1   3   6  124.39    3.50
   1   3  -6  114.59    3.60
   0  -3  -6   39.60    1.60
   0  -3   6   42.50    1.80
   0  -3   6   43.00    1.70
   0  -3  -6   39.10    1.70
   0   3  -6   42.40    1.80
   0   3   6   43.60    1.90
   0   3  -6   39.60    1.70
   0   3   6   41.60    1.60
   1  -3   6  438.36    9.60
  -1  -3  -6  407.26    9.90
  -1  -3  -6  403.06   10.20
  -1   3  -6  414.36    9.50
  -1   3  -6  417.96   10.20
   2  -3   6    1.50    0.60
  -2  -3  -6    2.90    1.10
  -2   3  -6    1.40    0.90
  -3   3  -6  166.48    6.00
  -4  -3  -6   39.70    3.60
  -4   3  -6   34.60    3.20
  -5  -3  -6   97.59    5.40
  -5   3  -6  110.59    5.60
  -6  -3  -6   17.20    3.00
  -6   3  -6   13.70    2.70
  -7  -3  -6   20.00    3.60
  -7   3  -6   21.10    3.70
  -8  -3  -6    3.50    2.70
  -8   3  -6    0.20    2.30
  -9  -3  -6   11.90    3.40
  -9   3  -6   10.20    3.50
  10   4  -6    2.70    2.50
  10   4  -6    0.90    2.60
   9   4  -6    1.30    2.00
   8  -4  -6    9.10    2.10
  -8   4   6    5.50    2.40
   7  -4  -6    4.10    1.50
  -7   4   6    2.10    1.60
   6  -4  -6   20.50    2.20
  -6   4   6   19.50    2.60
   5  -4  -6  125.79    4.50
  -5   4   6  124.09    4.90
   4  -4  -6   46.40    2.40
  -4   4   6   43.60    2.50
   4   4  -6   49.30    2.70
   3  -4  -6  181.88    5.00
   3  -4  -6  178.68    5.20
  -3   4   6  177.58    4.90
   3   4  -6  180.88    5.30
   2  -4  -6    8.30    1.00
   2  -4  -6    9.10    0.70
   2   4  -6    7.90    1.00
   1  -4  -6   94.19    2.90
  -1  -4   6   96.39    3.00
   1   4  -6   94.99    2.90
  -1   4   6   92.39    3.20
   1   4  -6   93.29    3.10
   0  -4  -6   60.29    2.30
   0  -4   6   65.59    2.30
   0  -4   6   66.39    2.30
   0  -4  -6   63.99    2.10
   0   4  -6   64.99    2.20
   0   4  -6   61.59    2.30
   0   4   6   61.59    2.10
  -1  -4  -6    0.90    0.80
   1  -4   6    1.00    0.50
  -1   4  -6    1.50    0.80
  -1   4  -6    0.30    0.50
   2  -4   6    1.60    0.60
  -2  -4  -6    2.10    1.10
  -2   4  -6    1.20    0.90
   3  -4   6   12.50    1.10
  -3  -4  -6    8.90    1.80
  -3   4  -6    8.70    1.70
  -4  -4  -6   58.79    3.80
  -4   4  -6   55.79    3.70
  -5  -4  -6    6.30    1.90
  -5   4  -6    6.10    1.90
  -6  -4  -6    0.50    1.50
  -6   4  -6    0.70    1.60
  -7  -4  -6   18.40    3.50
  -7   4  -6   18.50    3.40
  -8  -4  -6   34.40    4.80
  -8   4  -6   44.70    5.50
  -9  -4  -6   21.70    4.40
  -9   4  -6   14.10    4.00
  10   5  -6   -0.90    2.40
  10   5  -6    1.30    2.60
   9   5  -6   12.00    3.10
   9   5  -6    6.30    2.60
   8  -5  -6    4.60    1.80
  -8   5   6    5.10    2.20
   7  -5  -6   23.30    2.50
  -7   5   6   21.80    2.90
   6  -5  -6   12.20    1.80
  -6   5   6   12.20    2.00
   5  -5  -6   47.00    2.60
  -5   5   6   47.30    3.00
   4  -5  -6    6.30    1.20
   4   5  -6    2.80    1.00
  -4   5   6    5.20    1.20
   3  -5  -6   55.99    2.20
   3  -5  -6   56.69    2.30
  -3   5   6   55.79    2.20
   3   5  -6   53.59    2.50
   2  -5  -6  490.95   10.50
   2  -5  -6  478.85   11.40
   2   5  -6  486.05   11.50
   1  -5  -6  241.68    6.30
   1   5  -6  251.97    6.60
   1   5  -6  255.87    6.30
   0  -5   6  381.86    8.90
   0  -5  -6  377.46    8.60
   0  -5  -6  361.86    8.90
   0   5   6  365.26    8.60
   0   5  -6  375.16    8.80
   0   5  -6  364.96    9.00
   1  -5   6  109.19    3.10
  -1  -5  -6  114.09    3.80
  -1   5  -6  112.99    3.10
  -1   5  -6  109.29    3.70
   2  -5   6   86.59    2.50
  -2  -5  -6   85.99    3.60
  -2   5  -6   87.09    3.60
  -2   5  -6   85.39    2.60
   3  -5   6    0.60    0.50
  -3  -5  -6   -0.20    1.10
  -3   5  -6    0.30    1.00
  -4  -5  -6  158.68    6.50
  -4   5  -6  178.88    6.70
  -5  -5  -6    0.50    1.30
  -5   5  -6    0.20    1.40
  -6  -5  -6   42.50    4.40
  -6   5  -6   60.29    5.30
  -7  -5  -6    9.60    2.70
  -7   5  -6    1.50    2.00
  -8  -5  -6    2.30    2.60
  -8   5  -6    4.60    2.80
  -9  -5  -6    1.40    2.90
  -9   5  -6   -2.50    2.60
  10   6  -6    1.20    2.60
  10   6  -6    1.00    2.70
   9   6  -6   12.80    3.20
  -8   6   6    3.10    2.10
   7  -6  -6   19.80    2.30
  -7   6   6   21.70    3.00
   6  -6  -6   34.90    2.70
  -6   6   6   42.20    3.60
   5  -6  -6   52.79    2.80
  -5   6   6   55.99    3.20
   5   6  -6   51.89    3.30
   4  -6  -6    8.40    1.20
   4   6  -6    9.70    1.50
  -4   6   6    9.00    1.30
   3  -6  -6   17.40    1.20
   3  -6  -6   18.30    1.40
   3   6  -6   20.30    1.80
  -3   6   6   19.20    1.30
   2  -6  -6  471.75   10.10
   2  -6  -6  459.85   10.90
  -2   6   6  466.05   10.20
   2   6  -6  470.55   11.20
   1  -6  -6   19.70    1.30
   1   6  -6   19.60    1.30
   1   6  -6   18.00    1.50
   0  -6  -6   77.19    2.70
   0  -6  -6   72.89    2.40
   0   6  -6   78.89    2.60
   0   6  -6   75.09    2.70
   0   6   6   77.39    2.50
   1  -6   6   49.20    1.80
  -1  -6  -6   46.90    2.30
  -1   6  -6   49.00    1.70
  -1   6  -6   45.00    2.40
  -2  -6  -6    9.70    1.60
   2  -6   6    8.80    0.80
  -2   6  -6    7.50    1.40
  -2   6  -6    8.30    0.80
  -3  -6  -6   48.00    3.00
   3  -6   6   47.70    1.80
  -3   6  -6   41.30    2.80
  -4   6  -6  111.09    5.20
  -5  -6  -6    3.30    1.70
  -5   6  -6    3.10    1.60
  -7  -6  -6   -2.10    1.50
  -7   6  -6   -1.60    2.00
  -8  -6  -6    7.20    3.20
  -8   6  -6    3.60    2.50
  -9  -6  -6    3.80    3.20
  -9   6  -6    1.70    3.10
   9   7  -6    0.60    2.30
   8   7  -6    6.20    2.40
  -8   7   6    9.00    2.60
   7  -7  -6    6.70    1.70
  -7   7   6   10.30    2.30
   7   7  -6   11.30    2.40
   6  -7  -6    5.10    1.30
  -6   7   6    8.80    1.90
   6   7  -6    6.10    1.90
   5  -7  -6    1.10    0.90
  -5   7   6    1.50    1.20
   5   7  -6    2.00    1.30
   4  -7  -6  607.64   14.20
   4   7  -6  613.14   15.20
  -4   7   6  595.34   14.40
   3  -7  -6   69.69    2.30
   3  -7  -6   66.69    2.60
   3   7  -6   66.09    3.10
  -3   7   6   70.59    2.50
   2  -7  -6   84.29    2.10
   2  -7  -6   85.59    2.90
  -2   7   6   86.29    2.20
   2   7  -6   87.19    3.20
   1  -7  -6  699.13   15.70
   1   7  -6  711.53   15.80
  -1   7   6  668.33   14.70
  -1   7   6  689.23   14.80
   0  -7  -6    7.00    1.00
   0   7   6    7.20    0.90
   0   7  -6    6.10    0.90
   0   7  -6    6.80    0.90
  -1  -7  -6  220.48    6.20
   1  -7   6  233.98    5.60
  -1   7  -6  220.38    5.50
  -1   7  -6  214.58    6.30
  -2  -7  -6  357.66    9.90
   2  -7   6  378.26    8.50
  -2   7  -6  381.76   10.00
  -2   7  -6  363.26    8.40
  -3  -7  -6   89.59    4.40
   3  -7   6  103.49    2.80
  -3   7  -6  106.59    4.50
   4  -7   6    3.60    0.70
  -4  -7  -6    2.50    1.40
  -4   7  -6    2.40    1.50
  -5  -7  -6    5.50    1.80
  -5   7  -6    1.70    1.40
  -6  -7  -6   14.40    2.80
  -6   7  -6   14.70    3.00
  -7  -7  -6   -0.10    2.10
  -7   7  -6   -0.70    2.00
  -8  -7  -6   -0.30    2.20
  -8   7  -6    2.90    2.60
  -9  -7  -6    7.20    3.40
  -9   7  -6   -0.70    2.60
   9   8  -6   -1.50    2.20
   8   8  -6   -0.60    1.80
  -8   8   6   -2.90    1.70
   7  -8  -6    9.50    1.60
  -7   8   6    7.70    2.10
   7   8  -6    9.10    2.40
   6  -8  -6    2.00    1.10
   6   8  -6    1.90    1.50
  -6   8   6    0.70    1.40
   5  -8  -6   32.30    2.00
  -5   8   6   30.40    2.50
   5   8  -6   28.00    2.80
   4  -8  -6   12.00    1.30
  -4   8   6   10.60    1.40
   4   8  -6   15.40    2.00
   3  -8  -6   19.00    1.40
   3  -8  -6   17.70    1.10
  -3   8   6   18.80    1.30
   3   8  -6   14.80    1.70
   2  -8  -6  183.68    5.00
   2  -8  -6  182.48    4.20
   2   8  -6  196.28    5.50
  -2   8   6  185.88    4.40
   1  -8  -6   82.99    2.90
   1   8  -6   80.09    2.90
  -1   8   6   81.09    2.10
  -1   8   6   82.09    2.30
   0   8  -6   14.20    1.20
   0   8  -6   11.20    1.20
   0   8   6   11.40    1.10
  -1  -8  -6   19.90    1.70
  -1   8  -6   22.30    1.20
  -1   8  -6   24.50    1.80
   2  -8   6   19.70    1.00
  -2  -8  -6   19.00    2.00
  -2   8  -6   23.00    2.10
  -2   8  -6   20.30    1.00
  -3  -8  -6    5.00    1.60
   3  -8   6    4.00    0.60
  -3   8  -6    2.40    1.20
  -4  -8  -6   46.90    3.60
   4  -8   6   49.90    1.80
  -4   8  -6   50.19    3.50
  -5  -8  -6    2.30    1.80
  -5   8  -6    2.80    1.50
  -6  -8  -6   20.20    3.20
  -6   8  -6   24.40    3.60
  -7  -8  -6   -0.20    2.10
  -7   8  -6   -2.20    1.80
  -8  -8  -6  127.89    7.80
  -9  -8  -6    1.60    3.00
  -9   8  -6    2.60    3.20
   9   9  -6   10.20    3.00
   8   9  -6   28.10    3.70
   7  -9  -6    3.80    1.70
   7   9  -6    0.30    1.70
  -7   9   6    1.70    1.60
   6  -9  -6   13.20    1.60
  -6   9   6    7.90    1.80
   6   9  -6   11.30    2.10
   5  -9  -6   59.69    2.70
  -5   9   6   57.99    3.20
   5   9  -6   56.29    3.50
   4  -9  -6    0.80    0.70
   4   9  -6    0.60    1.00
  -4   9   6    1.10    0.90
   3  -9  -6    3.10    0.80
   3  -9  -6    4.60    0.70
   3   9  -6    3.70    1.00
  -3   9   6    3.90    0.80
   2  -9  -6   62.29    2.30
   2  -9  -6   62.19    1.80
   2   9  -6   63.69    2.80
  -2   9   6   63.19    1.90
   1  -9  -6  296.57    7.40
  -1   9   6  287.57    6.60
   1   9  -6  288.77    7.60
   0   9  -6   15.40    1.30
   0   9   6   14.80    1.30
   0   9   6   14.20    1.00
   0   9  -6   14.20    1.40
  -1   9  -6  560.34   13.50
  -1   9  -6  557.44   12.50
  -2  -9  -6   82.79    3.70
  -2   9  -6   82.59    2.30
  -2   9  -6   83.19    3.50
  -3  -9  -6  338.87   10.20
   3  -9   6  346.87    7.80
  -3   9  -6  348.67   10.10
   4  -9   6   30.90    1.30
  -4  -9  -6   34.50    3.50
  -4   9  -6   31.70    3.20
  -5  -9  -6   13.60    2.70
  -5   9  -6   15.30    2.70
  -6  -9  -6    6.30    2.30
  -6   9  -6    7.20    2.40
  -7  -9  -6    6.60    2.50
  -7   9  -6    2.40    2.10
  -8  -9  -6   -0.80    2.20
  -8   9  -6    2.40    2.80
  -9  -9  -6    3.00    3.40
  -9   9  -6    5.30    3.40
   9  10  -6    8.40    3.00
   8  10  -6   48.50    4.70
  -7  10   6    1.40    1.70
   7  10  -6    2.40    1.80
   6 -10  -6   49.20    2.60
   6  10  -6   45.50    3.90
  -6  10   6   44.70    3.30
   5 -10  -6    4.40    1.00
   5  10  -6    5.60    1.60
  -5  10   6    3.60    1.30
   4 -10  -6  176.68    5.00
  -4  10   6  184.78    5.40
   4  10  -6  164.68    6.00
   3 -10  -6   13.20    0.90
   3 -10  -6   12.10    1.20
  -3  10   6   12.80    1.30
   3  10  -6   15.10    1.70
   2 -10  -6    9.30    1.00
   2 -10  -6   10.20    0.70
  -2  10   6   10.40    0.90
   2  10  -6    7.70    1.20
   1 -10  -6   20.60    1.40
   1  10  -6   15.50    1.50
  -1  10   6   18.20    0.90
   0  10   6  205.98    5.60
   0  10  -6  211.98    5.90
   0  10  -6  207.68    5.60
   0  10   6  195.88    5.30
  -1  10  -6   31.20    1.40
  -1  10  -6   29.10    2.00
  -2 -10  -6   47.00    2.80
  -2  10  -6   52.49    1.60
  -2  10  -6   49.99    2.80
  -3 -10  -6   69.89    3.80
  -3  10  -6   71.19    3.70
  -4 -10  -6   65.09    4.00
  -4  10  -6   60.59    3.90
  -5 -10  -6    7.90    2.40
  -5  10  -6    8.40    2.10
  -6 -10  -6    4.60    2.40
  -6  10  -6    2.60    2.10
  -7 -10  -6    5.90    2.70
  -7  10  -6    1.80    2.30
  -8 -10  -6   19.60    4.10
  -8  10  -6    7.80    3.30
  -9  10  -6    5.20    3.50
   9  11  -6    1.30    2.50
   8  11  -6    7.70    2.60
  -7  11   6   12.10    2.50
   7  11  -6   10.00    2.40
   6 -11  -6    0.30    0.90
   6  11  -6    0.70    1.50
  -6  11   6    1.50    1.50
   5 -11  -6   12.20    1.40
   5  11  -6   16.70    2.30
  -5  11   6   11.70    1.80
   4 -11  -6   76.09    2.90
   4  11  -6   84.19    4.00
  -4  11   6   74.49    3.20
   3 -11  -6  109.29    3.40
   3 -11  -6  105.29    3.10
   3  11  -6  110.19    4.20
  -3  11   6  107.69    3.40
   2 -11  -6    1.10    0.50
   2 -11  -6    1.20    0.70
   2  11  -6    0.20    0.70
  -2  11   6    0.80    0.50
   1  11  -6  813.22   18.50
  -1  11   6  776.62   17.40
   0  11  -6  215.48    6.10
   0  11   6  206.48    6.20
   0  11   6  210.58    5.50
   0  11  -6  201.38    5.70
  -1  11  -6  736.33   17.40
  -1  11  -6  732.13   16.30
  -2  11  -6    0.40    0.30
  -2  11  -6    0.70    1.00
  -3 -11  -6  279.77    8.90
  -3  11  -6  283.17    8.80
  -4 -11  -6   13.50    2.40
  -4  11  -6   19.70    2.80
  -5 -11  -6   14.10    2.60
  -5  11  -6    8.50    2.30
  -6 -11  -6   48.10    5.00
  -6  11  -6   42.70    4.70
  -7 -11  -6    7.20    2.70
  -7  11  -6   11.60    3.20
  -8 -11  -6    3.30    2.50
  -8  11  -6   -0.50    2.70
  -9  11  -6   -0.70    2.90
   9  12  -6    9.20    3.10
   8  12  -6   20.40    3.50
   7  12  -6    8.50    2.40
   6 -12  -6   30.20    2.00
   6  12  -6   33.10    3.50
  -6  12   6   27.10    2.90
   5 -12  -6    1.90    0.90
   5  12  -6    3.40    1.40
  -5  12   6    2.00    1.30
   4 -12  -6   73.69    2.70
   4  12  -6   73.19    3.80
  -4  12   6   71.09    3.20
   3 -12  -6    1.70    0.60
   3 -12  -6    2.10    0.70
   3  12  -6    0.50    0.80
  -3  12   6    2.10    0.80
   2 -12  -6   92.49    2.70
   2 -12  -6  100.89    3.20
  -2  12   6   91.79    2.80
   2  12  -6   90.49    3.80
   1  12  -6    9.40    1.30
  -1  12   6   11.90    1.00
   0  12  -6   82.99    3.20
   0  12   6   78.49    2.70
   1  12   6   37.20    2.10
  -1  12  -6   34.20    2.20
  -1  12  -6   39.60    1.70
  -2  12  -6   34.60    1.20
  -2  12  -6   35.10    2.40
  -3  12  -6    2.40    1.30
  -4 -12  -6    5.90    1.70
  -4  12  -6    9.90    1.90
  -5 -12  -6    9.30    2.20
  -5  12  -6   13.80    2.70
  -6 -12  -6    7.00    2.40
  -6  12  -6    5.80    2.40
  -7 -12  -6    5.70    2.40
  -7  12  -6    2.90    2.30
  -8  12  -6   -0.10    2.50
  -9  12  -6    5.90    3.60
   9  13  -6    8.70    3.20
   8  13  -6    0.60    2.10
   7  13  -6   17.50    3.00
  -6  13   6    9.10    2.00
   6  13  -6    6.90    2.10
   5 -13  -6   45.50    2.20
   5  13  -6   48.20    3.60
  -5  13   6   41.90    2.90
   4 -13  -6   24.30    1.60
   4  13  -6   28.90    2.70
  -4  13   6   24.70    2.10
   3 -13  -6   88.59    3.10
   3 -13  -6   85.69    2.70
  -3  13   6   82.69    3.10
   3  13  -6   98.49    4.00
   2 -13  -6  105.69    3.10
   2 -13  -6  105.79    3.50
  -2  13   6  102.39    3.20
   2  13  -6  105.79    4.10
  -1  13   6  217.88    5.60
   1  13  -6  220.78    6.50
   0  13  -6  123.59    4.30
   0  13   6  118.79    3.70
  -1  13  -6    4.30    1.10
   1  13   6    6.30    1.20
  -1  13  -6    4.50    0.70
  -2  13  -6   40.00    2.70
  -2  13  -6   42.40    1.40
  -3  13  -6    6.40    1.70
  -4  13  -6   83.99    4.50
  -5  13  -6   -1.20    1.50
  -6  13  -6   43.40    4.60
  -7  13  -6   20.20    3.90
  -8  13  -6    0.90    2.70
  -9  13  -6    5.10    3.60
   9  14  -6    0.70    2.30
   8  14  -6   -0.70    1.80
   7  14  -6   16.90    3.20
  -6  14   6    4.90    1.70
   6  14  -6    3.40    1.90
   5 -14  -6    1.80    0.80
   5  14  -6    4.70    1.70
  -5  14   6    2.20    1.20
   4 -14  -6    7.30    1.10
  -4  14   6    7.90    1.40
   4  14  -6    8.90    1.80
   3 -14  -6   15.10    1.30
   3  14  -6   13.80    2.00
  -3  14   6   15.30    1.50
   2 -14  -6  124.69    3.70
   2  14  -6  126.59    4.70
  -2  14   6  127.39    3.80
  -1  14   6   56.09    2.10
   1  14  -6   52.89    2.70
   0  14   6  110.29    3.50
   0  14  -6  108.39    4.10
   1  14   6  252.77    7.00
  -1  14  -6  243.88    6.20
  -1  14  -6  244.68    7.30
  -2  14  -6    1.90    1.20
  -2  14  -6    0.10    0.30
  -3  14  -6  138.39    5.60
  -4  14  -6   32.60    3.30
  -5  14  -6  115.29    6.10
  -6  14  -6   31.40    4.10
  -7  14  -6   24.80    4.20
  -8  14  -6   11.90    3.70
  -9  14  -6    7.40    3.90
   9  15  -6    3.40    2.70
   8  15  -6    3.20    2.50
   7  15  -6    1.20    1.70
   6  15  -6   18.80    2.90
   5 -15  -6   16.50    1.50
   5  15  -6   13.20    2.30
  -5  15   6   15.10    2.00
   4 -15  -6   16.50    1.40
   4  15  -6   14.40    2.20
  -4  15   6   14.60    1.70
   3  15  -6    1.20    1.10
  -3  15   6    1.60    0.80
   2  15  -6    1.10    0.80
  -2  15   6    0.50    0.60
   1  15  -6   -0.20    0.80
  -1  15   6    0.20    0.50
   0  15  -6    0.80    0.80
   0  15   6    0.60    0.60
   1  15   6    0.10    0.80
  -1  15  -6    0.50    0.60
  -1  15  -6   -0.20    0.70
  -2  15  -6    3.00    1.30
   2  15   6    1.20    1.10
  -2  15  -6    3.60    0.50
  -3  15  -6   90.59    4.50
  -4  15  -6   11.20    2.30
  -5  15  -6   97.79    5.70
  -6  15  -6    6.40    2.40
  -7  15  -6   51.19    5.60
  -8  15  -6    3.70    3.20
   9  16  -6    5.30    3.00
   8  16  -6    1.20    3.00
   7  16  -6   20.20    3.20
   6  16  -6    4.60    2.00
  -5  16   6   36.60    3.00
   5  16  -6   30.70    3.20
   4 -16  -6    1.20    0.70
   4  16  -6    3.20    1.50
  -4  16   6    0.40    1.00
   3  16  -6  145.39    5.60
  -3  16   6  154.68    4.80
  -2  16   6   78.79    2.90
   2  16  -6   72.19    3.50
   1  16  -6  117.69    4.60
  -1  16   6  120.49    3.80
   0  16  -6   76.79    3.40
   0  16   6   69.39    2.80
  -1  16  -6   17.80    2.00
  -1  16  -6   17.50    1.40
   1  16   6   18.40    1.90
  -2  16  -6  186.48    6.60
   2  16   6  198.28    6.30
  -2  16  -6  186.98    4.60
   3  16   6    1.60    1.30
  -3  16  -6    0.80    1.30
  -4  16  -6   94.69    5.20
  -5  16  -6    9.90    2.40
  -6  16  -6   53.29    5.20
  -7  16  -6   17.90    3.90
  -8  16  -6   10.50    3.80
   8  17  -6    2.00    2.40
   7  17  -6    4.50    2.30
   6  17  -6   16.90    2.90
  -5  17   6   43.30    3.10
   5  17  -6   48.10    3.60
  -4  17   6    4.80    1.30
   4  17  -6    4.70    1.60
  -3  17   6    8.50    1.30
   3  17  -6    8.70    1.80
  -2  17   6   69.29    2.70
   2  17  -6   70.79    3.50
   1  17  -6   16.10    2.00
  -1  17   6   10.10    1.20
   0  17   6   11.10    1.40
   0  17  -6   12.60    1.80
   1  17   6   34.00    2.30
  -1  17  -6   36.60    1.90
  -1  17  -6   40.10    2.60
  -2  17  -6    2.50    1.30
   2  17   6    4.70    1.30
  -2  17  -6    4.90    0.60
  -3  17  -6    9.80    1.90
   3  17   6   10.80    2.00
  -4  17  -6   -0.10    1.50
  -5  17  -6   15.50    2.90
  -6  17  -6   35.30    4.40
  -7  17  -6    8.20    3.20
  -8  17  -6    4.20    3.10
   8  18  -6    4.20    2.60
   7  18  -6   40.00    4.50
   6  18  -6    1.70    1.60
   5  18  -6   25.50    3.10
   4  18  -6    3.50    1.50
  -4  18   6    3.60    1.30
  -3  18   6  110.69    4.10
   3  18  -6  113.49    5.00
  -2  18   6   47.80    2.30
   2  18  -6   46.60    2.90
  -1  18   6   12.50    1.40
   1  18  -6   12.00    1.80
   0  18   6  118.79    4.00
   0  18  -6  109.89    4.50
   1  18   6   21.40    2.00
  -1  18  -6   20.80    2.40
  -1  18  -6   22.60    1.70
  -2  18  -6   25.20    2.80
  -2  18  -6   21.20    1.10
   2  18   6   22.40    2.40
   3  18   6   66.39    3.80
  -3  18  -6   62.29    3.90
   4  18   6   40.50    3.90
  -4  18  -6   38.50    3.90
  -5  18  -6  102.79    5.80
  -6  18  -6   26.90    4.10
  -7  18  -6   -0.50    2.40
  -8  18  -6    8.20    3.70
   8  19  -6    4.20    2.50
   7  19  -6   10.30    2.70
   6  19  -6    8.50    2.30
   5  19  -6   15.40    2.70
  -4  19   6    4.30    1.40
   4  19  -6    2.30    1.60
   3  19  -6   92.29    4.60
  -3  19   6   91.69    3.70
  -2  19   6  115.29    4.00
   2  19  -6  131.29    5.10
  -1  19   6   73.89    3.00
   1  19  -6   70.29    3.70
   0  19  -6  252.37    7.90
   0  19   6  259.87    7.20
  -1  19  -6   10.30    1.90
   1  19   6    6.60    1.30
  -1  19  -6    7.90    1.20
  -2  19  -6   49.60    3.40
  -2  19  -6   43.00    1.60
   2  19   6   50.59    3.10
  -3  19  -6    5.10    1.70
   3  19   6    4.90    1.60
   4  19   6   36.10    3.50
  -4  19  -6   42.00    4.10
  -5  19  -6    3.90    2.10
   5  19   6    3.70    2.00
  -6  19  -6   36.10    4.70
   6  19   6   35.40    4.20
  -7  19  -6    6.90    3.10
   7  19   6    1.00    2.30
   8  19   6   -1.30    2.50
  -8  19  -6    2.10    3.10
   8  20  -6    6.70    3.00
   7  20  -6    2.60    2.20
   6  20  -6    4.00    2.20
   5  20  -6   21.30    3.00
  -4  20   6   30.00    2.70
   4  20  -6   37.20    3.80
   3  20  -6    7.40    1.70
  -3  20   6    6.60    1.40
  -2  20   6  323.47    8.80
   2  20  -6  354.06   10.10
  -1  20   6   38.30    2.20
   1  20  -6   39.00    2.80
   0  20  -6    7.10    1.50
   0  20   6    7.00    1.30
  -1  20  -6    1.20    1.20
   1  20   6    2.90    1.00
  -1  20  -6    1.40    0.80
  -2  20  -6   17.80    1.10
   2  20   6   26.50    2.70
  -2  20  -6   17.00    2.40
   3  20   6    0.60    1.40
  -3  20  -6    1.00    1.40
  -4  20  -6   11.30    2.60
   4  20   6    8.00    2.20
   5  20   6    0.70    1.60
  -5  20  -6   -0.50    1.80
  -6  20  -6    2.50    2.40
   6  20   6    3.10    2.30
  -7  20  -6    3.10    2.90
   7  20   6    0.60    2.10
   8  20   6    0.10    2.50
  -8  20  -6    0.30    3.20
   8  21  -6   15.20    3.50
   7  21  -6   -1.70    1.80
   6  21  -6    7.10    2.20
   5  21  -6    6.40    2.00
   4  21  -6   53.69    3.80
  -3  21   6    5.60    1.40
   3  21  -6    7.70    1.90
   2  21  -6    2.40    1.20
  -2  21   6   -0.10    0.80
  -1  21   6   71.39    3.10
   1  21  -6   65.29    3.80
   0  21  -6  150.48    5.80
   0  21   6  158.58    5.20
  -1  21  -6   -1.20    0.80
  -1  21  -6    0.30    0.80
   1  21   6   -0.20    0.90
   2  21   6   18.20    2.20
  -2  21  -6   15.10    2.40
  -3  21  -6    1.20    1.30
   3  21   6   -2.00    1.10
  -4  21  -6   23.70    3.30
   4  21   6   29.20    3.40
   5  21   6   13.90    2.80
  -5  21  -6   14.30    3.10
   6  21   6   -0.60    2.00
  -6  21  -6   -0.50    2.40
   7  21   6    1.90    2.50
  -7  21  -6    2.50    2.90
  -8  21  -6    0.70    3.40
   8  21   6   -1.00    2.50
   8  22  -6    1.60    2.70
   7  22  -6   -0.70    1.80
   6  22  -6   15.40    2.90
   5  22  -6   98.09    5.60
   4  22  -6   35.70    3.70
   3  22  -6   55.39    3.60
  -3  22   6   49.99    3.00
  -2  22   6   28.50    2.10
   2  22  -6   28.80    2.90
   1  22  -6  145.69    5.90
  -1  22   6  151.68    5.00
   0  22   6   37.00    2.40
   0  22  -6   40.40    2.90
   1  22   6    0.90    1.10
  -1  22  -6    0.80    1.20
  -1  22  -6    1.60    0.90
   2  22   6    7.00    1.60
  -2  22  -6    7.20    1.90
   3  22   6   49.90    3.60
  -3  22  -6   57.59    4.00
  -4  22  -6    5.00    2.10
   4  22   6    7.00    2.10
  -5  22  -6    4.90    2.50
   5  22   6    3.90    2.00
   6  22   6    2.70    2.10
  -6  22  -6    5.70    2.80
   7  22   6   10.90    3.20
  -7  22  -6    8.80    3.60
   7  23  -6    7.40    2.90
   6  23  -6    0.90    2.10
   5  23  -6   60.59    4.60
   4  23  -6    3.40    1.70
  -3  23   6  135.29    5.20
   3  23  -6  140.19    6.10
   2  23  -6    0.80    1.10
  -2  23   6    2.20    1.10
   1  23  -6   38.50    3.50
  -1  23   6   34.20    2.30
   0  23   6   27.20    2.40
   0  23  -6   20.70    2.50
   1  23   6    1.50    1.10
  -1  23  -6    2.00    1.40
  -1  23  -6    1.30    0.90
  -2  23  -6   37.90    3.80
   2  23   6   41.40    3.40
   3  23   6   15.40    2.50
  -3  23  -6   25.00    3.30
   4  23   6    4.10    1.90
  -4  23  -6    3.60    2.00
  -5  23  -6   -1.10    1.90
   5  23   6    0.60    2.00
  -6  23  -6   21.00    4.10
   6  23   6   24.50    3.90
   7  23   6   19.00    4.00
  -7  23  -6    9.80    3.60
   7  24  -6   18.00    3.60
   6  24  -6    2.80    2.00
   5  24  -6    0.20    1.60
   4  24  -6    0.30    1.50
   3  24  -6    1.50    1.50
   2  24  -6   32.90    3.30
  -2  24   6   43.40    2.70
   1  24  -6    5.90    1.80
  -1  24   6   10.00    1.60
   0  24   6   93.59    4.10
   0  24  -6   94.79    4.60
   1  24   6    1.10    1.00
  -1  24  -6    0.00    1.30
  -1  24  -6    0.20    0.90
   2  24   6    4.10    1.50
  -2  24  -6    2.80    1.60
   3  24   6   -0.50    1.10
  -3  24  -6   -0.40    1.40
   4  24   6   20.00    3.00
  -4  24  -6   23.40    3.60
  -5  24  -6   22.20    3.80
   5  24   6   20.00    3.40
   6  24   6    1.70    2.40
  -6  24  -6   -1.00    2.20
  -7  24  -6   18.80    4.40
   7  24   6   15.20    3.60
   7  25  -6    5.90    3.00
   6  25  -6    0.10    2.00
   5  25  -6   20.70    3.40
   4  25  -6    1.30    1.70
   3  25  -6   14.60    2.50
  -2  25   6    2.00    1.10
   2  25  -6    1.80    1.50
   1  25  -6   15.10    2.30
  -1  25   6   15.20    1.90
   0  25   6   49.99    3.10
   0  25  -6   55.99    3.80
   1  25   6   20.50    2.30
  -1  25  -6   19.90    2.70
  -2  25  -6   16.70    2.70
   2  25   6   20.00    2.60
  -3  25  -6   16.70    2.80
   3  25   6   18.70    2.60
   4  25   6   76.79    4.90
  -4  25  -6   75.29    5.40
  -5  25  -6    3.70    2.40
   5  25   6    7.10    2.50
  -6  25  -6   22.00    4.20
   6  25   6   17.20    3.40
   7  25   6   14.90    3.80
  -7  25  -6   16.90    4.50
   7  26  -6    3.10    2.70
   6  26  -6    4.10    2.50
   5  26  -6   41.10    4.50
   4  26  -6    1.50    1.60
   3  26  -6   32.40    3.60
   2  26  -6   16.70    2.50
  -2  26   6    9.80    1.90
   1  26  -6   25.00    2.90
  -1  26   6   34.20    2.90
   0  26  -6   33.20    3.50
   0  26   6   31.40    2.80
   1  26   6   56.59    3.40
  -1  26  -6   64.69    4.00
  -2  26  -6   21.90    3.10
   2  26   6   20.10    2.70
  -3  26  -6   14.00    2.70
   3  26   6   18.60    2.70
   4  26   6  117.29    6.10
  -4  26  -6  120.49    6.80
   5  26   6    4.20    2.20
  -5  26  -6    6.30    2.80
   6  26   6    5.50    2.90
  -6  26  -6    6.60    3.30
   6  27  -6    2.40    2.20
   5  27  -6    3.70    2.10
   4  27  -6   15.90    2.90
   3  27  -6    4.40    1.80
   2  27  -6   23.40    3.20
   1  27  -6    7.50    2.00
  -1  27   6    5.30    1.50
   0  27   6   23.50    2.60
   0  27  -6   23.70    2.90
   1  27   6   30.50    3.00
  -1  27  -6   30.10    3.30
  -2  27  -6   29.70    3.70
   2  27   6   34.40    3.30
  -3  27  -6   49.90    4.70
   3  27   6   55.19    4.00
  -4  27  -6   18.70    3.50
   4  27   6   21.40    3.30
  -5  27  -6   31.40    4.40
   5  27   6   27.30    3.80
  -6  27  -6   22.60    4.50
   6  27   6   16.40    3.50
   6  28  -6   18.60    3.70
   5  28  -6    1.10    2.10
   4  28  -6    8.60    2.30
   3  28  -6   32.20    3.70
   2  28  -6   36.30    3.80
  -1  28   6   25.90    2.70
   1  28  -6   23.50    3.10
   0  28   6   37.30    3.30
   0  28  -6   41.30    4.10
   1  28   6    0.10    1.20
  -1  28  -6    2.00    1.50
  -2  28  -6    3.10    1.90
   2  28   6    4.20    1.70
  -3  28  -6    1.90    1.90
   3  28   6    0.30    1.60
   4  28   6   23.70    3.30
  -4  28  -6   22.20    3.80
  -5  28  -6    5.50    3.00
   5  28   6    3.80    2.40
  -6  28  -6   11.20    4.00
   6  28   6   11.80    3.30
   6  29  -6    0.80    2.40
   5  29  -6    6.40    2.40
   4  29  -6   31.00    3.90
   3  29  -6    2.00    1.90
   2  29  -6    2.30    1.90
   1  29  -6    7.60    2.10
   0  29   6   25.80    2.80
   0  29  -6   21.60    3.00
  -1  29  -6    0.00    1.50
   1  29   6   -0.70    1.30
   2  29   6   -0.30    1.30
  -2  29  -6    1.30    1.50
   3  29   6    0.90    1.60
  -3  29  -6    2.60    1.90
  -4  29  -6   35.30    4.70
   4  29   6   22.10    3.30
  -5  29  -6    6.80    3.10
   5  29   6    9.70    2.70
   5  30  -6   74.29    6.30
   4  30  -6   22.10    3.40
   3  30  -6   21.10    3.30
   2  30  -6    4.60    2.10
   1  30  -6   51.09    4.50
   0  30   6   33.20    3.20
   0  30  -6   36.70    4.10
   1  30   6    2.30    1.60
  -1  30  -6   -1.80    1.50
   2  30   6   14.10    2.60
  -2  30  -6   22.60    3.50
  -3  30  -6    6.40    2.50
   3  30   6    7.40    2.30
   4  30   6   17.40    3.30
  -4  30  -6   22.70    4.10
   5  30   6   -1.70    2.20
  -5  30  -6    3.00    2.70
   5  31  -6   -0.20    1.90
   4  31  -6    2.10    2.30
   3  31  -6   -0.30    1.80
   2  31  -6    3.20    1.90
   1  31  -6    0.00    1.60
   0  31  -6    2.40    1.90
   0  31   6    3.10    2.60
  -1  31  -6   -0.30    1.60
   1  31   6    1.70    1.50
  -2  31  -6   30.50    4.00
   2  31   6   33.90    3.60
  -3  31  -6    4.10    2.40
   3  31   6    1.60    1.90
  -4  31  -6   18.30    3.90
   4  31   6   11.50    2.90
   4  32  -6    5.40    2.60
   3  32  -6    5.20    2.40
   2  32  -6   25.20    3.50
   1  32  -6   24.90    3.40
   0  32  -6   25.30    3.60
   1  32   6   63.19    4.30
  -1  32  -6   66.49    4.90
   2  32   6   23.00    3.10
  -2  32  -6   29.70    4.10
   3  32   6    7.30    2.50
  -3  32  -6    9.60    2.90
  -4  32  -6   11.60    3.70
   4  32   6   14.30    3.10
   4  33  -6    0.00    2.20
   3  33  -6   24.10    3.60
   2  33  -6    2.00    2.10
   1  33  -6    3.10    2.30
   0  33  -6   27.60    4.00
  -1  33  -6   34.70    4.30
   2  33   6   -0.60    1.80
  -2  33  -6    0.40    2.10
  -3  33  -6    9.40    3.00
   3  33   6    8.20    2.60
   3  34  -6    3.70    2.40
   2  34  -6    6.80    2.60
   1  34  -6    4.30    2.40
   0  34  -6   18.80    3.40
  -1  34  -6   -0.60    1.90
   2  34   6    4.40    2.20
  -2  34  -6    6.10    2.80
  -3  34  -6   35.80    4.70
   3  34   6   34.00    4.10
   2  35  -6    2.20    2.30
   1  35  -6    8.40    2.90
   0  35  -6   51.59    5.20
  -1  35  -6    1.50    2.30
  -2  35  -6   36.00    4.90
   9   0  -7    0.60    1.90
   8   0  -7   -0.50    1.50
   7   0  -7    1.90    1.40
   6   0  -7   -1.50    1.10
   5   0  -7    0.10    0.90
   4   0  -7    0.70    0.90
   3   0  -7    0.20    0.60
   3   0  -7    0.20    0.80
   2   0  -7   -0.10    0.70
   2   0  -7    0.40    0.40
   1   0  -7   -0.40    0.60
  -1   0   7    0.30    0.40
   1   0  -7   -0.10    0.30
   0   0   7   -0.80    0.40
   0   0  -7    0.40    0.50
   0   0  -7    0.20    0.60
  -1   0  -7   -0.10    0.80
  -1   0  -7    0.80    0.60
  -2   0  -7   -0.90    0.80
  -3   0  -7    1.80    1.20
  -4   0  -7    1.90    1.40
  -5   0  -7    2.30    1.60
  -6   0  -7    1.70    1.90
  -7   0  -7    6.40    2.60
  -8   0  -7    1.30    2.50
  -9   0  -7   -1.30    2.70
   9  -1  -7    6.20    2.30
   9   1  -7    5.60    2.40
   8  -1  -7   -1.30    1.60
   8   1  -7    0.20    1.70
   7  -1  -7    2.30    1.40
   7   1  -7    2.80    1.50
   6  -1  -7    1.30    1.30
   6   1  -7    2.20    1.30
   5  -1  -7    4.90    1.30
   5   1  -7    3.90    1.40
   4  -1  -7    7.80    1.30
   4   1  -7    8.70    1.40
   3  -1  -7   50.69    2.40
   3  -1  -7   48.00    2.10
   3  -1  -7   46.70    2.30
   3   1  -7   51.99    2.20
   3   1  -7   48.30    2.50
   2  -1  -7   62.89    2.20
   2  -1  -7   61.69    1.90
   2  -1  -7   63.29    2.60
   2   1  -7   63.69    2.10
   2   1  -7   66.29    2.70
  -1  -1   7   98.29    2.80
   1  -1  -7   95.59    2.60
   1  -1  -7   93.09    3.10
   1   1  -7   95.89    3.20
   1   1  -7   96.79    2.70
  -1   1   7   93.89    2.50
   0  -1  -7   58.49    2.20
   0  -1   7   63.69    2.50
   0  -1  -7   63.89    2.30
   0   1  -7   61.49    2.30
   0   1  -7   60.19    2.20
   0   1   7   63.49    2.10
  -1  -1  -7   10.70    1.10
  -1  -1  -7   10.20    1.30
   1  -1   7   12.90    1.20
  -1   1  -7   12.20    1.40
  -1   1  -7   11.50    1.10
  -2  -1  -7    0.90    0.90
  -2   1  -7    1.30    1.00
  -3  -1  -7  110.69    4.80
  -3   1  -7  105.99    4.60
  -4  -1  -7    6.10    1.70
  -4   1  -7    7.30    1.80
  -5  -1  -7   64.79    4.30
  -5   1  -7   60.59    4.30
  -6  -1  -7    0.30    1.60
  -6   1  -7    1.80    1.90
  -7  -1  -7   22.90    3.80
  -7   1  -7   13.40    3.10
  -8  -1  -7   15.80    3.90
  -8   1  -7   16.30    3.90
  -9  -1  -7   10.60    3.80
  -9   1  -7    5.20    3.40
  10   2  -7    0.60    3.80
   9   2  -7    2.70    2.20
   8  -2  -7   -0.90    1.40
   8   2  -7    2.40    1.70
   7  -2  -7    1.90    1.50
   7   2  -7    3.20    1.60
   6  -2  -7   31.30    2.80
   6   2  -7   36.10    3.30
   5  -2  -7    0.80    0.90
   4  -2  -7   15.70    1.70
   4   2  -7   14.70    1.90
   4   2  -7   15.20    1.70
   3  -2  -7    4.80    1.00
   3  -2  -7    6.00    1.10
   3   2  -7    3.90    0.90
   3   2  -7    5.10    1.20
   2  -2  -7  360.96    8.20
   2  -2  -7  351.66    8.40
   2  -2  -7  365.36    9.00
   2   2  -7  378.36    9.20
   2   2  -7  370.96    8.70
   1  -2  -7  106.99    3.50
  -1  -2   7  118.49    3.30
   1  -2  -7  112.89    2.80
   1   2  -7  119.89    3.30
  -1   2   7  116.59    2.80
   1   2  -7  115.69    3.60
   0  -2  -7    1.10    0.60
   0  -2   7    2.00    0.60
   0  -2  -7    2.40    0.60
   0   2  -7    2.40    0.70
   0   2  -7    2.20    0.60
   0   2   7    2.50    0.60
  -1  -2  -7   29.60    1.60
   1  -2   7   32.00    1.50
  -1  -2  -7   31.70    1.80
  -1   2  -7   27.80    1.80
  -1   2  -7   31.40    1.50
  -2  -2  -7  273.37    7.90
  -2   2  -7  277.47    7.90
  -3  -2  -7    2.90    1.20
  -3   2  -7    3.50    1.40
  -4  -2  -7   75.89    4.30
  -4   2  -7   67.59    4.10
  -5  -2  -7   28.60    3.60
  -5   2  -7   27.70    3.40
  -6  -2  -7   83.59    5.40
  -6   2  -7   82.89    5.40
  -7  -2  -7    6.90    2.50
  -7   2  -7    9.30    2.90
  -8  -2  -7   28.20    4.60
  -8   2  -7   23.50    4.50
  -9  -2  -7   15.70    4.20
  -9   2  -7   14.00    4.00
  10   3  -7    8.30    3.10
  10   3  -7    5.20    2.80
   9   3  -7    4.80    2.40
   9   3  -7    3.20    2.30
   8  -3  -7    7.30    1.90
   8   3  -7    1.20    1.80
   7  -3  -7   16.80    2.30
   6  -3  -7    2.60    1.30
  -6   3   7    1.30    1.30
   5  -3  -7   10.40    1.60
  -5   3   7   13.80    1.90
   4  -3  -7  107.49    4.00
   4   3  -7  108.69    4.10
   3  -3  -7    7.90    1.20
   3  -3  -7    6.90    1.00
   3   3  -7   12.80    1.60
   3   3  -7    7.90    1.20
   2  -3  -7    6.10    0.50
   2  -3  -7    5.00    0.90
   2  -3  -7    6.10    0.70
   2   3  -7    3.20    1.00
   2   3  -7    5.20    0.80
   1  -3  -7   78.49    2.70
   1  -3  -7   75.89    2.00
   1   3  -7   77.99    2.50
  -1   3   7   82.19    2.00
   1   3  -7   78.39    2.90
   0  -3   7  444.66   10.20
   0  -3  -7  435.36   10.10
   0  -3  -7  434.46   10.30
   0  -3   7  437.36   10.30
   0   3  -7  439.66   10.30
   0   3  -7  437.86   10.20
   0   3   7  427.76   10.00
  -1  -3  -7   28.10    1.90
   1  -3   7   28.60    1.40
  -1  -3  -7   28.10    1.60
  -1   3  -7   28.40    1.90
  -1   3  -7   28.10    1.40
  -2  -3  -7    8.10    1.40
   2  -3   7   11.40    1.10
  -2   3  -7    9.10    1.00
  -2   3  -7    9.60    1.40
  -3  -3  -7    7.40    1.70
  -3   3  -7    9.10    1.70
  -4  -3  -7    3.20    1.50
  -4   3  -7    3.90    1.50
  -5  -3  -7    4.20    1.80
  -5   3  -7    7.40    2.00
  -6  -3  -7    2.70    1.70
  -6   3  -7    3.20    1.90
  -7  -3  -7    0.00    2.00
  -7   3  -7    2.90    2.20
  -8  -3  -7    4.20    2.70
  -8   3  -7    5.40    3.10
  -9  -3  -7   -1.60    2.40
  -9   3  -7   -1.40    2.50
  10   4  -7    6.60    2.90
  10   4  -7    4.00    2.90
   9   4  -7    5.20    2.60
   9   4  -7    4.90    2.30
   8  -4  -7    6.20    2.00
   8   4  -7    7.90    2.40
   7  -4  -7   21.80    2.50
  -7   4   7   22.70    3.10
   6  -4  -7   -0.20    1.00
  -6   4   7    1.10    1.30
   5  -4  -7   18.10    2.00
  -5   4   7   20.70    2.10
   5   4  -7   18.10    2.10
   4  -4  -7  332.27    8.80
  -4   4   7  332.47    8.60
   4   4  -7  331.07    9.00
   3  -4  -7    2.40    0.70
   3  -4  -7    1.40    0.80
   3   4  -7    2.30    0.80
   2  -4  -7  264.47    5.90
   2  -4  -7  268.37    6.00
   2  -4  -7  261.57    6.90
   2   4  -7  269.47    7.30
   2   4  -7  267.07    6.80
   1  -4  -7  299.27    7.50
   1   4  -7  307.77    7.70
   1   4  -7  295.77    7.40
   0  -4   7  124.19    3.90
   0  -4  -7  120.39    3.70
   0  -4  -7  120.89    3.50
   0   4  -7  125.49    3.70
   0   4  -7  123.29    3.60
   0   4   7  128.29    3.50
  -1  -4  -7  506.05   11.90
  -1  -4  -7  489.45   11.70
   1  -4   7  494.85   11.30
  -1   4  -7  493.65   11.90
  -1   4  -7  474.35   11.20
   2  -4   7    0.50    0.50
  -2  -4  -7    1.00    1.00
  -2   4  -7   -0.10    0.50
  -2   4  -7    0.60    1.00
  -3  -4  -7   57.19    3.30
  -3   4  -7   52.29    3.40
  -4  -4  -7    4.00    1.70
  -4   4  -7    4.00    1.70
  -5  -4  -7  146.09    6.60
  -5   4  -7  147.79    6.70
  -6  -4  -7   31.30    4.00
  -6   4  -7   26.30    3.50
  -7  -4  -7    7.10    2.50
  -7   4  -7   10.60    3.00
  -8  -4  -7    4.10    2.60
  -8   4  -7    4.50    2.90
  -9  -4  -7   13.50    3.90
  -9   4  -7   14.00    4.10
  10   5  -7    3.90    2.90
  10   5  -7    1.50    2.40
   9   5  -7    0.70    2.20
   9   5  -7    3.50    2.20
   8  -5  -7   20.40    2.60
   8   5  -7   21.80    3.30
   7  -5  -7    6.30    1.70
   7   5  -7    4.90    1.90
  -7   5   7    6.60    2.00
   6  -5  -7   19.00    2.20
  -6   5   7   15.60    2.20
   6   5  -7   15.60    2.30
   5  -5  -7  118.89    4.50
  -5   5   7  117.09    4.50
   5   5  -7  119.79    4.90
   4  -5  -7   10.20    1.30
  -4   5   7   10.80    1.40
   4   5  -7   11.40    1.60
   3  -5  -7   18.60    1.50
   3  -5  -7   19.30    1.20
   3   5  -7   20.30    1.80
   2  -5  -7  192.48    5.30
   2   5  -7  189.38    5.30
   2   5  -7  186.38    5.70
   1  -5  -7  173.68    4.90
   1   5  -7  181.58    4.90
   1   5  -7  183.18    5.10
   0  -5  -7    7.60    0.90
   0  -5  -7    6.90    1.00
   0   5  -7    6.80    1.00
   0   5   7    6.80    0.80
   0   5  -7    5.40    0.80
  -1  -5  -7   61.89    2.70
   1  -5   7   64.49    2.20
  -1   5  -7   60.19    2.70
  -1   5  -7   62.69    2.10
  -2  -5  -7   20.80    2.20
   2  -5   7   22.50    1.20
  -2   5  -7   17.20    1.90
  -2   5  -7   21.80    1.20
  -3  -5  -7   13.90    2.10
   3  -5   7   13.70    1.30
  -3   5  -7   16.80    2.20
  -4  -5  -7  185.98    7.20
  -4   5  -7  188.18    7.10
  -5  -5  -7   16.20    2.60
  -5   5  -7   22.00    3.10
  -6  -5  -7   26.70    3.70
  -6   5  -7   30.10    4.00
  -7  -5  -7    4.10    2.20
  -7   5  -7    2.50    2.10
  -8  -5  -7   -3.10    1.80
  -8   5  -7   -1.10    2.40
  -9  -5  -7    1.50    2.70
  -9   5  -7    5.70    3.20
   9   6  -7   14.00    3.20
   9   6  -7   19.50    3.60
  -8   6   7   11.00    2.50
   8   6  -7   14.70    2.90
   7  -6  -7   63.19    3.60
  -7   6   7   69.99    4.30
   7   6  -7   63.29    4.30
   6  -6  -7   31.40    2.70
  -6   6   7   32.00    3.00
   6   6  -7   34.40    3.30
   5  -6  -7  232.68    6.80
  -5   6   7  225.78    7.00
   5   6  -7  225.48    7.40
   4  -6  -7   40.20    2.20
  -4   6   7   40.30    2.20
   4   6  -7   37.90    2.50
   3  -6  -7  661.53   15.60
   3  -6  -7  671.63   15.00
  -3   6   7  665.83   15.00
   3   6  -7  689.53   16.00
   2  -6  -7    6.70    1.00
   2   6  -7    8.10    1.20
   1  -6  -7 1452.75   31.30
   1   6  -7 1437.76   31.50
   1   6  -7 1403.76   31.30
   0  -6  -7    7.30    1.00
   0  -6  -7    6.70    0.80
   0   6  -7    6.50    1.00
   0   6  -7    5.90    0.90
   0   6   7    7.20    0.90
  -1  -6  -7  296.67    8.00
   1  -6   7  315.97    7.40
  -1   6  -7  302.47    7.30
  -1   6  -7  306.47    8.10
   2  -6   7   27.00    1.40
  -2  -6  -7   24.00    2.20
  -2   6  -7   26.00    1.30
  -2   6  -7   26.30    2.30
  -3  -6  -7  184.18    6.40
   3  -6   7  171.58    4.60
  -3   6  -7  168.98    6.20
  -4  -6  -7   20.20    2.80
  -4   6  -7   23.80    2.90
  -5  -6  -7   35.00    3.60
  -5   6  -7   37.60    3.90
  -6  -6  -7   13.00    2.70
  -6   6  -7   13.60    2.90
  -7  -6  -7    2.20    2.40
  -7   6  -7    1.40    2.00
  -8  -6  -7   26.50    4.80
  -8   6  -7   16.10    3.80
  -9  -6  -7   10.90    3.80
  -9   6  -7    6.70    3.60
   9   7  -7    1.20    2.40
   9   7  -7    1.50    2.40
   8   7  -7   17.90    3.00
   7  -7  -7    3.80    1.40
  -7   7   7    3.40    1.80
   7   7  -7    4.70    1.90
   6  -7  -7   18.20    2.00
  -6   7   7   18.20    2.40
   6   7  -7   16.90    2.40
   5  -7  -7   10.20    1.40
   5   7  -7    9.40    1.70
  -5   7   7   10.60    1.60
   4  -7  -7   11.20    1.30
  -4   7   7   13.10    1.50
   4   7  -7   10.30    1.50
   3  -7  -7   12.60    0.90
   3  -7  -7   11.90    1.30
  -3   7   7   11.50    1.00
   3   7  -7    9.90    1.40
   2  -7  -7  344.27    8.60
   2   7  -7  348.67    8.90
   1  -7  -7  147.99    4.30
   1   7  -7  140.89    4.50
   1   7  -7  145.79    4.40
   0  -7  -7  293.77    7.40
   0  -7  -7  287.87    7.00
   0   7  -7  284.77    7.50
   0   7   7  288.67    7.10
   0   7  -7  291.47    7.30
   1  -7   7  381.06    9.00
  -1  -7  -7  392.26    9.70
  -1   7  -7  380.76    9.90
  -1   7  -7  377.96    8.90
  -2  -7  -7   61.19    3.10
   2  -7   7   59.89    2.10
  -2   7  -7   60.59    2.00
  -2   7  -7   58.69    3.10
   3  -7   7   78.09    2.50
  -3  -7  -7   86.59    4.20
  -3   7  -7   73.89    3.80
  -4  -7  -7    8.70    2.00
   4  -7   7    8.20    1.60
  -4   7  -7    7.70    1.90
  -5  -7  -7   25.60    3.20
  -5   7  -7   36.10    3.80
  -6  -7  -7   24.80    3.60
  -6   7  -7   36.50    4.40
  -7  -7  -7   33.10    4.50
  -7   7  -7   30.50    4.10
  -8  -7  -7   10.60    3.50
  -8   7  -7   13.80    3.80
  -9  -7  -7   30.10    5.20
  -9   7  -7   22.80    4.90
   9   8  -7    5.10    2.60
   8   8  -7   33.70    4.00
   7  -8  -7    2.00    1.30
   7   8  -7    2.10    1.80
  -7   8   7    2.60    1.70
   6  -8  -7  211.98    6.40
   6   8  -7  200.08    7.40
  -6   8   7  195.28    7.00
   5  -8  -7   23.00    1.90
   5   8  -7   19.40    2.40
  -5   8   7   26.20    2.30
   4  -8  -7  246.88    6.90
   4  -8  -7  238.18    6.70
   4   8  -7  262.77    7.80
  -4   8   7  260.47    6.80
   3  -8  -7   19.80    1.00
   3  -8  -7   19.40    1.50
  -3   8   7   20.20    1.20
   3   8  -7   20.40    2.00
   2  -8  -7 1602.74   34.40
   2   8  -7 1553.74   34.80
   1  -8  -7   81.19    2.90
  -1   8   7   72.59    1.90
   1   8  -7   70.89    2.80
  -1   8   7   76.49    2.10
   1   8  -7   69.69    2.90
   0  -8  -7 2842.32   61.99
   0   8  -7 2832.02   62.09
   0   8   7 2956.40   61.59
   0   8  -7 2911.51   61.69
  -1  -8  -7   10.00    1.40
   1  -8   7    8.50    1.00
  -1   8  -7    7.30    0.90
  -1   8  -7    7.30    1.30
   2  -8   7  111.19    3.10
  -2  -8  -7  102.29    4.30
  -2   8  -7  107.39    4.20
  -2   8  -7  107.19    3.00
   3  -8   7   97.79    2.90
  -3  -8  -7  105.99    4.70
  -3   8  -7  100.09    4.50
  -4  -8  -7   75.29    4.40
   4  -8   7   78.29    2.50
  -4   8  -7   72.69    4.30
  -5  -8  -7   91.99    5.30
  -5   8  -7   93.69    5.30
  -6  -8  -7    4.50    2.30
  -6   8  -7    8.60    2.40
  -7  -8  -7   64.39    6.10
  -7   8  -7   70.69    6.20
  -8  -8  -7   28.60    4.50
  -8   8  -7   28.00    4.70
  -9  -8  -7   -1.70    2.80
  -9   8  -7   -0.70    2.80
   9   9  -7    0.10    2.20
   8   9  -7    6.30    2.40
   7  -9  -7    2.50    1.30
  -7   9   7    1.60    1.60
   7   9  -7    3.80    1.80
   6  -9  -7   12.70    1.60
   6   9  -7   11.00    2.10
  -6   9   7   13.10    2.10
   5  -9  -7    2.90    1.00
  -5   9   7    0.80    1.00
   5   9  -7    2.10    1.40
   4  -9  -7    8.00    1.20
   4  -9  -7    8.20    1.10
  -4   9   7    7.70    1.20
   4   9  -7    9.60    1.70
   3  -9  -7    2.30    0.80
   3  -9  -7    2.30    0.50
  -3   9   7    3.30    0.70
   3   9  -7    1.50    0.80
   2  -9  -7  125.39    3.80
   2   9  -7  121.49    4.20
   1  -9  -7   66.29    2.60
  -1   9   7   65.69    1.80
  -1   9   7   64.99    2.00
   1   9  -7   61.99    2.70
   0   9   7    0.70    0.70
   0   9  -7    1.10    0.70
   0   9  -7    1.10    0.70
  -1  -9  -7  235.38    6.70
  -1   9  -7  243.48    5.90
  -1   9  -7  235.78    6.80
  -2  -9  -7  103.29    4.30
   2  -9   7  100.99    3.00
  -2   9  -7  101.99    4.10
  -2   9  -7  101.49    2.80
   3  -9   7  120.59    3.20
  -3  -9  -7  116.69    5.20
  -3   9  -7  118.29    5.00
   4  -9   7   15.80    1.10
  -4  -9  -7   12.00    2.20
  -4   9  -7    9.70    2.00
  -5  -9  -7   26.30    3.50
  -5   9  -7   27.50    3.30
  -6  -9  -7    0.70    2.00
  -6   9  -7    2.20    1.70
  -7  -9  -7   10.80    3.10
  -7   9  -7   11.90    3.20
  -8  -9  -7   15.10    3.80
  -8   9  -7   11.40    3.60
  -9  -9  -7    3.60    3.30
  -9   9  -7   -1.00    3.00
   9  10  -7    2.00    2.40
   8  10  -7    2.80    2.20
   7  10  -7   74.39    4.80
  -7  10   7   69.39    4.90
   6 -10  -7   28.60    2.40
   6  10  -7   28.50    3.10
  -6  10   7   30.30    2.90
   5 -10  -7   11.40    1.40
   5  10  -7    9.60    2.00
  -5  10   7    8.30    1.50
   4 -10  -7    8.40    1.20
   4 -10  -7    8.60    1.00
  -4  10   7    8.60    1.20
   4  10  -7    7.30    1.70
   3 -10  -7   21.60    1.70
   3 -10  -7   19.20    1.00
   3  10  -7   17.50    1.90
  -3  10   7   20.50    1.30
   2 -10  -7   89.19    2.20
   2 -10  -7   84.49    3.00
  -2  10   7   87.59    2.30
   2  10  -7   75.99    3.30
   1 -10  -7  112.79    3.70
  -1  10   7  110.89    3.20
   1  10  -7  121.89    4.10
  -1  10   7  113.39    2.90
   0  10  -7  331.67    8.40
   0  10   7  328.87    8.00
   0  10  -7  347.97    8.80
   0  10   7  330.97    8.40
  -1  10  -7   36.90    2.20
  -1  10  -7   37.20    1.60
  -2 -10  -7    6.60    1.50
  -2  10  -7    5.20    0.60
  -2  10  -7    4.70    1.20
   3 -10   7   25.60    1.20
  -3 -10  -7   22.50    2.50
  -3  10  -7   21.60    2.50
   4 -10   7    4.50    0.60
  -4 -10  -7    3.70    1.80
  -4  10  -7    3.90    1.60
  -5 -10  -7    5.90    2.10
  -5  10  -7    4.30    2.00
  -6 -10  -7    8.90    2.40
  -6  10  -7    7.80    2.50
  -7 -10  -7    6.50    2.60
  -7  10  -7    5.60    2.70
  -8 -10  -7    8.70    3.30
  -8  10  -7   10.10    3.30
  -9 -10  -7    0.90    3.00
  -9  10  -7    0.20    3.20
   9  11  -7    1.90    2.40
   8  11  -7    4.20    2.20
   7  11  -7    1.80    1.80
   6 -11  -7   28.70    2.20
  -6  11   7   27.30    2.80
   6  11  -7   26.20    3.20
   5 -11  -7    8.20    1.20
  -5  11   7    5.60    1.40
   5  11  -7    7.40    1.80
   4 -11  -7   34.30    1.90
   4 -11  -7   30.40    1.70
   4  11  -7   37.20    3.10
  -4  11   7   29.40    1.90
   3 -11  -7   13.30    0.90
   3 -11  -7   13.40    1.30
   3  11  -7   13.10    1.80
  -3  11   7   13.80    1.20
   2 -11  -7  285.17    6.40
   2 -11  -7  279.17    7.30
  -2  11   7  278.57    6.60
   2  11  -7  276.27    7.80
   1 -11  -7  231.48    6.20
  -1  11   7  222.68    5.60
   1  11  -7  216.98    6.40
  -1  11   7  216.38    5.30
   0  11  -7   89.19    3.40
   0  11  -7   87.49    3.10
   0  11   7   82.99    2.80
   0  11   7   87.09    3.20
  -1  11  -7  151.38    4.20
  -1  11  -7  150.28    5.00
  -2 -11  -7    8.00    1.50
  -2  11  -7    8.00    0.70
  -2  11  -7    9.50    1.60
  -3 -11  -7  131.69    5.50
  -3  11  -7  134.09    5.50
  -4 -11  -7    4.60    1.70
  -4  11  -7    3.00    1.70
  -5 -11  -7   24.60    3.40
  -5  11  -7   24.90    3.50
  -6 -11  -7   -0.90    1.60
  -6  11  -7    2.20    1.80
  -7 -11  -7   17.30    3.50
  -7  11  -7   23.60    3.90
  -8 -11  -7    8.90    3.20
  -8  11  -7    3.80    3.00
  -9  11  -7    0.00    3.10
   9  12  -7   13.80    3.50
   8  12  -7    3.70    2.40
   7  12  -7    1.70    1.80
   6 -12  -7   16.00    1.70
   6  12  -7   18.80    2.80
  -6  12   7   15.20    2.20
   5 -12  -7   17.20    1.60
  -5  12   7   18.00    2.00
   5  12  -7   16.90    2.40
   4 -12  -7   48.60    2.30
   4  12  -7   46.90    3.00
  -4  12   7   42.50    2.30
   3 -12  -7    4.30    0.60
   3 -12  -7    4.90    0.90
   3  12  -7    4.60    1.20
  -3  12   7    2.60    0.70
   2 -12  -7  191.38    4.80
   2 -12  -7  199.28    5.60
   2  12  -7  199.88    6.20
  -2  12   7  198.18    4.90
  -1  12   7   91.89    2.70
  -1  12   7   96.99    3.00
   1  12  -7   97.99    3.80
   0  12   7  208.28    5.70
   0  12  -7  225.38    6.40
   0  12  -7  217.48    6.00
  -1  12  -7    0.30    0.50
  -1  12  -7    1.50    0.90
  -2  12  -7   54.79    1.80
  -2  12  -7   61.39    3.30
  -3 -12  -7   11.30    1.90
  -3  12  -7   13.60    2.10
  -4 -12  -7  114.49    5.60
  -4  12  -7  104.19    5.30
  -5 -12  -7   11.10    2.40
  -5  12  -7   15.90    3.00
  -6 -12  -7   18.30    3.50
  -6  12  -7   14.70    3.10
  -7 -12  -7    4.20    2.40
  -7  12  -7    3.50    2.80
  -8  12  -7   -2.30    2.40
  -9  12  -7   41.90    6.10
   9  13  -7    4.60    2.70
   8  13  -7   -0.80    1.90
   7  13  -7   16.80    3.00
  -6  13   7   11.90    2.20
   6  13  -7   11.70    2.40
   5 -13  -7   19.00    1.70
   5  13  -7   14.90    2.30
  -5  13   7   19.40    2.10
   4 -13  -7    4.20    0.90
  -4  13   7    4.10    1.10
   4  13  -7    3.80    1.40
   3 -13  -7   33.10    1.50
   3 -13  -7   34.20    1.90
  -3  13   7   34.90    1.80
   3  13  -7   40.90    2.70
   2 -13  -7    9.10    1.20
   2 -13  -7    6.20    0.80
   2  13  -7    7.90    1.30
  -2  13   7    7.00    0.80
  -1  13   7    7.40    0.80
   1  13  -7    6.20    1.20
  -1  13   7    7.60    1.00
   0  13  -7   40.20    2.20
   0  13   7   43.40    1.90
   0  13  -7   38.90    2.30
  -1  13  -7    9.10    1.00
  -1  13  -7    9.80    1.60
   1  13   7    9.30    1.40
  -2  13  -7   35.50    2.60
  -2  13  -7   34.40    1.30
  -3  13  -7   54.99    3.50
  -4 -13  -7   14.80    2.40
  -4  13  -7   14.70    2.60
  -5 -13  -7    3.60    1.90
  -5  13  -7    2.00    1.80
  -6 -13  -7   -0.30    2.00
  -6  13  -7   -1.50    1.70
  -7  13  -7   -1.40    2.20
  -8  13  -7   -2.20    2.60
  -9  13  -7    3.50    3.40
   9  14  -7   30.70    4.50
   8  14  -7    0.50    2.10
   7  14  -7   82.39    5.30
   6  14  -7   15.10    2.50
   5 -14  -7  103.89    3.50
  -5  14   7   95.69    4.10
   5  14  -7  106.19    5.00
   4 -14  -7    8.50    1.20
  -4  14   7    9.80    1.40
   4  14  -7    6.20    1.60
   3 -14  -7  215.48    5.50
   3 -14  -7  227.38    6.10
  -3  14   7  218.88    5.90
   3  14  -7  216.98    7.10
   2 -14  -7   16.80    1.20
   2  14  -7   17.30    1.90
  -2  14   7   21.40    1.30
  -1  14   7  120.49    3.60
   1  14  -7  129.49    4.60
  -1  14   7  122.89    4.10
   0  14  -7   80.79    3.20
   0  14  -7   80.49    3.50
   0  14   7   81.19    2.90
  -1  14  -7  244.28    6.30
  -1  14  -7  237.78    7.30
   1  14   7  251.87    6.90
  -2  14  -7   24.30    2.50
  -2  14  -7   26.60    1.20
  -3  14  -7   43.50    3.30
  -4  14  -7   30.20    3.40
  -5  14  -7  119.99    6.30
  -6  14  -7    3.40    2.30
  -7  14  -7   34.40    4.60
  -8  14  -7    2.00    2.90
  -9  14  -7   16.60    4.70
   9  15  -7    8.00    3.10
   8  15  -7   19.60    3.50
   7  15  -7   22.90    3.20
   6  15  -7   34.40    3.70
   5 -15  -7   13.20    1.40
  -5  15   7   14.40    1.90
   5  15  -7   16.80    2.50
   4 -15  -7   18.20    1.60
   4  15  -7   16.20    2.20
  -4  15   7   15.50    1.70
   3 -15  -7   23.40    1.40
   3 -15  -7   24.40    1.70
  -3  15   7   21.50    1.60
   3  15  -7   19.40    2.30
   2 -15  -7    0.60    0.70
   2  15  -7    1.60    0.90
  -2  15   7    1.40    0.60
   1  15  -7    0.00    0.70
  -1  15   7    0.50    0.50
   0  15  -7   -0.40    0.70
   0  15  -7    0.30    0.80
   0  15   7    0.30    0.60
  -1  15  -7    0.40    0.60
  -1  15  -7    0.80    0.90
   1  15   7   -0.50    0.70
  -2  15  -7    0.20    0.40
  -2  15  -7    0.30    0.90
   2  15   7    0.10    1.00
  -3  15  -7   13.10    2.20
  -4  15  -7    0.00    1.40
  -5  15  -7   22.40    3.50
  -6  15  -7   41.40    4.50
  -7  15  -7   34.20    4.70
  -8  15  -7   -1.20    2.70
   9  16  -7   -0.30    2.40
   8  16  -7   -2.10    1.90
   7  16  -7    1.60    2.00
   6  16  -7    5.30    2.00
   5  16  -7   29.10    3.20
   4 -16  -7   20.10    1.70
   4  16  -7   20.10    2.40
  -4  16   7   17.40    1.80
  -3  16   7   56.49    2.50
   3  16  -7   59.29    3.50
  -2  16   7    3.20    0.80
   2  16  -7    2.30    1.10
   1  16  -7   30.20    2.60
  -1  16   7   29.60    1.60
   0  16   7    2.50    0.80
   0  16  -7    2.20    0.90
   1  16   7    4.40    1.10
  -1  16  -7    3.70    0.80
  -1  16  -7    6.10    1.40
  -2  16  -7    7.50    0.80
  -2  16  -7    8.70    1.80
   2  16   7    7.70    1.50
  -3  16  -7   -0.10    1.10
  -4  16  -7    0.10    1.40
  -5  16  -7   38.50    4.40
  -6  16  -7   10.40    2.80
  -7  16  -7   15.10    3.70
  -8  16  -7   -0.10    2.90
   8  17  -7    1.50    2.20
   7  17  -7    0.80    1.90
   6  17  -7    8.90    2.30
   5  17  -7   -0.30    1.20
  -4  17   7   18.60    1.90
   4  17  -7   14.60    2.30
  -3  17   7   16.60    1.60
   3  17  -7   14.10    2.00
   2  17  -7   18.40    2.20
  -2  17   7   19.60    1.60
  -1  17   7   16.70    1.40
   1  17  -7   23.80    2.50
   0  17   7    4.80    1.00
   0  17  -7    2.80    1.00
   1  17   7   38.10    2.40
  -1  17  -7   41.90    2.00
  -1  17  -7   43.90    2.90
   2  17   7  128.69    4.90
  -2  17  -7  120.09    5.20
  -2  17  -7  119.29    3.30
  -3  17  -7   74.59    4.30
   3  17   7   76.29    4.10
  -4  17  -7   49.20    4.40
  -5  17  -7   16.00    3.20
  -6  17  -7   35.90    4.70
  -7  17  -7    1.30    2.60
  -8  17  -7    8.90    3.80
   8  18  -7    0.40    2.10
   7  18  -7    1.00    1.70
   6  18  -7   -0.10    1.40
   5  18  -7   14.60    2.50
   4  18  -7   16.60    2.40
  -4  18   7   13.80    1.70
  -3  18   7   58.49    2.70
   3  18  -7   54.79    3.50
  -2  18   7   44.20    2.10
   2  18  -7   47.20    3.00
  -1  18   7   26.70    1.70
   1  18  -7   28.00    2.60
   0  18  -7  274.97    8.20
   0  18   7  262.57    7.30
  -1  18  -7   12.80    1.90
  -1  18  -7   14.90    1.40
   1  18   7   12.60    1.60
  -2  18  -7   59.99    3.70
  -2  18  -7   57.69    2.00
   2  18   7   63.99    3.40
  -3  18  -7   22.80    2.70
   3  18   7   32.10    3.10
   4  18   7   94.19    5.10
  -4  18  -7   85.69    5.20
  -5  18  -7   36.30    4.40
  -6  18  -7   46.60    5.10
  -7  18  -7   -0.10    2.60
  -8  18  -7   13.70    3.90
   8  19  -7    1.90    2.10
   7  19  -7    0.90    2.10
   6  19  -7    2.00    1.90
   5  19  -7    0.00    1.50
   4  19  -7   -1.10    1.30
  -3  19   7   12.00    1.60
   3  19  -7    9.50    1.80
   2  19  -7    1.00    1.10
  -2  19   7   -0.10    0.70
   1  19  -7    2.90    1.20
  -1  19   7    2.40    0.80
   0  19  -7    9.90    1.70
   0  19   7    7.60    1.20
   1  19   7   74.39    3.30
  -1  19  -7   68.29    3.70
  -1  19  -7   72.59    2.90
  -2  19  -7   98.49    2.90
  -2  19  -7  100.49    4.90
   2  19   7  102.19    4.40
   3  19   7    7.00    1.80
  -3  19  -7    7.00    1.90
   4  19   7   22.50    3.00
  -4  19  -7   15.30    2.80
   5  19   7    4.30    2.10
  -5  19  -7    5.80    2.30
  -6  19  -7   25.00    4.20
  -7  19  -7    4.30    3.00
  -8  19  -7   -0.70    3.00
   8  19   7   -0.60    2.60
   8  20  -7    1.10    2.30
   7  20  -7    2.10    2.00
   6  20  -7   80.39    5.10
   5  20  -7    0.90    1.50
   4  20  -7   43.10    3.80
   3  20  -7    1.00    1.10
  -3  20   7    1.40    1.00
   2  20  -7   54.49    3.40
  -2  20   7   52.99    2.50
  -1  20   7    3.40    1.00
   1  20  -7    5.30    1.50
   0  20  -7   52.59    3.20
   0  20   7   57.39    2.80
  -1  20  -7   80.29    4.10
   1  20   7   83.49    3.60
  -1  20  -7   81.59    3.20
  -2  20  -7  116.39    3.70
   2  20   7  121.69    5.00
  -2  20  -7  118.39    5.40
  -3  20  -7   33.00    3.50
   3  20   7   23.70    2.70
  -4  20  -7   98.89    5.70
   4  20   7  101.79    5.30
  -5  20  -7    1.50    2.10
   5  20   7   -1.80    1.70
  -6  20  -7    2.90    2.60
   6  20   7    3.70    2.40
   7  20   7   10.80    3.10
  -7  20  -7    9.60    3.50
  -8  20  -7    0.40    3.20
   8  20   7    3.20    2.90
   8  21  -7   67.49    6.00
   7  21  -7   -2.30    2.00
   6  21  -7   31.20    3.90
   5  21  -7    3.30    1.90
   4  21  -7   31.70    3.40
  -3  21   7    4.60    1.30
   3  21  -7    2.80    1.40
   2  21  -7   41.50    3.50
  -2  21   7   34.20    2.20
   1  21  -7   -1.00    0.80
  -1  21   7    0.00    0.70
   0  21  -7   17.20    2.30
   0  21   7   16.80    1.80
   1  21   7   14.70    1.90
  -1  21  -7   14.40    2.10
  -1  21  -7   12.70    1.50
  -2  21  -7   45.00    3.90
   2  21   7   48.00    3.20
   3  21   7   21.10    2.90
  -3  21  -7   23.80    3.00
   4  21   7   18.20    2.80
  -4  21  -7   19.30    3.20
   5  21   7   20.40    3.40
  -5  21  -7   15.90    3.10
   6  21   7    0.10    2.10
  -6  21  -7    1.40    2.50
   7  21   7   -2.30    2.30
  -7  21  -7   -0.90    2.50
   7  22  -7   51.59    5.10
   6  22  -7   69.79    5.20
   5  22  -7   50.09    4.50
   4  22  -7   27.70    3.20
   3  22  -7    5.00    1.70
  -2  22   7   62.19    3.00
   2  22  -7   60.59    3.70
  -1  22   7   -0.20    0.80
   1  22  -7    0.40    1.20
   0  22   7  199.78    6.10
   0  22  -7  183.78    6.90
   1  22   7   17.30    2.10
  -1  22  -7   14.60    2.40
  -1  22  -7   13.90    1.60
   2  22   7   16.10    2.30
  -2  22  -7   15.00    2.50
   3  22   7    1.70    1.50
  -3  22  -7    6.60    1.80
   4  22   7   11.10    2.50
  -4  22  -7    8.60    2.50
  -5  22  -7   -3.40    1.60
   5  22   7    2.10    2.00
  -6  22  -7   -1.00    2.30
   6  22   7   -0.70    1.80
  -7  22  -7    8.10    3.40
   7  22   7    5.20    3.00
   7  23  -7   13.30    3.30
   6  23  -7   16.10    3.20
   5  23  -7    9.60    2.40
   4  23  -7   46.00    4.30
   3  23  -7    1.80    1.50
   2  23  -7   16.30    2.30
  -2  23   7   19.30    2.00
  -1  23   7   -0.60    0.80
   1  23  -7    1.70    1.20
   0  23   7   20.40    2.10
   0  23  -7   20.70    2.70
  -1  23  -7   30.80    2.20
  -1  23  -7   33.60    3.30
   1  23   7   28.50    2.60
  -2  23  -7   21.40    2.80
   2  23   7   17.30    2.20
  -3  23  -7   18.80    3.00
   3  23   7   19.70    2.70
  -4  23  -7   51.49    5.10
   4  23   7   64.79    4.50
  -5  23  -7    7.20    2.60
   5  23   7   11.60    2.90
  -6  23  -7   -0.40    2.40
   6  23   7   -0.20    2.10
  -7  23  -7    1.90    3.00
   7  23   7    1.20    2.60
   7  24  -7   24.00    3.90
   6  24  -7    9.80    2.90
   5  24  -7   37.80    4.20
   4  24  -7   16.30    2.60
   3  24  -7  144.59    6.20
   2  24  -7   16.30    2.50
  -2  24   7   16.20    1.90
   1  24  -7  161.78    6.50
  -1  24   7  160.28    5.40
   0  24   7   49.10    2.90
   0  24  -7   47.50    3.50
  -1  24  -7   48.60    4.10
   1  24   7   41.50    2.90
  -2  24  -7    2.70    1.60
   2  24   7   -0.30    1.10
   3  24   7    3.30    1.80
  -3  24  -7    2.30    1.70
  -4  24  -7   13.50    3.00
   4  24   7   11.50    2.50
  -5  24  -7    0.70    2.00
   5  24   7    1.20    2.10
  -6  24  -7    2.20    2.70
   6  24   7    5.50    2.60
  -7  24  -7    3.40    3.00
   7  24   7    0.60    2.50
   7  25  -7   51.09    5.70
   6  25  -7    5.70    2.30
   5  25  -7   41.00    4.40
   4  25  -7   22.70    3.30
   3  25  -7   16.30    2.70
   2  25  -7   18.40    2.60
  -1  25   7   11.30    1.70
   1  25  -7    9.50    2.00
   0  25   7    7.10    1.50
   0  25  -7    5.00    1.60
  -1  25  -7   35.80    3.50
   1  25   7   36.30    3.00
   2  25   7   30.00    3.10
  -2  25  -7   19.40    3.00
   3  25   7   12.40    2.30
  -3  25  -7   10.00    2.40
   4  25   7   34.90    3.90
  -4  25  -7   26.70    4.00
   5  25   7   12.70    2.90
  -5  25  -7    7.80    3.00
   6  25   7    3.50    2.60
  -6  25  -7    1.70    2.60
   6  26  -7   23.00    4.00
   5  26  -7    6.10    2.40
   4  26  -7    4.60    1.90
   3  26  -7   -0.80    1.40
   2  26  -7    3.30    1.60
  -1  26   7    0.20    1.10
   1  26  -7    0.10    1.30
   0  26  -7   29.40    3.30
   0  26   7   38.40    2.80
   1  26   7    9.30    1.80
  -1  26  -7    6.50    1.90
  -2  26  -7   -0.60    1.40
   2  26   7    1.20    1.30
   3  26   7   16.20    2.60
  -3  26  -7   17.00    3.00
   4  26   7   69.29    4.70
  -4  26  -7   59.69    5.50
  -5  26  -7    3.70    2.40
   5  26   7    2.80    2.20
   6  26   7   10.90    3.10
  -6  26  -7    6.90    3.20
   6  27  -7   10.10    2.80
   5  27  -7    1.40    1.90
   4  27  -7   40.10    4.20
   3  27  -7    4.30    2.10
   2  27  -7   30.20    3.40
  -1  27   7   -0.60    1.00
   1  27  -7    0.80    1.40
   0  27   7   -0.30    1.10
   0  27  -7    0.40    1.40
  -1  27  -7    7.80    2.20
   1  27   7    7.10    1.70
   2  27   7   10.30    2.20
  -2  27  -7   14.00    2.80
  -3  27  -7    2.60    1.80
   3  27   7   -1.70    1.50
  -4  27  -7    1.90    2.10
   4  27   7   -0.30    1.70
   5  27   7   12.20    2.80
  -5  27  -7    6.00    3.00
   6  27   7   40.80    5.00
  -6  27  -7   29.90    5.00
   6  28  -7    2.30    2.40
   5  28  -7    3.40    2.20
   4  28  -7    2.80    2.10
   3  28  -7   23.40    3.30
   2  28  -7    2.20    1.60
   1  28  -7   10.60    2.20
   0  28  -7   14.10    2.60
   0  28   7   10.20    1.90
   1  28   7   17.70    2.40
  -1  28  -7   14.10    2.70
   2  28   7    1.60    1.60
  -2  28  -7    1.30    1.80
  -3  28  -7    3.10    1.90
   3  28   7    4.90    2.00
   4  28   7    6.30    2.30
  -4  28  -7    8.70    2.90
  -5  28  -7    6.30    3.10
   5  28   7   10.10    2.90
   6  28   7    7.40    2.60
  -6  28  -7    9.90    3.90
   5  29  -7   -1.00    2.00
   4  29  -7   13.20    2.80
   3  29  -7    2.40    2.00
   2  29  -7   21.40    3.20
   1  29  -7    1.80    1.60
   0  29   7    2.00    1.30
   0  29  -7    0.90    1.60
   1  29   7   10.90    2.20
  -1  29  -7    9.40    2.40
  -2  29  -7    0.60    1.80
   2  29   7    2.00    1.50
   3  29   7    7.10    2.30
  -3  29  -7    7.40    2.50
  -4  29  -7    7.10    3.00
   4  29   7   10.50    2.70
  -5  29  -7    1.60    2.50
   5  29   7    3.60    2.30
   5  30  -7    2.90    2.30
   4  30  -7   11.20    3.10
   3  30  -7    0.50    1.90
   2  30  -7    6.20    2.20
   1  30  -7   21.90    3.30
   0  30  -7    8.30    2.40
   1  30   7    1.30    1.50
  -1  30  -7   -1.00    1.50
   2  30   7   -0.30    1.40
  -2  30  -7    1.10    1.80
   3  30   7   13.30    2.60
  -3  30  -7   17.80    3.20
   4  30   7    4.30    2.30
  -4  30  -7    8.40    3.20
   5  30   7    7.10    2.70
  -5  30  -7    8.50    3.20
   5  31  -7   23.50    4.10
   4  31  -7   -0.30    1.80
   3  31  -7   20.80    3.50
   2  31  -7   50.29    4.80
   1  31  -7   40.90    4.40
   0  31  -7   28.40    3.70
  -1  31  -7   21.80    3.30
   1  31   7   20.00    2.90
  -2  31  -7   19.10    3.50
   2  31   7   17.00    2.80
   3  31   7   -0.20    1.80
  -3  31  -7    1.00    2.20
   4  31   7    6.20    2.50
  -4  31  -7    8.50    3.20
   4  32  -7    1.70    2.30
   3  32  -7    9.60    2.60
   2  32  -7    0.90    1.70
   1  32  -7   14.70    3.00
   0  32  -7    2.50    2.10
  -1  32  -7    6.20    2.30
   2  32   7   14.00    2.70
  -2  32  -7   12.30    3.00
  -3  32  -7    4.90    2.60
   3  32   7    7.90    2.50
   4  32   7    2.40    2.30
  -4  32  -7    4.10    3.10
   3  33  -7    1.00    2.10
   2  33  -7   12.10    3.00
   1  33  -7    3.10    2.10
   0  33  -7    7.20    2.50
  -1  33  -7    2.50    2.20
   2  33   7   -1.50    1.70
  -2  33  -7    1.90    2.10
  -3  33  -7    0.40    2.60
   3  33   7    0.80    2.00
   3  34  -7   32.40    4.50
   2  34  -7   13.00    2.90
   1  34  -7   17.00    3.20
   0  34  -7    1.50    2.00
  -1  34  -7    8.70    2.80
  -2  34  -7   42.30    5.10
   2  35  -7   19.60    3.50
   1  35  -7   32.20    4.30
   0  35  -7   21.40    3.80
  -1  35  -7   17.00    3.60
   9   0  -8   23.70    3.40
   8   0  -8   14.90    2.50
   7   0  -8   11.30    2.10
   6   0  -8    0.20    1.20
   5   0  -8   17.30    2.10
   4   0  -8    7.50    1.30
   4   0  -8    7.90    1.50
   3   0  -8    7.10    1.00
   3   0  -8    6.80    1.20
   2   0  -8  163.28    4.20
   2   0  -8  158.18    4.90
  -1   0   8  113.99    3.10
   1   0  -8  111.49    3.60
   1   0  -8  113.69    3.10
   0   0  -8  466.85   10.80
   0   0   8  469.25   10.70
   0   0  -8  459.05   10.90
  -1   0  -8  166.08    5.10
  -1   0  -8  168.08    4.80
  -2   0  -8  737.33   17.80
  -3   0  -8   31.00    2.90
  -4   0  -8   84.79    4.70
  -5   0  -8    2.50    1.60
  -6   0  -8   37.00    4.40
  -7   0  -8    0.90    2.10
  -8   0  -8    6.60    3.10
  -9   0  -8    0.50    2.80
   9  -1  -8   23.20    3.30
   9   1  -8   28.10    3.80
   9   1  -8   21.50    3.50
   8  -1  -8   20.10    2.90
   8   1  -8   23.30    3.20
   7  -1  -8   57.69    3.80
   7   1  -8   49.90    4.00
   6  -1  -8  106.09    4.70
   6   1  -8   93.09    4.70
   5  -1  -8   87.49    3.90
   5   1  -8   87.29    4.00
   4  -1  -8   27.90    2.30
   4   1  -8   34.00    2.60
   4   1  -8   28.30    2.00
   3  -1  -8  347.87    8.80
   3  -1  -8  344.57    9.20
   3  -1  -8  343.77    8.40
   3   1  -8  358.46    9.30
   3   1  -8  356.46    8.70
  -2  -1   8   55.59    2.10
   2  -1  -8   60.29    2.50
   2  -1  -8   51.69    1.80
   2   1  -8   51.69    1.90
   2   1  -8   49.20    2.40
   1  -1  -8  221.08    5.40
   1  -1  -8  228.28    6.10
  -1  -1   8  234.98    5.70
   1   1  -8  224.08    6.10
   1   1  -8  241.98    5.70
  -1   1   8  224.48    5.40
   0  -1  -8   75.79    2.60
   0  -1  -8   76.39    2.80
   0   1  -8   73.99    2.60
   0   1   8   74.89    2.50
   0   1  -8   75.79    2.60
  -1  -1  -8  413.26   10.00
  -1  -1  -8  412.66   10.40
  -1   1  -8  410.36   10.40
  -1   1  -8  421.86    9.90
  -2  -1  -8   38.30    2.50
  -2   1  -8   33.00    1.80
  -2   1  -8   33.50    2.40
  -3  -1  -8   51.19    3.20
  -3   1  -8   53.79    3.20
  -4  -1  -8    0.70    1.10
  -4   1  -8   -0.20    1.20
  -5   1  -8   30.50    3.60
  -6  -1  -8   29.00    4.00
  -7  -1  -8    3.30    2.30
  -7   1  -8    0.80    2.00
  -8  -1  -8   30.90    4.90
  -8   1  -8   15.80    3.80
  -9  -1  -8    3.20    3.00
  -9   1  -8   -2.60    2.90
   9  -2  -8    6.50    2.70
   9   2  -8    9.20    2.60
   9   2  -8    8.70    2.70
   8  -2  -8    7.20    2.00
   8   2  -8    5.80    2.10
   7  -2  -8   18.40    2.40
   7   2  -8   21.40    2.80
   6  -2  -8    8.20    1.70
   6   2  -8    9.50    1.80
   5  -2  -8   90.39    3.90
   5   2  -8   88.09    3.90
   5   2  -8   80.59    4.00
   4  -2  -8   95.49    3.80
   4   2  -8   96.69    3.60
   4   2  -8   89.29    4.00
   3  -2  -8  229.18    6.20
   3  -2  -8  238.38    6.70
   3  -2  -8  233.38    5.90
   3   2  -8  234.78    6.90
   3   2  -8  233.48    6.30
   2  -2  -8   31.80    1.90
   2  -2  -8   37.40    1.30
   2  -2  -8   34.20    1.50
   2   2  -8   37.10    2.00
   2   2  -8   33.40    1.60
   1  -2  -8  139.09    4.10
  -1  -2   8  136.39    3.80
   1  -2  -8  135.59    3.50
   1   2  -8  138.79    4.20
  -1   2   8  136.09    3.40
   1   2  -8  136.79    3.80
   0  -2  -8  275.17    7.10
   0  -2  -8  280.97    6.90
   0   2  -8  279.97    7.10
   0   2  -8  280.77    7.10
   0   2   8  280.57    6.80
  -1  -2  -8  450.15   11.20
  -1  -2  -8  459.75   10.90
  -1   2  -8  452.85   10.60
  -1   2  -8  451.15   11.30
  -2  -2  -8   88.59    3.90
  -2   2  -8   93.49    3.10
  -3  -2  -8   28.30    2.70
  -3   2  -8   24.10    2.60
  -4  -2  -8    1.90    1.30
  -4   2  -8    0.00    1.30
  -5   2  -8  105.79    5.60
  -6  -2  -8    2.00    1.70
  -6   2  -8    3.40    2.00
  -7  -2  -8   18.80    3.40
  -7   2  -8   11.60    3.00
  -8  -2  -8    6.40    3.20
  -8   2  -8    6.20    3.10
  -9  -2  -8   13.00    4.20
  -9   2  -8   15.70    4.30
  10   3  -8   -2.70    2.40
   9   3  -8   11.30    3.10
   9   3  -8   12.50    3.00
   8  -3  -8   -2.90    1.40
   8   3  -8   -2.50    1.50
   8   3  -8    2.30    1.80
   7  -3  -8    0.40    1.30
   7   3  -8    1.60    1.50
   7   3  -8    0.20    1.50
   6  -3  -8   47.60    3.00
   6   3  -8   46.20    3.30
   6   3  -8   41.50    3.60
   5  -3  -8   45.30    2.80
   5   3  -8   45.10    2.80
   5   3  -8   41.80    3.40
   4  -3  -8   66.29    3.10
   4   3  -8   60.79    3.30
   4   3  -8   59.19    2.90
   3  -3  -8   10.70    1.40
   3  -3  -8   10.80    1.10
   3  -3  -8   10.50    1.00
   3   3  -8   10.80    1.60
   3   3  -8    8.80    1.20
   2  -3  -8  457.65   10.00
   2  -3  -8  443.96    9.70
   2  -3  -8  435.26   10.80
   2   3  -8  442.86   11.00
   2   3  -8  439.76   10.50
   1  -3  -8   11.10    0.70
   1  -3  -8   10.70    1.20
   1   3  -8    9.80    1.00
   1   3  -8    9.40    1.10
  -1   3   8   12.00    0.60
   0  -3  -8  358.26    8.80
   0  -3  -8  348.27    8.60
   0   3  -8  352.46    8.70
   0   3  -8  362.46    8.80
   0   3   8  375.46    8.50
  -1  -3  -8    5.30    1.10
  -1  -3  -8    3.70    0.90
  -1   3  -8    3.40    0.90
  -1   3  -8    3.00    0.70
  -2  -3  -8    2.20    1.10
  -2   3  -8    4.00    1.30
  -2   3  -8    2.90    0.70
  -3  -3  -8   42.30    3.00
  -3   3  -8   41.20    2.90
  -4  -3  -8   22.70    2.80
  -4   3  -8   19.90    2.60
  -5  -3  -8   56.29    4.30
  -5   3  -8   56.09    4.90
  -6  -3  -8    9.60    2.40
  -6   3  -8    9.60    2.50
  -7  -3  -8    8.60    2.90
  -7   3  -8    6.00    2.80
  -8  -3  -8   16.30    3.80
  -8   3  -8   22.20    4.40
  -9  -3  -8   -2.00    2.60
  -9   3  -8    1.40    3.00
   9   4  -8    1.80    2.10
   9   4  -8    2.00    2.40
   8  -4  -8    4.90    1.80
   8   4  -8    5.30    2.10
   8   4  -8    8.70    2.40
   7  -4  -8    3.20    1.50
   7   4  -8    1.80    1.60
   7   4  -8    0.30    1.60
   6  -4  -8    1.50    1.20
   6   4  -8    1.60    1.40
   5  -4  -8   74.09    3.50
   5   4  -8   67.79    3.50
   4  -4  -8    2.90    1.00
   4   4  -8    3.00    1.10
   4   4  -8    3.90    1.20
   3  -4  -8  250.67    6.80
   3  -4  -8  247.68    6.00
   3  -4  -8  241.98    6.30
   3   4  -8  252.97    7.40
   3   4  -8  253.37    6.80
   2  -4  -8   25.70    0.80
   2  -4  -8   24.70    1.00
   2  -4  -8   26.60    1.70
   2   4  -8   24.30    1.90
   2   4  -8   27.50    1.60
   1  -4  -8  826.92   17.80
   1  -4  -8  829.12   18.70
   1   4  -8  815.42   18.90
  -1   4   8  833.02   17.60
   1   4  -8  835.82   18.60
   0  -4  -8   74.09    2.50
   0  -4  -8   69.09    2.70
   0   4   8   74.99    2.50
   0   4  -8   74.69    2.70
   0   4  -8   75.69    2.70
  -1  -4  -8   22.40    1.70
  -1  -4  -8   19.10    1.70
  -1   4  -8   23.90    1.70
  -1   4  -8   23.70    1.40
  -2  -4  -8   36.00    2.50
  -2   4  -8   32.80    2.40
  -2   4  -8   33.10    1.60
  -3   4  -8  215.78    7.30
  -4  -4  -8   11.30    2.20
  -4   4  -8    9.20    1.80
  -5  -4  -8   11.60    2.40
  -5   4  -8   10.10    2.20
  -6  -4  -8   33.20    3.90
  -6   4  -8   37.30    4.30
  -7  -4  -8   14.60    3.20
  -7   4  -8   18.50    3.60
  -8  -4  -8   18.30    3.90
  -8   4  -8   24.70    4.40
  -9  -4  -8    5.50    3.30
  -9   4  -8   -1.60    3.20
   9   5  -8    0.00    2.00
   9   5  -8    2.90    2.20
   8  -5  -8   16.40    2.60
   8   5  -8   14.60    2.80
   8   5  -8   19.80    3.30
   7  -5  -8    3.70    1.60
   7   5  -8    1.60    1.70
   6  -5  -8   26.80    2.60
   6   5  -8   24.60    2.70
   5  -5  -8   18.80    2.00
   5   5  -8   15.20    2.00
   4  -5  -8   10.60    1.50
   4   5  -8   11.00    1.60
   3  -5  -8  105.19    3.10
   3  -5  -8  109.39    3.70
   3   5  -8  100.39    4.10
   3   5  -8  101.19    3.70
   2  -5  -8   10.70    1.30
   2   5  -8    9.00    1.30
   2   5  -8   11.00    1.20
   1  -5  -8  231.48    6.20
   1   5  -8  233.18    6.30
   1   5  -8  221.28    6.00
   0  -5  -8  302.37    7.50
   0  -5  -8  306.87    8.00
   0   5  -8  316.07    7.70
   0   5  -8  307.47    7.90
   0   5   8  319.57    7.50
  -1  -5  -8  211.28    6.30
  -1  -5  -8  220.78    6.30
  -1   5  -8  236.08    6.50
  -1   5  -8  233.68    5.80
  -2  -5  -8   27.20    2.40
  -2   5  -8   36.60    2.40
  -2   5  -8   35.10    1.60
  -3  -5  -8    6.50    1.60
  -3   5  -8    9.10    1.80
  -4  -5  -8    6.60    2.00
  -4   5  -8    9.30    1.90
  -5  -5  -8    9.10    2.30
  -5   5  -8    8.00    2.10
  -6  -5  -8   11.30    2.70
  -6   5  -8    9.50    2.60
  -7  -5  -8    1.00    2.10
  -7   5  -8    1.30    2.20
  -8  -5  -8    6.00    3.20
  -8   5  -8    6.60    2.90
  -9  -5  -8    6.20    3.10
  -9   5  -8    2.40    3.30
   9   6  -8    0.80    2.30
   9   6  -8    1.40    2.30
   8  -6  -8   14.90    2.60
   8   6  -8   14.20    2.80
   8   6  -8   16.30    3.10
   7  -6  -8   12.70    2.00
   7   6  -8   16.30    2.60
   6  -6  -8    1.30    1.10
   6   6  -8    2.70    1.50
  -6   6   8    2.70    1.50
   5  -6  -8    9.70    1.50
   5   6  -8    7.20    1.60
  -5   6   8    6.40    1.30
   4  -6  -8  296.67    7.70
   4  -6  -8  303.97    8.10
   4   6  -8  310.97    8.70
   3  -6  -8   77.29    3.10
   3  -6  -8   83.59    2.40
   3   6  -8   74.19    3.10
   2  -6  -8  119.29    3.80
   2   6  -8  120.29    4.30
   2   6  -8  118.79    3.90
   1  -6  -8  607.64   14.20
   1   6  -8  606.44   14.40
   1   6  -8  622.94   14.30
   0  -6  -8  289.47    7.10
   0  -6  -8  281.47    7.50
   0   6  -8  288.87    7.60
   0   6  -8  297.97    7.40
   0   6   8  290.07    7.10
  -1  -6  -8  328.97    8.80
  -1   6  -8  344.87    9.00
  -1   6  -8  334.87    8.10
  -2  -6  -8   34.30    2.80
   2  -6   8   32.90    1.60
  -2   6  -8   30.30    2.30
  -2   6  -8   31.10    1.60
  -3   6  -8  231.78    7.70
  -4  -6  -8    2.90    1.50
  -4   6  -8    5.30    1.70
  -5  -6  -8  129.09    6.30
  -5   6  -8  120.59    6.10
  -6  -6  -8   -1.00    1.60
  -6   6  -8    2.30    1.90
  -7  -6  -8   10.00    3.10
  -7   6  -8   11.70    3.10
  -8  -6  -8    5.40    3.00
  -8   6  -8    2.70    2.80
  -9  -6  -8    1.70    2.80
  -9   6  -8   -1.10    2.80
   9   7  -8   -0.10    2.30
   9   7  -8    2.90    2.40
   8   7  -8    2.20    1.90
   7  -7  -8    1.70    1.30
   7   7  -8    2.90    1.90
  -7   7   8    1.00    1.50
   6  -7  -8   67.39    3.40
  -6   7   8   64.79    3.70
   6   7  -8   70.49    4.00
   5  -7  -8    8.30    1.40
  -5   7   8   11.20    1.60
   5   7  -8    9.80    1.90
   4  -7  -8    1.40    0.70
   4  -7  -8    1.30    0.80
   4   7  -8    1.20    1.00
  -4   7   8    0.50    0.70
   3  -7  -8  186.78    4.50
   3  -7  -8  192.68    5.50
   3   7  -8  189.68    5.70
   2  -7  -8  128.29    4.10
   2   7  -8  131.99    4.20
   2   7  -8  132.39    4.60
   1  -7  -8    9.80    1.20
   1   7  -8   13.80    1.50
   1   7  -8   12.70    1.30
   0  -7  -8   53.69    2.10
   0  -7  -8   56.99    2.50
   0   7  -8   57.49    2.40
   0   7   8   58.19    2.20
   0   7  -8   58.69    2.50
  -1  -7  -8   43.00    2.30
   1  -7   8   43.60    2.10
  -1   7  -8   46.00    2.40
  -1   7  -8   41.30    1.80
  -2  -7  -8  174.18    5.90
   2  -7   8  187.68    4.80
  -2   7  -8  175.28    6.00
  -2   7  -8  176.38    4.70
   3  -7   8    3.70    0.70
  -3  -7  -8    1.50    1.30
  -3   7  -8    3.80    1.50
  -4  -7  -8    1.30    1.40
  -4   7  -8    1.60    1.40
  -5  -7  -8   10.10    2.40
  -5   7  -8   10.90    2.30
  -6  -7  -8   21.80    3.40
  -6   7  -8   30.80    4.00
  -7  -7  -8   12.60    3.10
  -7   7  -8   13.70    3.30
  -8  -7  -8   10.00    3.20
  -8   7  -8    2.50    2.80
  -9  -7  -8   16.90    4.20
  -9   7  -8   13.60    4.40
   9   8  -8    0.90    2.20
   9   8  -8    4.20    2.60
   8   8  -8   -0.80    1.80
   7  -8  -8    0.80    1.20
   7   8  -8   -0.60    1.50
  -7   8   8   -1.10    1.40
   6  -8  -8    1.20    1.00
  -6   8   8    0.80    1.20
   6   8  -8   -0.10    1.30
   5  -8  -8    9.50    1.40
   5   8  -8    9.80    1.90
  -5   8   8    9.50    1.50
   4  -8  -8   12.10    1.50
   4  -8  -8   13.10    1.20
   4   8  -8   14.10    1.90
  -4   8   8   14.20    1.40
   3  -8  -8    5.90    0.50
   3  -8  -8    5.60    1.00
   3   8  -8    5.00    1.10
   2  -8  -8   22.50    1.70
   2   8  -8   19.40    2.00
   2   8  -8   17.40    1.60
   1  -8  -8  164.08    4.90
   1   8  -8  171.28    5.00
   1   8  -8  167.98    5.10
  -1   8   8  160.48    3.70
  -1   8   8  160.08    3.80
   0  -8  -8    2.90    0.90
   0  -8  -8    1.70    0.60
   0   8  -8    2.00    0.70
   0   8  -8    1.10    0.80
   0   8   8    1.60    0.70
  -1  -8  -8  184.98    5.60
  -1   8  -8  187.38    5.80
  -1   8  -8  182.88    4.90
  -2  -8  -8   20.30    2.20
   2  -8   8   21.30    1.30
  -2   8  -8   23.70    2.30
  -2   8  -8   22.30    1.20
   3  -8   8  186.08    4.90
  -3  -8  -8  195.18    6.80
  -3   8  -8  178.08    6.60
   4  -8   8   26.50    2.40
  -4  -8  -8   24.70    2.90
  -4   8  -8   24.20    2.90
  -5  -8  -8   59.59    4.30
  -5   8  -8   58.69    4.40
  -6  -8  -8   11.90    2.90
  -6   8  -8   10.70    2.90
  -7  -8  -8   23.10    3.90
  -7   8  -8   35.00    4.80
  -8  -8  -8    5.30    2.70
  -8   8  -8    4.80    3.10
  -9  -8  -8    1.30    2.70
  -9   8  -8    3.30    3.30
   9   9  -8    0.80    2.30
   9   9  -8   -0.20    2.30
   8   9  -8   -1.40    1.80
   7  -9  -8   -0.60    1.10
   7   9  -8    1.00    1.60
   6  -9  -8   17.40    2.00
   6   9  -8   15.10    2.50
  -6   9   8   18.60    2.30
   5  -9  -8   -0.50    0.80
   5   9  -8   -1.00    1.10
  -5   9   8    0.10    0.90
   4  -9  -8   91.49    3.40
   4  -9  -8   83.39    2.70
   4   9  -8   77.19    3.70
  -4   9   8   85.49    3.00
   3  -9  -8    0.50    0.30
   3  -9  -8    1.30    0.70
  -3   9   8    0.10    0.40
   3   9  -8    0.80    0.80
   2  -9  -8   11.00    1.20
   2   9  -8    8.20    1.20
   1  -9  -8   15.10    1.50
  -1   9   8   16.80    0.90
   1   9  -8   15.00    1.70
   1   9  -8   17.80    1.70
  -1   9   8   15.60    0.70
   0  -9  -8   38.30    2.20
   0   9   8   36.40    1.90
   0   9  -8   37.30    2.10
   0   9  -8   34.20    1.90
  -1  -9  -8   74.29    3.10
  -1   9  -8   71.59    2.50
  -1   9  -8   69.99    3.10
   2  -9   8  355.16    8.50
  -2  -9  -8  357.96   10.10
  -2   9  -8  347.87    8.30
  -2   9  -8  371.76   10.00
   3  -9   8    3.90    0.70
  -3  -9  -8    3.00    1.50
  -3   9  -8    2.80    1.30
   4  -9   8  142.59    4.00
  -4  -9  -8  144.89    6.30
  -4   9  -8  142.39    6.30
  -5  -9  -8    6.90    2.00
  -5   9  -8    6.70    2.10
  -6  -9  -8   28.20    4.10
  -6   9  -8   20.30    3.60
  -7  -9  -8    6.40    2.80
  -7   9  -8    7.50    2.90
  -8  -9  -8   19.70    4.30
  -8   9  -8   22.40    4.50
  -9  -9  -8    2.60    3.00
  -9   9  -8    6.60    3.70
   9  10  -8    1.30    2.20
   8  10  -8    5.00    2.20
   7  10  -8    5.70    2.20
   6 -10  -8    1.00    1.00
   6  10  -8    1.70    1.40
  -6  10   8    2.90    1.40
   5 -10  -8   23.30    2.00
   5  10  -8   19.70    2.40
  -5  10   8   19.70    2.00
   4 -10  -8  130.69    3.80
   4 -10  -8  142.49    4.50
   4  10  -8  145.59    5.30
  -4  10   8  139.59    4.10
   3 -10  -8    1.80    0.80
   3 -10  -8    2.70    0.40
   3  10  -8    4.20    1.20
  -3  10   8    3.70    0.50
   2 -10  -8    7.30    1.10
   2  10  -8    5.90    1.20
   1 -10  -8   13.20    1.40
   1  10  -8   11.40    1.40
   1  10  -8   13.40    1.60
  -1  10   8   13.10    1.00
  -1  10   8   12.30    0.70
   0  10  -8  774.62   18.00
   0  10   8  717.43   17.30
   0  10  -8  793.32   17.50
  -1 -10  -8    0.50    0.80
  -1  10  -8    0.40    0.50
  -1  10  -8    0.70    0.80
   2 -10   8  547.05   12.40
  -2 -10  -8  561.34   14.10
  -2  10  -8  526.85   12.20
  -2  10  -8  540.65   14.00
  -3 -10  -8   -0.20    1.20
   3 -10   8    0.40    0.50
  -3  10  -8    2.30    1.20
  -4 -10  -8  188.38    7.40
   4 -10   8  174.38    4.50
  -4  10  -8  174.18    7.10
  -5 -10  -8   -0.20    1.50
  -5  10  -8    0.00    1.70
  -6 -10  -8   57.99    5.50
  -6  10  -8   52.59    5.40
  -7 -10  -8   -0.90    2.00
  -7  10  -8    1.00    2.20
  -8 -10  -8   24.10    4.40
  -8  10  -8   28.10    5.00
  -9 -10  -8    1.60    2.90
  -9  10  -8    8.90    3.90
   9  11  -8    1.10    2.40
   8  11  -8   14.00    3.10
   7  11  -8   -0.80    1.40
   6 -11  -8   10.10    1.60
   6  11  -8   12.90    2.40
  -6  11   8    9.70    1.90
   5 -11  -8    1.80    0.90
  -5  11   8    2.00    1.10
   5  11  -8    1.00    1.30
   4 -11  -8   17.90    1.20
   4 -11  -8   20.10    1.70
  -4  11   8   21.80    1.50
   4  11  -8   21.10    2.30
   3 -11  -8    2.40    0.80
   3 -11  -8    2.10    0.40
  -3  11   8    2.00    0.50
   3  11  -8    1.70    1.00
   2 -11  -8  181.98    5.40
   2  11  -8  191.58    5.80
   1 -11  -8   11.80    1.30
  -1  11   8    9.50    0.70
  -1  11   8   12.50    1.00
   1  11  -8    8.20    1.30
   1  11  -8    7.70    1.30
   0  11  -8   26.60    1.90
   0  11  -8   29.30    1.80
   0  11   8   28.20    1.50
   0  11   8   30.10    1.90
  -1  11  -8    0.20    0.50
  -1  11  -8   -0.20    0.70
  -2 -11  -8  306.07    8.80
  -2  11  -8  292.07    7.00
  -2  11  -8  285.87    8.70
  -3 -11  -8    0.70    1.10
  -3  11  -8   -1.40    1.10
   4 -11   8   17.20    1.00
  -4 -11  -8   18.60    2.70
  -4  11  -8   18.10    2.70
  -5 -11  -8    1.50    1.90
  -5  11  -8    0.90    1.80
  -6 -11  -8   17.30    3.10
  -6  11  -8   19.40    3.50
  -7 -11  -8    2.90    2.20
  -7  11  -8    0.10    2.40
  -8 -11  -8    1.90    2.40
  -8  11  -8    2.50    2.90
  -9  11  -8    2.30    3.20
   9  12  -8    5.60    2.80
   8  12  -8   31.90    4.10
   7  12  -8    2.00    1.90
   6 -12  -8   88.19    3.60
   6  12  -8   86.79    4.90
   5 -12  -8   40.10    2.40
  -5  12   8   40.40    2.50
   5  12  -8   47.20    3.40
   4 -12  -8   41.90    2.30
   4 -12  -8   40.30    1.70
  -4  12   8   42.90    2.10
   4  12  -8   44.90    3.00
   3 -12  -8   21.50    1.00
   3 -12  -8   24.00    1.70
  -3  12   8   22.60    1.20
   3  12  -8   20.90    2.10
   2 -12  -8   16.30    1.60
  -2  12   8   15.50    0.90
   2  12  -8   13.50    1.70
   1 -12  -8  146.19    4.80
  -1  12   8  156.18    4.30
  -1  12   8  154.48    3.90
   1  12  -8  149.39    5.10
   1  12  -8  163.88    5.20
   0  12  -8    2.00    0.80
   0  12   8    2.50    0.70
   0  12  -8    3.50    0.90
  -1  12  -8   50.39    2.70
  -1  12  -8   51.79    2.10
  -2  12  -8   83.99    2.60
  -2  12  -8   93.79    4.20
  -3 -12  -8  109.39    5.00
  -3  12  -8  105.69    5.10
  -4 -12  -8    5.10    1.90
  -4  12  -8    2.00    1.50
  -5 -12  -8   21.40    3.40
  -5  12  -8   18.80    3.20
  -6 -12  -8    1.90    2.00
  -6  12  -8   -0.70    1.60
  -7 -12  -8   40.00    5.00
  -7  12  -8   39.40    5.10
  -8 -12  -8    0.10    2.60
  -8  12  -8    2.20    2.70
  -9  12  -8    8.20    3.90
   9  13  -8    8.10    3.10
   8  13  -8   -0.60    2.00
   7  13  -8    7.60    2.30
   6  13  -8    0.90    1.40
   5 -13  -8   50.19    2.50
  -5  13   8   47.80    2.70
   5  13  -8   53.99    3.50
   4 -13  -8   11.80    1.40
   4  13  -8   14.60    2.10
  -4  13   8   12.40    1.30
   3 -13  -8  144.69    3.70
   3 -13  -8  146.69    4.70
  -3  13   8  145.79    4.00
   3  13  -8  159.58    5.50
   2 -13  -8   38.60    2.10
   2  13  -8   40.10    2.40
  -2  13   8   40.20    1.50
  -1  13   8  196.68    4.90
  -1  13   8  182.08    5.20
   1  13  -8  195.08    6.10
   0  13  -8   64.79    3.00
   0  13   8   58.29    2.40
   0  13  -8   67.39    2.80
  -1  13  -8   52.69    2.90
  -1  13  -8   54.69    2.20
  -2  13  -8    0.60    0.90
  -2  13  -8    0.20    0.40
  -3  13  -8   19.30    2.70
  -4 -13  -8    4.80    1.70
  -4  13  -8    8.30    2.10
  -5 -13  -8    1.30    1.60
  -5  13  -8    1.30    1.60
  -6 -13  -8    5.40    2.60
  -6  13  -8    7.50    2.60
  -7 -13  -8   10.30    3.30
  -7  13  -8    8.30    3.00
  -8  13  -8   -2.50    2.30
  -9  13  -8    6.00    3.90
   9  14  -8   19.60    3.80
   8  14  -8   14.00    3.20
   7  14  -8  133.29    6.70
   6  14  -8    1.60    1.70
   5 -14  -8  131.49    4.20
   5  14  -8  119.19    5.50
  -5  14   8  118.09    4.70
   4 -14  -8    1.60    0.90
  -4  14   8    2.60    0.90
   4  14  -8    2.00    1.20
   3 -14  -8  278.67    7.30
   3 -14  -8  268.17    6.40
   3  14  -8  260.27    8.20
  -3  14   8  273.27    6.70
   2 -14  -8   32.20    2.00
   2  14  -8   23.60    2.20
  -2  14   8   23.30    1.20
  -1  14   8  144.89    3.90
  -1  14   8  143.79    4.30
   1  14  -8  139.99    5.00
   0  14   8    0.30    0.60
   0  14  -8    0.20    0.80
   0  14  -8    1.00    0.80
  -1  14  -8   50.29    2.80
   1  14   8   51.49    2.60
  -1  14  -8   48.40    2.10
  -2  14  -8   15.40    1.00
  -2  14  -8   15.40    2.10
  -3  14  -8    9.80    1.90
  -4  14  -8    1.40    1.60
  -5  14  -8    5.90    2.30
  -6  14  -8    0.60    2.00
  -7  14  -8    9.50    3.20
  -8  14  -8    1.90    3.10
   9  15  -8    6.80    2.80
   8  15  -8    2.90    2.00
   7  15  -8    1.20    1.80
   6  15  -8    1.60    1.50
   5 -15  -8   28.30    2.10
   5  15  -8   29.70    3.10
   4 -15  -8    1.10    0.80
  -4  15   8    1.20    0.90
   4  15  -8   -0.30    1.20
   3 -15  -8   51.29    2.00
   3 -15  -8   53.19    2.50
   3  15  -8   52.19    3.20
  -3  15   8   53.49    2.20
   2  15  -8   50.49    2.80
  -2  15   8   46.80    1.90
  -1  15   8   37.00    1.70
   1  15  -8   36.00    2.40
   0  15  -8  232.08    7.10
   0  15  -8  233.58    6.60
   0  15   8  227.78    6.20
  -1  15  -8  129.99    4.00
  -1  15  -8  131.79    5.00
   1  15   8  136.29    4.60
  -2  15  -8  101.99    4.60
  -2  15  -8   98.69    2.90
  -3  15  -8   66.69    4.00
  -4  15  -8  136.59    6.40
  -5  15  -8    0.50    1.60
  -6  15  -8    2.90    2.10
  -7  15  -8    1.00    2.60
  -8  15  -8   -1.40    3.00
   8  16  -8   18.60    3.50
   7  16  -8   -2.20    1.60
   6  16  -8   83.89    5.00
   5 -16  -8   22.40    2.80
   5  16  -8   20.10    2.60
   4 -16  -8   76.39    3.10
   4  16  -8   79.39    4.30
  -4  16   8   75.79    3.10
   3 -16  -8   10.10    1.40
   3  16  -8   11.40    2.00
  -3  16   8   12.00    1.30
   2  16  -8  343.57    9.70
  -2  16   8  334.87    8.30
   1  16  -8   73.79    3.60
  -1  16   8   72.89    2.60
   0  16  -8   60.49    3.20
   0  16   8   51.79    2.40
   0  16  -8   55.79    2.70
   1  16   8    0.50    0.90
  -1  16  -8   -0.30    0.60
  -1  16  -8    0.40    0.90
  -2  16  -8    1.40    1.30
   2  16   8    1.70    1.10
  -2  16  -8    1.40    0.50
  -3  16  -8    5.30    1.60
  -4  16  -8   19.60    3.00
  -5  16  -8    9.20    2.50
  -6  16  -8    3.60    2.20
  -7  16  -8   10.40    3.50
  -8  16  -8    1.80    3.00
   8  17  -8    6.90    2.70
   7  17  -8    3.70    2.00
   6  17  -8   16.30    2.80
   5  17  -8   37.90    3.70
   4 -17  -8   60.79    2.70
   4  17  -8   51.99    3.50
   3  17  -8   -0.10    1.10
  -3  17   8    0.60    0.80
  -2  17   8   23.30    1.50
   2  17  -8   19.30    2.10
  -1  17   8   10.70    1.20
   1  17  -8    9.30    1.70
   0  17  -8    4.40    1.30
   0  17  -8    3.50    1.10
   0  17   8    4.80    1.00
  -1  17  -8   69.89    2.80
  -1  17  -8   69.89    3.60
   1  17   8   73.59    3.30
   2  17   8   28.90    2.70
  -2  17  -8   31.40    1.40
  -2  17  -8   30.20    3.00
  -3  17  -8    6.60    1.90
  -4  17  -8    1.90    1.70
  -5  17  -8    6.10    2.30
  -6  17  -8   23.70    3.90
  -7  17  -8   -1.80    2.30
  -8  17  -8   13.30    4.00
   8  18  -8   13.10    3.20
   7  18  -8    2.20    2.10
   6  18  -8    4.10    2.10
   5  18  -8   11.40    2.30
   4  18  -8   25.50    3.10
  -3  18   8   59.59    2.70
   3  18  -8   73.79    3.90
  -2  18   8    5.40    1.00
   2  18  -8    4.40    1.30
  -1  18   8   93.79    3.30
   1  18  -8   96.19    4.40
   0  18  -8   11.50    1.70
   0  18   8   11.80    1.50
   0  18  -8   11.10    1.60
  -1  18  -8  207.78    5.90
   1  18   8  212.18    6.50
  -1  18  -8  214.48    7.20
   2  18   8    0.00    1.00
  -2  18  -8    1.40    0.60
  -2  18  -8    4.20    1.50
   3  18   8   13.60    2.20
  -3  18  -8   12.20    2.20
  -4  18  -8    0.30    1.70
  -5  18  -8   -1.40    1.70
  -6  18  -8   20.30    4.00
  -7  18  -8   -0.20    2.60
  -8  18  -8    0.10    3.10
   8  19  -8    2.70    2.60
   7  19  -8   42.30    4.40
   6  19  -8  128.99    6.50
   5  19  -8    2.60    1.80
   4  19  -8   37.70    3.50
  -3  19   8   54.09    2.60
   3  19  -8   51.99    3.40
   2  19  -8   29.20    2.90
  -2  19   8   26.50    1.70
   1  19  -8    9.00    1.70
  -1  19   8    5.40    1.00
   0  19  -8   85.29    3.60
   0  19  -8   81.79    4.10
   0  19   8   84.69    3.30
  -1  19  -8   11.80    2.10
  -1  19  -8   12.90    1.40
   1  19   8    8.70    1.50
  -2  19  -8    1.90    1.20
  -2  19  -8    0.10    0.50
   2  19   8    0.50    1.10
  -3  19  -8    2.80    1.70
   3  19   8    1.70    1.40
   4  19   8   12.30    2.40
  -4  19  -8   16.00    2.80
  -5  19  -8    1.60    2.20
  -6  19  -8    0.20    2.20
  -7  19  -8    7.60    3.10
  -8  19  -8   -2.30    2.90
   8  20  -8   37.20    4.60
   7  20  -8   -0.30    1.90
   6  20  -8   23.30    3.50
   5  20  -8    4.20    1.80
   4  20  -8   55.49    3.80
   3  20  -8    1.30    1.10
  -3  20   8   -0.30    1.40
   2  20  -8   79.89    4.10
  -2  20   8   78.39    3.10
   1  20  -8   38.90    2.90
  -1  20   8   37.90    2.10
   0  20  -8  153.48    5.30
   0  20  -8  154.18    5.90
   0  20   8  155.68    5.00
   1  20   8   19.70    2.10
  -1  20  -8   21.30    2.60
  -1  20  -8   19.00    1.70
  -2  20  -8  289.37    9.70
   2  20   8  291.67    8.90
  -3  20  -8    2.30    1.60
   3  20   8    4.80    1.70
   4  20   8    4.70    1.90
  -4  20  -8    5.20    2.10
   5  20   8    6.20    2.30
  -5  20  -8    2.40    2.20
   6  20   8    3.00    2.40
  -6  20  -8    0.70    2.40
   7  20   8    1.40    2.60
  -7  20  -8    0.10    2.70
  -8  20  -8    0.60    3.40
   8  20   8    4.70    3.20
   8  21  -8    4.70    2.80
   7  21  -8    5.00    2.40
   6  21  -8   11.60    2.60
   5  21  -8    2.70    1.90
   4  21  -8    3.30    1.80
   3  21  -8   15.20    2.30
  -2  21   8    7.30    1.20
   2  21  -8    5.80    1.60
  -1  21   8   38.40    2.20
   1  21  -8   37.80    3.30
   0  21  -8   15.80    2.00
   0  21  -8   15.20    2.30
   0  21   8   15.60    1.80
  -1  21  -8   27.90    3.10
   1  21   8   26.50    2.30
  -1  21  -8   22.00    1.80
   2  21   8    2.20    1.30
  -2  21  -8    2.40    1.40
   3  21   8   10.90    2.10
  -3  21  -8   10.50    2.30
  -4  21  -8   22.30    3.50
   4  21   8   14.10    2.60
   5  21   8    0.30    1.80
  -5  21  -8    1.00    2.00
  -6  21  -8    2.70    2.40
   6  21   8   -0.70    2.10
  -7  21  -8    1.10    2.90
   7  21   8    2.80    2.30
   7  22  -8   47.10    5.20
   6  22  -8    0.30    2.00
   5  22  -8  105.39    5.90
   4  22  -8   25.50    3.10
   3  22  -8   90.39    4.70
   2  22  -8   32.90    3.30
  -2  22   8   30.60    2.10
   1  22  -8   92.29    4.60
  -1  22   8   83.69    3.40
   0  22  -8   33.10    3.30
   0  22   8   43.80    2.50
   0  22  -8   38.40    2.60
  -1  22  -8   27.80    3.00
   1  22   8   23.00    2.30
  -1  22  -8   26.90    2.10
   2  22   8    2.80    1.30
  -2  22  -8    2.60    1.60
   3  22   8   43.60    3.90
  -3  22  -8   45.20    4.10
  -4  22  -8   24.60    3.70
   4  22   8   15.50    2.70
   5  22   8   -1.60    1.80
  -5  22  -8    0.90    2.20
  -6  22  -8   18.30    3.90
   6  22   8   10.10    2.90
   7  22   8    0.40    2.60
  -7  22  -8   -3.00    2.50
   7  23  -8    9.30    3.10
   6  23  -8    4.90    2.20
   5  23  -8    5.80    2.10
   4  23  -8    9.70    2.10
   3  23  -8    2.00    1.40
   2  23  -8   81.39    4.60
  -2  23   8   74.99    3.50
  -1  23   8  124.39    4.40
   1  23  -8  124.99    5.50
   0  23  -8   31.50    2.70
   0  23   8   34.50    2.30
   0  23  -8   38.10    3.60
  -1  23  -8    0.30    0.90
   1  23   8   -0.50    1.00
  -1  23  -8    1.60    1.20
  -2  23  -8  137.49    6.40
   2  23   8  145.19    5.60
   3  23   8    1.70    1.50
  -3  23  -8   -0.60    1.40
  -4  23  -8    7.60    2.40
   4  23   8    5.40    2.10
   5  23   8    1.70    2.00
  -5  23  -8    4.10    2.40
  -6  23  -8   -1.80    2.30
   6  23   8    0.30    2.00
  -7  23  -8    0.80    2.90
   7  23   8    2.10    2.40
   7  24  -8    5.20    2.60
   6  24  -8    7.90    2.60
   5  24  -8   77.79    5.20
   4  24  -8   -0.30    1.50
   3  24  -8  134.49    6.20
   2  24  -8    0.70    1.40
  -1  24   8   65.89    3.10
   1  24  -8   60.29    3.90
   0  24   8    8.40    1.50
   0  24  -8    9.00    1.70
   0  24  -8   11.90    2.30
   1  24   8   52.69    3.20
  -1  24  -8   49.00    4.30
  -2  24  -8   56.89    4.20
   2  24   8   60.19    3.70
  -3  24  -8    4.40    1.90
   3  24   8    1.10    1.40
   4  24   8    1.60    1.70
  -4  24  -8    2.60    2.20
   5  24   8   15.80    3.20
  -5  24  -8   14.90    3.30
  -6  24  -8   30.30    4.70
   6  24   8   45.40    5.10
  -7  24  -8    6.80    3.60
   7  24   8    3.40    2.90
   7  25  -8   10.30    3.20
   6  25  -8   52.19    5.10
   5  25  -8    2.10    1.70
   4  25  -8    0.70    1.60
   3  25  -8    2.60    1.80
   2  25  -8    9.90    2.10
   1  25  -8    2.20    1.40
  -1  25   8    2.70    1.10
   0  25   8   16.20    2.00
   0  25  -8   17.60    2.70
   0  25  -8   14.90    2.00
  -1  25  -8   -0.10    1.40
   1  25   8    2.10    1.20
   2  25   8   24.40    2.70
  -2  25  -8   19.10    3.00
  -3  25  -8    1.70    1.70
   3  25   8    0.90    1.50
  -4  25  -8   60.39    5.70
   4  25   8   66.49    4.70
  -5  25  -8    8.80    3.20
   5  25   8   14.80    3.20
   6  25   8    4.70    2.80
  -6  25  -8    9.10    3.50
   6  26  -8   21.20    3.70
   5  26  -8   13.90    2.90
   4  26  -8   61.09    4.40
   3  26  -8   57.69    4.90
   2  26  -8   60.39    4.10
  -1  26   8    1.50    1.30
   1  26  -8    4.70    1.70
   0  26   8   24.60    2.50
   0  26  -8   24.20    3.30
   0  26  -8   20.50    2.40
  -1  26  -8   52.89    3.90
   1  26   8   56.79    3.50
   2  26   8  119.69    5.40
  -2  26  -8  111.99    6.10
  -3  26  -8   68.59    5.00
   3  26   8   73.09    4.40
   4  26   8   -0.50    1.70
  -4  26  -8    8.30    2.70
  -5  26  -8   46.20    5.40
   5  26   8   50.49    5.20
   6  26   8    2.70    2.50
  -6  26  -8    1.60    2.80
   6  27  -8   10.90    3.00
   5  27  -8   48.10    4.90
   4  27  -8    2.90    2.00
   3  27  -8    9.40    2.40
   2  27  -8   -0.30    1.30
   1  27  -8   89.39    4.90
   0  27   8    9.90    1.80
   0  27  -8   13.40    2.60
  -1  27  -8   16.60    2.80
   1  27   8   16.70    2.30
  -2  27  -8    3.90    2.10
   2  27   8    5.10    1.80
  -3  27  -8   16.40    3.10
   3  27   8   18.80    2.90
  -4  27  -8   38.30    4.60
   4  27   8   36.40    4.00
   5  27   8    1.00    2.10
  -5  27  -8   -1.00    2.20
  -6  27  -8    2.30    3.00
   6  27   8   -2.80    2.10
   6  28  -8    0.20    2.30
   5  28  -8    7.10    2.40
   4  28  -8   19.50    3.40
   3  28  -8    1.50    1.70
   2  28  -8    0.90    1.40
   1  28  -8    3.10    1.80
   0  28   8    1.30    1.40
   0  28  -8    1.70    1.60
   1  28   8    1.00    1.20
  -1  28  -8   -1.20    1.50
   2  28   8    6.90    1.90
  -2  28  -8    6.40    2.20
  -3  28  -8   15.80    3.00
   3  28   8   12.60    2.60
   4  28   8    4.50    2.20
  -4  28  -8    7.30    2.90
  -5  28  -8   11.90    3.60
   5  28   8    4.60    2.40
   5  29  -8    2.40    2.20
   4  29  -8   82.89    5.50
   3  29  -8    1.00    1.70
   2  29  -8  258.87    9.70
   1  29  -8   20.30    3.10
   0  29  -8   65.49    4.80
   1  29   8    7.40    1.80
  -1  29  -8    9.70    2.60
  -2  29  -8    9.40    2.70
   2  29   8   11.40    2.30
   3  29   8    0.90    1.80
  -3  29  -8    1.30    2.00
  -4  29  -8    5.30    2.70
   4  29   8    1.50    2.10
   5  29   8    0.60    2.30
  -5  29  -8    1.60    2.60
   5  30  -8    1.00    2.20
   4  30  -8   17.30    3.30
   3  30  -8    4.10    2.10
   2  30  -8   19.20    3.20
   1  30  -8    1.00    1.60
   0  30  -8   15.20    3.00
   1  30   8    1.80    1.50
  -1  30  -8   -1.50    1.50
  -2  30  -8   -0.10    1.90
   2  30   8    0.30    1.60
  -3  30  -8    1.90    2.00
   3  30   8    2.50    1.80
  -4  30  -8   13.50    3.60
   4  30   8    9.10    2.70
  -5  30  -8   26.40    4.70
   5  30   8   20.40    3.80
   4  31  -8    7.50    2.80
   3  31  -8   25.60    3.80
   2  31  -8   38.10    4.40
   1  31  -8   11.70    2.80
   0  31  -8    4.90    2.00
  -1  31  -8   32.50    4.10
  -2  31  -8   34.70    4.50
   2  31   8   32.80    3.50
   3  31   8   35.70    4.00
  -3  31  -8   30.70    4.30
   4  31   8   19.00    3.50
  -4  31  -8   34.30    5.10
   4  32  -8    4.80    2.60
   3  32  -8   17.60    3.40
   2  32  -8    2.20    2.10
   1  32  -8    4.70    2.30
   0  32  -8   29.00    4.00
  -1  32  -8   -1.20    1.90
  -2  32  -8    2.70    2.30
   2  32   8    5.70    2.10
   3  32   8    4.00    2.10
  -3  32  -8    2.10    2.30
  -4  32  -8    5.80    3.20
   4  32   8    6.00    2.80
   3  33  -8   21.20    3.70
   2  33  -8    2.40    2.00
   1  33  -8   80.49    5.70
   0  33  -8   16.30    3.20
  -1  33  -8    6.60    2.40
  -2  33  -8    5.40    2.70
   3  33   8   37.90    4.20
  -3  33  -8   44.90    5.30
   2  34  -8    0.00    2.00
   1  34  -8    7.30    2.70
   0  34  -8    8.10    2.90
  -1  34  -8   28.30    4.20
  -2  34  -8   17.60    3.70
   1  35  -8    4.20    2.40
   0  35  -8    3.00    2.30
  -1  35  -8    0.10    2.20
   9   0  -9    0.80    2.00
   8   0  -9    0.80    1.70
   8   0  -9    0.00    1.70
   7   0  -9    1.20    1.40
   6   0  -9    1.90    1.20
   6   0  -9   -0.30    1.10
   5   0  -9   -0.30    1.00
   5   0  -9   -0.70    0.80
   4   0  -9    0.40    0.80
   4   0  -9   -0.30    0.70
   3   0  -9    0.60    0.80
   3   0  -9    0.30    0.60
   2   0  -9    0.50    0.40
   2   0  -9   -0.30    0.70
  -2   0   9    0.10    0.50
   1   0  -9    0.30    0.40
   1   0  -9    0.10    0.60
  -1   0   9   -0.30    0.40
   0   0  -9    0.60    0.60
   0   0   9   -0.30    0.50
   0   0  -9    0.20    0.60
  -1   0  -9   -0.90    0.70
  -1   0  -9    0.70    0.60
  -2   0  -9   -0.80    0.90
  -2   0  -9    0.90    0.60
  -3   0  -9    0.90    1.00
  -4   0  -9    2.10    1.60
  -5   0  -9    0.50    1.30
  -6   0  -9    0.70    1.80
  -7   0  -9   -1.00    1.80
  -8   0  -9   -1.40    2.50
  -9   0  -9   -3.10    2.90
   9  -1  -9    0.40    2.00
   9   1  -9    0.40    2.10
   9   1  -9   -1.60    1.90
   8  -1  -9    0.00    1.60
   8   1  -9    1.40    1.80
   8   1  -9    1.00    1.70
   7  -1  -9   -0.40    1.30
   7   1  -9   -0.10    1.40
   7   1  -9    0.00    1.40
   6  -1  -9   61.39    3.50
   6   1  -9   51.79    3.30
   6   1  -9   51.59    3.40
   5  -1  -9   -1.50    0.70
   5  -1  -9    1.30    1.00
   5   1  -9    0.70    1.00
   5   1  -9    0.90    1.10
   4  -1  -9   68.69    2.70
   4  -1  -9   60.19    3.10
   4   1  -9   57.79    3.10
   4   1  -9   68.49    2.90
   3  -1  -9   13.40    1.40
   3  -1  -9   13.80    1.10
   3  -1  -9    7.50    1.20
   3   1  -9   11.20    1.40
   3   1  -9   13.00    1.20
   2  -1  -9  179.58    4.50
   2  -1  -9  191.08    5.40
  -2  -1   9  175.78    4.80
   2   1  -9  171.48    5.30
   2   1  -9  172.68    4.60
   1  -1  -9    1.20    0.70
  -1  -1   9    2.10    0.60
   1  -1  -9    2.40    0.50
  -1   1   9    3.00    0.50
   1   1  -9    2.40    0.80
   1   1  -9    3.50    0.70
   0  -1  -9  151.68    4.50
   0  -1  -9  162.18    4.80
   0   1   9  163.38    4.40
   0   1  -9  163.08    4.60
   0   1  -9  171.18    4.70
  -1  -1  -9  147.89    4.50
  -1  -1  -9  145.39    4.80
  -1   1  -9  138.39    4.70
  -1   1  -9  154.78    4.40
  -2  -1  -9  152.18    5.30
  -2   1  -9  141.09    5.30
  -2   1  -9  144.29    4.40
  -3  -1  -9  111.99    5.10
  -3   1  -9  130.09    5.20
  -4  -1  -9   50.29    3.60
  -4   1  -9   54.89    3.70
  -5  -1  -9   83.19    4.90
  -5   1  -9   71.69    4.90
  -6  -1  -9   -1.00    1.60
  -6   1  -9    1.90    1.80
  -7  -1  -9    1.30    2.40
  -7   1  -9    0.60    2.30
  -8  -1  -9    1.40    2.40
  -8   1  -9    4.70    2.90
  -9  -1  -9   -3.70    2.60
  -9   1  -9    1.00    3.00
   9  -2  -9   13.60    2.80
   9   2  -9   11.90    2.90
   9   2  -9   12.70    3.00
   8  -2  -9    0.20    1.60
   8   2  -9    3.40    2.00
   8   2  -9    1.60    1.70
   7  -2  -9   -0.10    1.30
   7   2  -9    1.90    1.60
   7   2  -9    2.20    1.60
   6  -2  -9   16.30    2.20
   6   2  -9   13.10    2.10
   6   2  -9   17.30    2.50
   5  -2  -9    0.60    1.00
   5   2  -9    2.20    1.20
   5   2  -9    2.20    1.10
   4  -2  -9   -0.50    0.70
   4  -2  -9    0.30    0.70
   4   2  -9   -0.20    0.80
   4   2  -9   -1.00    0.90
   3  -2  -9   22.90    1.50
   3  -2  -9   20.80    1.20
   3  -2  -9   22.80    2.00
   3   2  -9   26.20    1.60
   3   2  -9   22.70    2.00
   2  -2  -9   84.59    3.20
   2  -2  -9   83.99    2.30
   2   2  -9   81.59    3.30
   2   2  -9   81.79    2.70
   1  -2  -9  367.86    9.30
   1  -2  -9  371.36    8.60
  -1  -2   9  386.66    9.30
  -1   2   9  391.66    8.50
   1   2  -9  375.46    9.00
   1   2  -9  376.46    9.40
   0  -2  -9    3.40    0.80
   0  -2  -9    3.90    0.80
   0   2   9    3.60    0.70
   0   2  -9    4.00    0.80
   0   2  -9    4.80    0.90
  -1  -2  -9  302.27    8.00
  -1  -2  -9  293.47    7.70
  -1   2  -9  295.77    7.50
  -1   2  -9  294.67    8.10
  -2  -2  -9  104.39    4.30
  -2   2  -9  108.39    4.40
  -2   2  -9  117.89    3.60
  -3  -2  -9   57.59    3.60
  -3   2  -9   53.69    3.30
  -4  -2  -9  180.68    7.00
  -4   2  -9  163.08    6.80
  -5  -2  -9   12.00    2.50
  -5   2  -9   11.30    2.40
  -6  -2  -9   22.20    3.50
  -6   2  -9   17.30    3.10
  -7  -2  -9    5.20    2.40
  -7   2  -9    3.50    2.20
  -8  -2  -9   25.40    4.30
  -8   2  -9   30.70    4.70
  -9  -2  -9    4.90    3.20
  -9   2  -9    2.00    3.00
   9   3  -9    1.20    2.20
   9   3  -9    2.90    2.20
   8  -3  -9    1.50    1.70
   8   3  -9    1.70    1.80
   8   3  -9    0.60    1.80
   7  -3  -9    4.30    1.70
   7   3  -9    7.70    2.00
   7   3  -9    5.90    1.90
   6  -3  -9   40.00    3.30
   6   3  -9   34.50    3.40
   6   3  -9   32.20    2.90
   5  -3  -9    3.40    1.20
   5   3  -9    4.60    1.60
   5   3  -9    4.30    1.30
   4  -3  -9   41.40    2.00
   4  -3  -9   37.30    2.40
   4   3  -9   37.30    2.30
   4   3  -9   38.90    2.80
   3  -3  -9    6.00    1.20
   3  -3  -9    7.00    1.00
   3  -3  -9    6.60    0.80
   3   3  -9    3.80    1.10
   3   3  -9    4.40    0.90
   2  -3  -9    2.30    0.90
   2  -3  -9    2.50    0.50
   2  -3  -9    2.60    0.40
   2   3  -9    2.30    0.70
   2   3  -9    2.40    0.90
   1  -3  -9  142.49    3.70
   1  -3  -9  152.98    4.40
   1   3  -9  144.49    4.50
  -1   3   9  146.99    3.60
   1   3  -9  151.58    4.20
   0  -3  -9   75.99    2.80
   0  -3  -9   76.49    2.70
   0   3   9   79.09    2.60
   0   3  -9   74.59    2.80
   0   3  -9   79.09    2.90
  -1  -3  -9  162.18    4.80
  -1  -3  -9  154.78    5.00
  -1   3  -9  154.98    4.50
  -1   3  -9  163.58    5.10
  -2  -3  -9  283.67    8.60
  -2   3  -9  306.67    7.60
  -2   3  -9  300.07    8.60
  -3  -3  -9  158.98    6.20
  -3   3  -9  169.78    6.30
  -4  -3  -9   36.60    3.50
  -4   3  -9   33.80    3.30
  -5  -3  -9    1.50    1.60
  -5   3  -9    1.20    1.60
  -6  -3  -9   33.80    4.10
  -6   3  -9   36.30    4.30
  -7  -3  -9   11.40    3.20
  -7   3  -9    7.90    2.70
  -8  -3  -9   -1.90    2.20
  -8   3  -9    2.10    2.50
  -9  -3  -9    0.20    2.90
  -9   3  -9   -0.40    3.20
   9   4  -9    4.30    2.40
   9   4  -9    1.30    2.30
   8  -4  -9   -0.50    1.60
   8   4  -9    2.40    1.90
   8   4  -9   -0.80    1.70
   7  -4  -9    6.30    1.70
   7   4  -9    5.30    1.90
   7   4  -9    8.80    2.10
   6  -4  -9    9.60    1.70
   6   4  -9   10.50    2.10
   6   4  -9    8.10    1.80
   5  -4  -9   13.60    1.90
   5   4  -9   11.80    1.70
   5   4  -9   15.70    2.30
   4  -4  -9  248.08    7.30
   4  -4  -9  255.37    6.60
   4   4  -9  270.87    8.10
   4   4  -9  251.07    7.30
   3  -4  -9  160.68    4.10
   3  -4  -9  158.18    4.40
   3  -4  -9  166.38    5.10
   3   4  -9  169.58    5.60
   3   4  -9  171.08    4.90
   2  -4  -9 1380.56   28.90
   2  -4  -9 1362.86   29.00
   2  -4  -9 1375.06   30.30
   2   4  -9 1328.47   30.50
   2   4  -9 1380.66   29.90
   1  -4  -9    3.50    0.50
   1  -4  -9    3.60    0.80
  -1   4   9    4.90    0.50
   1   4  -9    3.40    0.90
   1   4  -9    4.90    0.80
   0  -4  -9  182.78    5.20
   0  -4  -9  175.48    4.90
   0   4  -9  180.88    5.10
   0   4  -9  182.08    5.10
   0   4   9  177.18    4.80
  -1  -4  -9    4.40    1.00
  -1  -4  -9    2.40    1.00
  -1   4  -9    6.00    1.10
  -1   4  -9    2.90    0.80
  -2  -4  -9  126.49    4.80
  -2   4  -9  129.59    4.90
  -2   4  -9  121.29    3.80
  -3  -4  -9   53.59    3.30
  -3   4  -9   47.60    3.30
  -4  -4  -9   -1.40    1.00
  -4   4  -9   -1.40    0.90
  -5  -4  -9  138.89    6.60
  -5   4  -9  140.59    6.80
  -6  -4  -9   20.10    3.20
  -6   4  -9   30.80    4.10
  -7  -4  -9   45.90    5.00
  -7   4  -9   35.20    4.70
  -8  -4  -9   23.40    4.50
  -8   4  -9   18.10    4.20
  -9  -4  -9   21.10    5.00
  -9   4  -9   21.70    4.70
   9   5  -9   -1.50    1.90
   9   5  -9   -2.60    1.90
   8  -5  -9    0.50    1.50
   8   5  -9    2.40    1.80
   8   5  -9   -1.20    1.60
   7  -5  -9   -0.30    1.30
   7   5  -9    1.60    1.60
   7   5  -9    1.00    1.60
   6  -5  -9    1.40    1.20
   6   5  -9   -1.40    1.20
   6   5  -9    1.40    1.30
   5  -5  -9   71.09    3.40
   5   5  -9   73.99    3.70
   5   5  -9   68.19    4.00
   4  -5  -9    2.60    0.90
   4  -5  -9    3.00    1.00
   4   5  -9    2.60    1.00
   4   5  -9    2.90    1.40
   3  -5  -9   51.79    2.50
   3  -5  -9   49.00    1.80
   3  -5  -9   49.90    1.60
   3   5  -9   52.49    2.90
   3   5  -9   51.39    2.40
   2  -5  -9   41.50    2.20
   2   5  -9   46.20    2.10
   2   5  -9   39.40    2.30
   1  -5  -9  110.19    2.70
   1  -5  -9   96.99    3.50
  -1   5   9  104.69    2.50
   1   5  -9  101.69    3.30
   1   5  -9   97.39    3.60
   0  -5  -9   48.10    2.40
   0  -5  -9   47.00    2.00
   0   5  -9   50.99    2.20
   0   5   9   50.89    2.00
   0   5  -9   49.99    2.30
  -1  -5  -9   27.60    1.80
  -1  -5  -9   26.90    1.90
  -1   5  -9   24.40    1.50
  -1   5  -9   29.00    1.90
  -2  -5  -9    3.50    1.20
  -2   5  -9    1.40    1.10
  -2   5  -9    1.80    0.70
  -3  -5  -9   -0.20    1.00
  -3   5  -9    0.70    1.10
  -4  -5  -9   70.69    4.30
  -4   5  -9   76.99    4.40
  -5  -5  -9    0.90    1.50
  -5   5  -9    2.10    1.90
  -6  -5  -9    0.00    1.70
  -6   5  -9    2.80    2.00
  -7  -5  -9    2.40    2.30
  -7   5  -9    2.70    2.50
  -8  -5  -9    4.90    3.00
  -8   5  -9    6.50    3.30
  -9  -5  -9   -0.30    3.00
  -9   5  -9    0.50    3.00
   9   6  -9    4.10    2.50
   9   6  -9    4.70    2.40
   8  -6  -9    6.60    1.90
   8   6  -9    7.70    2.50
   8   6  -9    4.90    2.20
   7  -6  -9   -1.20    1.20
   7   6  -9   -0.90    1.60
   7   6  -9    1.80    1.60
   6  -6  -9   39.70    3.00
   6   6  -9   31.80    3.30
   6   6  -9   32.30    3.00
   5  -6  -9    1.90    1.00
   5   6  -9    1.40    1.20
   4  -6  -9  132.19    4.00
   4  -6  -9  139.89    4.60
   4   6  -9  134.39    4.80
   4   6  -9  135.19    5.40
   3  -6  -9   12.80    0.70
   3  -6  -9   11.90    1.40
   3  -6  -9   14.30    0.80
   3   6  -9   11.70    1.70
   3   6  -9   13.70    1.50
   2  -6  -9   73.29    2.90
   2   6  -9   81.79    3.00
   2   6  -9   74.79    3.30
   1  -6  -9   13.40    0.60
   1  -6  -9   12.40    1.40
   1   6  -9   13.40    1.40
   1   6  -9   14.60    1.40
   0  -6  -9  177.48    4.90
   0  -6  -9  178.48    5.30
   0   6  -9  172.58    5.00
   0   6  -9  177.48    5.20
   0   6   9  183.08    4.80
  -1  -6  -9    1.30    0.80
  -1  -6  -9   -1.00    0.80
  -1   6  -9    1.40    0.60
  -1   6  -9    1.50    0.90
  -2  -6  -9  134.29    5.10
  -2   6  -9  131.59    3.90
  -2   6  -9  137.79    5.10
  -3  -6  -9    0.80    1.10
  -3   6  -9    4.10    1.40
  -4  -6  -9   85.29    4.90
  -4   6  -9   91.39    4.90
  -5  -6  -9    1.10    1.50
  -5   6  -9    2.00    1.80
  -6  -6  -9   42.40    4.60
  -6   6  -9   48.00    5.00
  -7  -6  -9   21.40    3.90
  -7   6  -9   18.80    3.80
  -8  -6  -9   18.20    4.20
  -8   6  -9   17.80    4.10
  -9  -6  -9    5.70    3.50
  -9   6  -9    5.20    3.50
   9   7  -9   10.60    3.10
   9   7  -9   11.70    3.00
   8   7  -9   19.40    3.20
   8   7  -9   10.80    2.80
   7  -7  -9   16.50    2.20
   7   7  -9   17.90    2.90
   7   7  -9   10.60    2.30
   6  -7  -9    9.50    1.60
   6   7  -9    6.20    1.80
   5  -7  -9   23.60    2.20
   5   7  -9   21.30    2.40
   4  -7  -9  286.07    7.80
   4  -7  -9  270.07    6.90
   4   7  -9  273.97    8.00
   3  -7  -9  110.49    3.80
   3   7  -9  108.59    4.00
   3   7  -9  103.99    4.30
   2  -7  -9  532.45   12.80
   2   7  -9  529.15   13.30
   2   7  -9  537.55   12.80
   1  -7  -9  448.86   10.50
   1   7  -9  412.66   10.60
   1   7  -9  413.56   10.50
   0  -7  -9 1131.69   25.40
   0  -7  -9 1140.79   24.80
   0   7  -9 1123.19   25.10
   0   7   9 1112.49   24.90
   0   7  -9 1133.99   25.50
  -1  -7  -9  329.17    8.80
  -1   7  -9  334.77    9.10
  -1   7  -9  331.67    8.10
  -2  -7  -9  459.15   12.00
  -2   7  -9  428.36   11.90
  -2   7  -9  446.76   10.50
  -3  -7  -9   17.40    2.30
  -3   7  -9   24.20    2.70
  -4  -7  -9   10.20    2.30
  -4   7  -9   10.20    2.30
  -5  -7  -9    4.50    1.80
  -5   7  -9    3.60    1.80
  -6  -7  -9    1.10    1.90
  -6   7  -9    4.30    2.30
  -7  -7  -9   15.20    3.40
  -7   7  -9    8.60    2.80
  -8  -7  -9    0.70    2.40
  -8   7  -9   -0.60    2.60
  -9  -7  -9   12.60    4.00
  -9   7  -9   17.80    4.50
   9   8  -9    1.70    2.30
   9   8  -9    1.70    2.40
   8   8  -9    3.30    2.00
   8   8  -9    0.60    2.10
   7  -8  -9   -1.80    1.00
   7   8  -9    0.40    1.60
   6  -8  -9   26.80    2.40
   6   8  -9   27.10    3.00
   5  -8  -9   50.19    2.80
   5   8  -9   45.30    3.10
   4  -8  -9   19.20    1.90
   4  -8  -9   19.00    1.20
   4   8  -9   19.00    2.10
   3  -8  -9   32.80    1.90
   3   8  -9   25.20    2.30
   3   8  -9   33.20    2.20
   2  -8  -9  348.47    9.00
   2   8  -9  355.96    9.10
   2   8  -9  347.27    9.50
   1  -8  -9  667.93   16.20
  -1   8   9  686.53   14.90
  -1   8   9  711.53   14.80
   1   8  -9  707.03   16.40
   1   8  -9  703.63   16.30
   0  -8  -9   32.50    1.90
   0  -8  -9   31.20    1.70
   0   8  -9   33.30    1.90
   0   8  -9   35.60    2.10
   0   8   9   32.50    1.70
  -1  -8  -9  233.48    6.60
  -1   8  -9  225.68    6.90
  -1   8  -9  226.98    6.00
  -2  -8  -9    5.30    1.40
  -2   8  -9    7.10    1.50
  -2   8  -9    3.50    0.70
  -3  -8  -9   50.19    3.40
  -3   8  -9   50.39    3.30
  -4  -8  -9    4.10    1.90
  -4   8  -9    7.70    2.10
  -5  -8  -9    6.30    2.00
  -5   8  -9    7.30    2.20
  -6  -8  -9    1.50    1.80
  -6   8  -9    1.80    2.10
  -7  -8  -9   15.20    3.50
  -7   8  -9   14.70    3.40
  -8  -8  -9   12.10    3.80
  -8   8  -9    9.30    3.50
  -9  -8  -9   -0.30    3.00
  -9   8  -9   -0.30    2.80
   9   9  -9    2.00    2.30
   9   9  -9    3.20    2.50
   8   9  -9   37.60    4.50
   8   9  -9   32.70    3.90
   7  -9  -9    1.80    1.30
   7   9  -9    2.20    1.50
   6  -9  -9    3.10    1.20
   6   9  -9    1.20    1.40
  -6   9   9    0.70    1.20
   5  -9  -9   73.49    3.30
   5   9  -9   59.79    3.60
  -5   9   9   65.09    2.90
   4  -9  -9  105.99    3.00
   4  -9  -9  111.79    3.90
   4   9  -9   98.79    4.30
   3  -9  -9  123.09    4.20
   3   9  -9  125.59    4.60
   2  -9  -9   36.70    2.00
   2   9  -9   34.80    2.40
   2   9  -9   37.20    2.10
   1  -9  -9   54.29    2.50
   1   9  -9   50.59    2.50
  -1   9   9   52.69    1.60
   1   9  -9   49.60    2.60
  -1   9   9   50.99    1.40
   0  -9  -9   54.99    2.60
   0   9  -9   59.89    2.80
   0   9  -9   54.69    2.40
   0   9   9   57.99    2.40
  -1  -9  -9   56.89    2.80
  -1   9  -9   58.19    3.00
  -1   9  -9   61.09    2.30
  -2  -9  -9   10.80    1.70
  -2   9  -9   17.20    2.20
  -2   9  -9   13.70    1.10
   3  -9   9  149.09    4.10
  -3  -9  -9  143.39    5.90
  -3   9  -9  137.59    5.80
  -4  -9  -9   95.79    5.10
  -4   9  -9   93.69    5.10
  -5  -9  -9    1.40    1.80
  -5   9  -9    5.70    2.00
  -6  -9  -9   27.90    4.00
  -6   9  -9   22.30    3.70
  -7  -9  -9    2.60    2.40
  -7   9  -9    6.80    2.90
  -8  -9  -9   27.50    5.00
  -8   9  -9   34.10    5.40
  -9  -9  -9   11.70    4.10
  -9   9  -9   10.60    4.10
   9  10  -9   17.10    3.50
   9  10  -9   12.90    3.40
   8  10  -9   -1.00    1.70
   7  10  -9    6.00    2.10
   6 -10  -9   51.19    3.00
   6  10  -9   57.29    3.90
  -6  10   9   59.19    5.40
   5 -10  -9    3.40    1.10
  -5  10   9    2.00    0.90
   5  10  -9    2.00    1.20
   4 -10  -9  154.38    4.00
   4 -10  -9  164.88    5.00
   4  10  -9  147.09    5.40
  -4  10   9  157.88    4.20
   3 -10  -9   54.89    2.60
   3  10  -9   49.80    2.80
   2 -10  -9  412.06   10.00
   2  10  -9  385.66   10.20
   2  10  -9  390.46   10.60
   1 -10  -9   28.90    1.80
  -1  10   9   25.70    1.00
   1  10  -9   24.60    2.00
   1  10  -9   25.90    1.90
  -1  10   9   26.80    1.20
   0 -10  -9  449.86   11.50
   0  10  -9  460.55   11.20
   0  10  -9  457.65   11.60
   0  10   9  455.25   11.00
  -1 -10  -9   14.00    1.60
  -1  10  -9   15.30    1.30
  -1  10  -9   19.30    2.00
  -2 -10  -9  547.85   14.40
   2 -10   9  552.24   13.30
  -2  10  -9  563.44   14.50
  -2  10  -9  565.54   12.70
  -3 -10  -9    7.70    1.80
   3 -10   9   11.00    1.10
  -3  10  -9   10.60    2.10
  -4 -10  -9    9.00    2.20
  -4  10  -9   12.10    2.40
  -5 -10  -9   11.70    2.70
  -5  10  -9   15.80    2.90
  -6 -10  -9   13.50    3.20
  -6  10  -9   19.80    3.60
  -7 -10  -9   -1.90    2.00
  -7  10  -9    2.20    2.40
  -8 -10  -9    1.30    2.30
  -8  10  -9    0.30    2.70
  -9 -10  -9    0.10    3.10
  -9  10  -9    5.60    3.60
   9  11  -9    4.20    2.80
   9  11  -9    1.70    2.40
   8  11  -9    2.50    2.10
   7  11  -9    3.70    2.00
   6 -11  -9    2.80    1.20
   6  11  -9    0.70    1.40
   5 -11  -9    4.60    1.20
  -5  11   9    6.80    1.30
   5  11  -9    4.50    1.50
   4 -11  -9    1.80    0.90
   4 -11  -9    1.70    0.50
   4  11  -9    2.90    1.20
  -4  11   9    2.60    0.70
   3 -11  -9    0.30    0.70
   3  11  -9   -0.20    0.80
   2 -11  -9   -0.20    0.70
   2  11  -9    0.50    0.70
   2  11  -9   -0.20    0.80
   1 -11  -9    0.30    0.70
   1  11  -9   -0.30    0.70
  -1  11   9    0.60    0.30
  -1  11   9    0.70    0.50
   1  11  -9    0.70    0.80
   0  11  -9   36.60    2.00
   0  11   9   40.90    2.10
   0  11   9   39.80    1.80
   0  11  -9   40.70    2.40
  -1  11  -9    2.60    0.70
  -1  11  -9    3.20    1.00
  -2 -11  -9   70.59    3.70
  -2  11  -9   72.89    2.50
  -2  11  -9   80.09    3.80
   3 -11   9   26.20    1.50
  -3 -11  -9   28.90    3.10
  -3  11  -9   24.50    2.80
  -4 -11  -9   38.50    3.90
  -4  11  -9   33.70    3.50
  -5 -11  -9    0.20    1.70
  -5  11  -9    3.90    2.10
  -6 -11  -9   32.80    4.30
  -6  11  -9   37.60    4.50
  -7 -11  -9    2.20    2.50
  -7  11  -9    4.80    2.80
  -8 -11  -9    3.00    2.80
  -8  11  -9   -0.10    2.40
  -9 -11  -9    2.00    3.20
  -9  11  -9    8.40    4.00
   9  12  -9    2.00    2.60
   9  12  -9    0.00    2.40
   8  12  -9    2.00    2.10
   7  12  -9   -0.50    1.50
   6 -12  -9    0.30    1.00
   6  12  -9    3.00    1.60
   5 -12  -9   25.60    2.20
  -5  12   9   24.20    2.00
   5  12  -9   23.50    2.70
   4 -12  -9    3.90    1.00
  -4  12   9    5.50    0.80
   4  12  -9    6.20    1.60
   3 -12  -9   31.70    2.00
   3  12  -9   29.20    2.60
   2 -12  -9   29.40    1.90
   2  12  -9   27.60    2.00
   1 -12  -9  188.68    5.70
   1  12  -9  187.68    5.90
  -1  12   9  183.88    4.90
   1  12  -9  182.28    5.80
  -1  12   9  183.98    4.50
   0  12   9   30.40    1.60
   0  12  -9   28.30    1.80
   0  12  -9   20.80    2.10
  -1  12  -9  213.18    5.80
  -1  12  -9  227.48    6.90
  -2 -12  -9   96.79    4.20
  -2  12  -9   88.49    2.80
  -2  12  -9   91.29    4.20
  -3 -12  -9    7.50    1.70
  -3  12  -9    7.30    1.70
  -4 -12  -9   11.10    2.30
  -4  12  -9   12.00    2.30
  -5 -12  -9   13.40    2.60
  -5  12  -9   12.30    2.70
  -6 -12  -9   22.70    3.60
  -6  12  -9   21.50    3.50
  -7 -12  -9    2.70    2.20
  -7  12  -9    3.60    2.30
  -8 -12  -9    0.80    2.50
  -8  12  -9    1.60    2.90
  -9  12  -9    0.30    3.30
   9  13  -9    8.60    3.00
   9  13  -9   10.90    3.50
   8  13  -9   48.20    4.90
   7  13  -9   31.30    3.70
   6 -13  -9   19.20    2.00
   6  13  -9   27.50    3.20
   5 -13  -9   47.60    2.60
   5  13  -9   43.50    3.60
   4 -13  -9    8.90    1.30
   4  13  -9    8.10    1.70
  -4  13   9    8.20    1.00
   3 -13  -9    2.30    0.90
   3  13  -9    2.80    1.30
   2 -13  -9   10.10    1.40
  -2  13   9    7.60    0.70
   2  13  -9    7.40    1.30
   1 -13  -9   64.89    3.00
  -1  13   9   68.39    2.50
   1  13  -9   64.99    3.20
  -1  13   9   68.79    2.10
   1  13  -9   68.79    3.30
   0  13   9  109.29    3.50
   0  13  -9  104.09    4.20
   0  13  -9  110.79    3.80
  -1  13  -9    0.20    0.60
  -1  13  -9    0.40    0.80
  -2  13  -9  183.28    6.60
  -2  13  -9  185.88    4.90
  -3 -13  -9   11.50    2.10
  -3  13  -9   16.00    2.50
  -4 -13  -9   10.30    2.30
  -4  13  -9   14.40    2.70
  -5 -13  -9    7.80    2.30
  -5  13  -9    5.60    2.20
  -6 -13  -9   21.00    3.50
  -6  13  -9   24.70    4.00
  -7 -13  -9   22.00    4.10
  -7  13  -9   27.00    4.50
  -8  13  -9   29.00    5.00
   9  14  -9    1.10    2.40
   8  14  -9   24.50    3.70
   7  14  -9   15.90    2.70
   6  14  -9   14.90    2.50
   5 -14  -9    0.20    0.90
   5  14  -9    4.30    1.60
   4 -14  -9    1.90    0.90
  -4  14   9    3.60    0.80
   4  14  -9    3.00    1.30
   3 -14  -9    2.00    0.80
   3  14  -9    1.60    1.10
   2 -14  -9    5.40    1.10
  -2  14   9    6.70    0.70
  -2  14   9    5.80    0.80
   2  14  -9    5.60    1.40
   1  14  -9    5.20    1.30
  -1  14   9    8.80    1.20
  -1  14   9    7.90    0.80
   1  14  -9    9.90    1.60
   0  14  -9   18.50    2.10
   0  14  -9   15.40    1.60
   0  14   9   13.70    1.30
   1  14   9   35.10    2.20
  -1  14  -9   39.00    1.90
  -1  14  -9   38.80    2.60
  -2  14  -9   52.09    2.00
  -2  14  -9   50.29    3.30
  -3  14  -9   39.90    3.60
  -4 -14  -9   39.60    4.10
  -4  14  -9   38.30    3.90
  -5 -14  -9    2.40    2.10
  -5  14  -9   11.90    2.70
  -6 -14  -9    1.50    2.10
  -6  14  -9    3.20    2.40
  -7  14  -9   -1.30    2.40
  -8  14  -9    2.00    2.70
   9  15  -9    7.60    2.80
   8  15  -9   10.20    2.80
   7  15  -9   -1.90    1.70
   6  15  -9   19.40    2.90
   5 -15  -9   65.79    3.00
   5  15  -9   64.49    3.90
   4 -15  -9   15.20    1.70
   4  15  -9   13.70    2.10
   3 -15  -9    1.30    0.90
  -3  15   9    0.50    0.60
   3  15  -9    3.30    1.20
   2 -15  -9    2.30    0.90
  -2  15   9    1.40    0.70
  -2  15   9    1.30    0.50
   2  15  -9    1.10    0.90
   1  15  -9    3.40    1.20
   1  15  -9   -0.30    0.90
  -1  15   9    3.00    0.60
  -1  15   9    2.00    0.90
   0  15   9   65.99    2.60
   0  15  -9   64.49    2.90
   0  15  -9   60.89    3.20
  -1  15  -9   17.10    1.50
  -1  15  -9   20.90    2.30
   1  15   9   18.20    1.80
  -2  15  -9    1.50    0.60
  -2  15  -9    0.40    1.20
  -3  15  -9    1.30    1.40
  -4  15  -9    6.00    2.10
  -5  15  -9   17.70    3.30
  -6  15  -9    1.70    2.30
  -7  15  -9    1.90    2.60
  -8  15  -9    4.50    3.30
   8  16  -9    5.90    2.50
   7  16  -9   13.90    2.80
   6  16  -9   25.60    3.10
   5 -16  -9   40.70    2.50
   5  16  -9   49.20    4.10
   4 -16  -9   10.50    1.40
   4  16  -9   15.30    2.30
   3 -16  -9  104.39    3.90
  -3  16   9  106.79    3.10
   3  16  -9  103.19    4.60
   2  16  -9   41.10    2.70
  -2  16   9   39.30    1.70
  -2  16   9   39.00    1.90
   1  16  -9  243.28    7.40
  -1  16   9  246.78    6.20
   1  16  -9  235.98    7.50
   0  16  -9    3.40    1.00
   0  16  -9    3.40    1.20
   0  16   9    4.70    0.90
  -1  16  -9  328.77    9.60
   1  16   9  322.07    8.80
  -1  16  -9  323.17    8.30
  -2  16  -9    4.00    0.70
  -2  16  -9    4.30    1.50
   2  16   9    2.60    1.20
  -3  16  -9  217.68    8.00
  -4  16  -9   -2.90    1.30
  -5  16  -9   92.09    6.00
  -6  16  -9    4.40    2.60
  -7  16  -9    4.50    2.80
  -8  16  -9    1.80    3.20
   8  17  -9    3.80    2.50
   7  17  -9    0.00    1.60
   6  17  -9    9.60    2.40
   5  17  -9    1.20    1.50
   4 -17  -9   64.29    3.00
   4  17  -9   66.29    4.00
   3  17  -9    2.50    1.20
  -3  17   9    4.00    0.90
  -2  17   9   16.20    1.30
   2  17  -9   18.90    2.20
  -1  17   9   14.40    1.30
   1  17  -9   17.90    2.10
   1  17  -9   14.50    1.90
   0  17  -9   20.90    2.40
   0  17   9   19.30    1.70
   0  17  -9   16.50    1.80
  -1  17  -9   75.09    2.90
   1  17   9   75.59    3.30
  -1  17  -9   70.19    3.70
   2  17   9    7.00    1.50
  -2  17  -9    7.20    0.90
  -2  17  -9    7.50    1.80
  -3  17  -9    1.90    1.50
  -4  17  -9   29.90    3.80
  -5  17  -9    3.30    2.20
  -6  17  -9   24.40    4.30
  -7  17  -9    3.70    3.00
  -8  17  -9    7.50    3.60
   8  18  -9   -1.70    2.20
   7  18  -9    1.50    1.90
   6  18  -9    4.10    2.10
   5  18  -9   30.00    3.30
   4  18  -9  152.38    6.30
   3  18  -9   60.09    3.50
   2  18  -9  260.37    8.40
  -2  18   9  264.47    6.80
  -1  18   9   60.79    2.40
   1  18  -9   59.99    3.50
   0  18   9  536.15   12.90
   0  18  -9  530.15   13.30
   0  18  -9  524.55   14.20
   1  18   9    4.70    1.20
  -1  18  -9    2.40    0.90
  -1  18  -9    3.40    1.40
  -2  18  -9  330.17   10.50
   2  18   9  339.07    9.60
  -2  18  -9  326.67    7.90
   3  18   9   13.10    2.20
  -3  18  -9   14.40    2.40
  -4  18  -9  159.78    7.30
  -5  18  -9   23.00    3.50
  -6  18  -9    2.20    2.30
  -7  18  -9    1.50    2.80
  -8  18  -9    8.10    3.80
   8  19  -9    1.10    2.10
   7  19  -9   15.50    3.30
   6  19  -9   29.20    3.50
   5  19  -9    8.50    2.20
   4  19  -9   29.50    3.10
   3  19  -9  104.39    4.80
   2  19  -9    7.70    1.80
  -2  19   9    6.10    1.00
  -1  19   9    0.90    0.70
   1  19  -9    2.00    1.20
   0  19  -9   11.60    2.10
   0  19  -9   11.30    1.70
   0  19   9   11.20    1.50
  -1  19  -9  105.99    4.80
   1  19   9  102.59    4.10
  -1  19  -9  102.39    3.70
  -2  19  -9   28.40    1.50
   2  19   9   26.60    2.70
  -2  19  -9   27.80    3.10
  -3  19  -9  126.09    6.00
   3  19   9  123.69    5.50
  -4  19  -9   75.99    5.20
   4  19   9   73.19    4.70
  -5  19  -9   47.50    5.10
  -6  19  -9    3.40    2.50
  -7  19  -9    5.80    3.20
  -8  19  -9    4.10    3.70
   8  20  -9   40.70    4.90
   7  20  -9   42.10    4.50
   6  20  -9    4.50    2.30
   5  20  -9  143.59    6.70
   4  20  -9    2.80    1.50
   3  20  -9  282.87    9.10
  -2  20   9   17.50    1.60
   2  20  -9   15.80    2.30
  -1  20   9  183.78    5.40
   1  20  -9  196.48    6.90
   0  20  -9   27.70    2.80
   0  20  -9   30.50    2.50
   0  20   9   32.80    2.10
  -1  20  -9   84.99    4.30
  -1  20  -9   82.59    3.30
   1  20   9   89.29    3.80
  -2  20  -9   13.00    2.30
   2  20   9   16.30    2.20
   3  20   9    0.70    1.40
  -3  20  -9   -1.00    1.40
   4  20   9   13.70    2.50
  -4  20  -9   16.90    3.10
   5  20   9    2.60    2.00
  -5  20  -9    2.20    2.00
  -6  20  -9    2.80    2.60
  -7  20  -9   14.00    4.00
   8  21  -9    2.70    2.70
   7  21  -9   -0.70    2.10
   6  21  -9    1.30    2.00
   5  21  -9   -1.10    1.30
   4  21  -9   88.29    4.90
   3  21  -9   11.30    2.00
  -2  21   9   22.40    1.90
   2  21  -9   26.80    3.00
  -1  21   9    0.30    0.70
   1  21  -9   -0.10    1.20
   0  21  -9    2.50    1.40
   0  21   9    1.50    0.90
   0  21  -9   -0.70    0.90
  -1  21  -9  118.89    5.30
  -1  21  -9  120.19    4.20
   1  21   9  121.89    4.60
  -2  21  -9    7.70    1.90
   2  21   9    4.00    1.40
   3  21   9   21.00    2.80
  -3  21  -9   26.50    3.30
  -4  21  -9    8.20    2.40
   4  21   9   12.00    2.60
   5  21   9    2.40    2.00
  -5  21  -9    4.80    2.50
   6  21   9   11.60    3.00
  -6  21  -9    9.80    3.20
  -7  21  -9    4.50    3.20
   7  21   9   -1.80    2.40
   7  22  -9    3.70    2.50
   6  22  -9   45.60    4.60
   5  22  -9    0.80    1.80
   4  22  -9   -0.60    1.40
   3  22  -9   13.10    2.20
   2  22  -9   -0.50    1.20
   1  22  -9   30.30    3.00
  -1  22   9   40.00    2.20
   0  22  -9   26.90    3.10
   0  22   9   20.30    2.00
   0  22  -9   18.20    2.10
  -1  22  -9   16.00    2.30
   1  22   9   17.10    2.00
  -1  22  -9   14.60    1.60
   2  22   9   41.10    3.40
  -2  22  -9   33.50    3.70
   3  22   9    8.60    2.10
  -3  22  -9    7.00    1.90
   4  22   9   32.10    3.70
  -4  22  -9   25.10    3.70
  -5  22  -9   -0.40    2.10
   5  22   9    1.50    2.00
   6  22   9   -3.80    1.90
  -6  22  -9    1.90    2.80
   7  22   9    1.10    2.30
  -7  22  -9    0.10    2.90
   7  23  -9    2.90    2.30
   6  23  -9    5.70    2.40
   5  23  -9   10.80    2.60
   4  23  -9   77.59    4.80
   3  23  -9   49.50    3.80
   2  23  -9   27.80    3.10
   1  23  -9   26.00    2.90
  -1  23   9   36.80    2.20
   0  23  -9    2.40    1.40
   0  23  -9    1.00    1.10
   0  23   9    3.20    1.10
  -1  23  -9   25.70    3.10
   1  23   9   33.40    2.90
  -1  23  -9   30.10    2.30
  -2  23  -9   54.79    4.70
   2  23   9   49.10    3.30
  -3  23  -9   11.20    2.60
   3  23   9    9.90    2.20
   4  23   9    5.40    2.10
  -4  23  -9    2.40    2.10
  -5  23  -9   -0.20    2.10
   5  23   9   -3.20    1.70
   6  23   9    5.00    2.70
  -6  23  -9    9.20    3.40
   7  23   9    6.10    3.20
  -7  23  -9    5.20    3.40
   7  24  -9   12.90    3.50
   6  24  -9    1.00    2.10
   5  24  -9   10.50    2.50
   4  24  -9    8.50    2.10
   3  24  -9   15.30    2.70
   2  24  -9   14.50    2.60
  -1  24   9    0.40    0.90
   1  24  -9    0.50    1.30
   0  24   9   -1.30    0.80
   0  24  -9    0.80    1.20
   0  24  -9    0.30    1.20
  -1  24  -9    7.40    1.90
   1  24   9   10.40    1.70
   2  24   9   19.60    2.50
  -2  24  -9   22.20    3.30
  -3  24  -9   -1.40    1.50
   3  24   9    2.30    1.70
  -4  24  -9    0.80    2.10
   4  24   9   -1.90    1.40
  -5  24  -9   20.40    3.80
   5  24   9   24.00    3.60
   6  24   9    7.90    2.80
  -6  24  -9    8.60    3.50
   7  25  -9    5.90    2.90
   6  25  -9   -1.00    1.80
   5  25  -9   21.70    3.30
   4  25  -9    1.90    1.60
   3  25  -9   12.20    2.50
   2  25  -9   25.50    3.20
   1  25  -9  100.69    5.10
   0  25   9   17.30    2.10
   0  25  -9   19.10    2.30
   0  25  -9   12.30    2.30
  -1  25  -9    0.50    1.60
   1  25   9    2.40    1.20
   2  25   9   18.40    2.50
  -2  25  -9   22.20    3.30
  -3  25  -9    7.90    2.10
   3  25   9    6.70    1.90
   4  25   9   34.70    3.80
  -4  25  -9   39.00    4.60
  -5  25  -9   18.90    3.90
   5  25   9   14.90    3.20
   6  25   9   -0.60    2.20
  -6  25  -9    1.70    2.80
   6  26  -9   11.00    3.00
   5  26  -9   28.40    3.90
   4  26  -9    2.50    1.70
   3  26  -9   85.69    5.30
   2  26  -9    3.70    1.60
   1  26  -9   58.49    3.80
   1  26  -9   64.19    4.30
   0  26   9    2.50    1.20
   0  26  -9    0.60    1.30
   0  26  -9    4.00    1.60
   1  26   9   73.39    3.80
  -1  26  -9   64.69    4.30
  -2  26  -9    3.80    2.20
   2  26   9    8.00    1.90
  -3  26  -9   82.29    5.40
   3  26   9   80.59    4.70
   4  26   9   16.20    2.90
  -4  26  -9   23.10    3.70
  -5  26  -9    5.00    2.70
   5  26   9    2.60    2.20
  -6  26  -9   17.90    4.30
   6  26   9   15.40    3.70
   6  27  -9    1.90    2.40
   5  27  -9   -0.20    1.80
   4  27  -9   10.10    2.70
   3  27  -9    5.70    2.20
   2  27  -9   19.60    3.00
   1  27  -9   20.80    3.00
   1  27  -9   22.60    2.80
   0  27   9    6.90    1.60
   0  27  -9    3.50    1.70
   1  27   9   17.50    2.40
  -1  27  -9   28.40    3.50
   2  27   9   12.50    2.30
  -2  27  -9   10.70    2.50
   3  27   9    0.60    1.60
  -3  27  -9   -0.10    1.70
  -4  27  -9   23.10    3.90
   4  27   9   29.50    3.70
  -5  27  -9    1.60    2.70
   5  27   9    1.70    2.10
  -6  27  -9   12.20    3.80
   6  27   9    7.50    3.10
   6  28  -9   13.80    3.10
   5  28  -9    8.40    2.60
   4  28  -9  125.49    6.80
   3  28  -9   37.00    4.20
   2  28  -9  249.48    9.40
   1  28  -9   38.80    3.60
   1  28  -9   37.90    4.00
   0  28  -9  225.38    8.90
   1  28   9   21.00    2.60
  -1  28  -9   24.30    3.40
  -2  28  -9   92.59    5.90
   2  28   9   87.99    4.80
  -3  28  -9   -0.10    1.80
   3  28   9    0.70    1.70
   4  28   9   52.99    4.90
  -4  28  -9   44.50    5.40
  -5  28  -9    1.10    2.60
   5  28   9    0.60    2.30
   5  29  -9    7.20    2.70
   4  29  -9   -1.30    1.80
   3  29  -9    0.10    1.80
   2  29  -9    0.20    1.70
   1  29  -9    1.60    1.80
   1  29  -9    2.10    1.80
   0  29  -9    6.10    2.20
   1  29   9    5.10    1.70
  -1  29  -9    7.00    2.30
  -2  29  -9    4.80    2.20
   2  29   9    2.20    1.70
  -3  29  -9    5.80    2.60
   3  29   9    1.70    1.70
   4  29   9    3.90    2.30
  -4  29  -9    4.40    2.80
  -5  29  -9    6.30    3.00
   5  29   9    1.60    2.40
   5  30  -9   30.40    4.30
   4  30  -9    9.00    2.60
   3  30  -9   19.30    3.40
   2  30  -9    8.70    2.60
   1  30  -9   21.00    3.40
   0  30  -9   39.60    4.40
  -1  30  -9   44.80    4.60
   2  30   9   29.60    3.30
  -2  30  -9   29.70    4.10
  -3  30  -9    8.40    2.70
   3  30   9   14.50    2.80
  -4  30  -9   12.20    3.40
   4  30   9   12.30    2.90
   4  31  -9   21.90    3.70
   3  31  -9    0.10    1.80
   2  31  -9    2.40    1.90
   1  31  -9    2.50    1.80
   0  31  -9   22.50    3.40
  -1  31  -9   35.30    4.30
   2  31   9   17.50    2.80
  -2  31  -9   16.90    3.70
  -3  31  -9   10.70    3.20
   3  31   9   16.50    3.00
   4  31   9    7.90    2.80
  -4  31  -9   11.00    3.50
   4  32  -9   -0.80    2.20
   3  32  -9    2.10    1.90
   2  32  -9    3.00    1.90
   1  32  -9   31.70    4.20
   0  32  -9    1.30    2.00
  -1  32  -9    3.50    2.40
  -2  32  -9   30.90    4.40
  -3  32  -9   33.50    4.70
   3  32   9   32.80    3.90
   3  33  -9    1.00    2.10
   2  33  -9    2.20    1.90
   1  33  -9    2.50    2.20
   0  33  -9   12.10    2.80
  -1  33  -9    1.70    2.40
  -2  33  -9    4.50    2.70
  -3  33  -9    8.60    3.30
   2  34  -9    5.00    2.40
   1  34  -9  131.29    7.40
   0  34  -9    9.60    2.80
  -1  34  -9   93.69    6.20
  -2  34  -9   72.59    6.70
   0  35  -9    3.80    2.40
   9   0 -10    2.10    2.30
   8   0 -10   25.50    3.30
   8   0 -10   32.00    3.40
   7   0 -10   90.29    4.50
   7   0 -10   83.49    4.60
   6   0 -10    3.70    1.50
   6   0 -10    2.50    1.40
   5   0 -10   28.90    2.20
   5   0 -10   28.80    2.60
   4   0 -10  176.38    5.20
   4   0 -10  173.28    5.90
   3   0 -10  214.18    6.40
   3   0 -10  200.88    5.40
   2   0 -10    7.10    1.20
   2   0 -10    6.30    0.80
  -2   0  10    6.80    0.90
   1   0 -10  978.10   21.60
   1   0 -10  968.60   22.30
  -1   0  10 1006.10   21.50
   0   0 -10  243.68    6.70
   0   0 -10  263.27    6.80
  -1   0 -10   69.59    3.00
  -1   0 -10   57.99    2.60
  -2   0 -10  366.46    9.50
  -2   0 -10  379.56   10.40
  -3   0 -10    1.70    1.30
  -4   0 -10   38.20    3.70
  -5   0 -10   14.70    2.90
  -6   0 -10   -0.20    1.90
  -7   0 -10    3.00    2.60
  -8   0 -10    4.70    3.00
  -9   0 -10    0.60    2.70
   9  -1 -10   15.00    3.00
   9   1 -10   19.90    3.30
   8  -1 -10   29.00    3.30
   8  -1 -10   24.20    3.20
   8   1 -10   27.00    3.40
   8   1 -10   28.60    3.30
   7  -1 -10    1.30    1.40
   7  -1 -10   -1.40    1.30
   7   1 -10   -2.20    1.30
   7   1 -10    0.20    1.40
   6  -1 -10    1.90    1.20
   6  -1 -10    1.20    1.30
   6   1 -10    1.30    1.20
   6   1 -10    1.40    1.30
   5  -1 -10   10.40    1.80
   5  -1 -10    8.50    1.40
   5   1 -10    9.50    1.50
   5   1 -10    8.30    1.60
   4  -1 -10   32.00    1.80
   4  -1 -10   32.70    2.60
   4   1 -10   35.70    2.50
   4   1 -10   30.10    2.00
   3  -1 -10   68.99    2.40
   3  -1 -10   71.19    2.80
   3  -1 -10   68.09    3.10
   3   1 -10   69.89    3.20
   3   1 -10   63.69    2.50
   2  -1 -10   14.80    1.00
   2  -1 -10   15.00    1.50
   2   1 -10   12.20    1.40
   2   1 -10   14.00    1.10
  -2   1  10   13.70    1.00
   1  -1 -10   13.20    1.10
  -1  -1  10   17.60    1.10
   1  -1 -10   14.20    1.40
  -1   1  10   15.70    1.00
   1   1 -10   14.60    1.50
   1   1 -10   16.50    1.10
   0  -1 -10    7.70    1.10
   0  -1 -10    6.00    1.10
   0   1  10    6.20    0.90
   0   1 -10    5.50    0.90
   0   1 -10    6.40    1.00
  -1  -1 -10    0.30    0.80
  -1  -1 -10    0.40    0.80
  -1   1 -10    1.60    0.70
  -1   1 -10    1.70    0.90
  -2  -1 -10  133.19    5.10
  -2  -1 -10  138.19    4.50
  -2   1 -10  138.69    5.20
  -2   1 -10  132.29    4.20
  -3  -1 -10  128.09    5.40
  -3   1 -10  130.09    5.40
  -4  -1 -10    1.10    1.30
  -4   1 -10    2.00    1.50
  -5  -1 -10   10.10    2.40
  -5   1 -10    9.30    2.30
  -6  -1 -10   -0.40    1.60
  -6   1 -10    0.10    2.00
  -7  -1 -10    1.50    2.10
  -7   1 -10    7.50    2.70
  -8  -1 -10   17.20    4.00
  -8   1 -10   20.70    4.30
  -9  -1 -10    4.00    3.70
  -9   1 -10    0.80    3.20
   9  -2 -10    4.40    2.20
   9   2 -10   10.20    3.50
   9   2 -10   10.20    2.70
   8  -2 -10    0.50    1.60
   8  -2 -10   -0.20    1.60
   8   2 -10    1.50    1.80
   8   2 -10   -1.20    1.50
   7  -2 -10   -1.30    1.30
   7  -2 -10   -1.20    1.30
   7   2 -10   -0.30    1.30
   7   2 -10   -1.30    1.40
   6  -2 -10   12.00    2.10
   6  -2 -10    6.50    1.50
   6   2 -10    6.20    1.60
   6   2 -10    7.10    1.80
   5  -2 -10    1.30    1.10
   5  -2 -10    1.90    0.90
   5   2 -10    0.40    1.10
   5   2 -10    1.20    1.00
   4  -2 -10    2.70    0.80
   4  -2 -10    1.40    1.10
   4   2 -10    1.40    1.00
   4   2 -10    2.60    0.90
   3  -2 -10    1.20    0.70
   3  -2 -10    0.50    0.70
   3  -2 -10    0.50    0.50
   3   2 -10    0.50    0.90
   3   2 -10   -0.10    0.60
   2  -2 -10   28.00    1.20
   2  -2 -10   29.30    2.00
   2   2 -10   26.90    2.10
   2   2 -10   28.40    1.50
   1  -2 -10  309.67    8.10
   1  -2 -10  310.97    7.40
   1   2 -10  318.47    7.80
  -1   2  10  308.17    7.20
   1   2 -10  311.17    8.10
   0  -2 -10   37.60    2.00
   0  -2 -10   39.60    1.90
   0   2  10   36.70    1.70
   0   2 -10   35.50    1.90
   0   2 -10   39.00    2.00
  -1  -2 -10    1.50    0.80
  -1  -2 -10    0.30    0.80
  -1   2 -10    0.80    0.90
  -1   2 -10    0.30    0.60
  -2  -2 -10   74.79    3.60
  -2   2 -10   75.29    3.70
  -2   2 -10   76.99    2.90
  -3  -2 -10   26.30    2.80
  -3   2 -10   24.40    2.70
  -4  -2 -10   31.40    3.40
  -4   2 -10   27.60    3.20
  -5   2 -10   50.69    4.90
  -6  -2 -10    9.70    2.60
  -6   2 -10   19.80    3.60
  -7  -2 -10    4.70    2.70
  -7   2 -10    3.30    2.40
  -8  -2 -10   -2.10    2.30
  -8   2 -10   -0.60    2.50
  -9  -2 -10    1.40    3.10
  -9   2 -10    0.90    3.10
   9   3 -10   -2.10    1.70
   9   3 -10   -0.30    2.00
   8  -3 -10   16.20    2.70
   8   3 -10   17.60    2.80
   8   3 -10   16.70    3.00
   7  -3 -10    0.30    1.30
   7   3 -10    0.70    1.50
   7   3 -10   -0.30    1.30
   6  -3 -10   61.99    3.60
   6  -3 -10   59.59    3.30
   6   3 -10   56.09    3.40
   6   3 -10   58.89    3.90
   5  -3 -10    2.40    1.30
   5  -3 -10    0.90    0.90
   5   3 -10    0.30    1.00
   5   3 -10   -0.80    1.10
   4  -3 -10    9.30    1.10
   4  -3 -10    9.00    1.50
   4   3 -10    7.50    1.40
   4   3 -10    8.90    1.30
   3  -3 -10  148.59    3.90
   3  -3 -10  146.09    4.20
   3  -3 -10  147.29    4.90
   3   3 -10  148.79    4.50
   3   3 -10  159.68    5.20
   2  -3 -10    0.10    0.30
   2  -3 -10    0.10    0.80
   2   3 -10    0.90    0.80
   2   3 -10    0.50    0.60
   1  -3 -10  120.49    3.90
   1  -3 -10  119.79    3.30
  -1   3  10  122.69    3.10
   1   3 -10  114.59    3.70
   1   3 -10  114.89    3.90
   0  -3 -10  997.40   22.60
   0  -3 -10 1010.10   22.80
   0   3 -10 1015.10   22.90
   0   3  10 1004.80   22.30
   0   3 -10 1027.20   22.70
  -1  -3 -10  135.69    4.60
  -1  -3 -10  135.59    4.40
  -1   3 -10  135.29    4.20
  -1   3 -10  136.99    4.70
  -2  -3 -10    0.30    1.10
  -2   3 -10    0.00    0.90
  -2   3 -10    0.40    0.70
  -3  -3 -10    7.60    1.80
  -3   3 -10    6.10    1.80
  -4  -3 -10   10.60    2.20
  -4   3 -10    7.50    2.00
  -5  -3 -10   50.99    4.90
  -5   3 -10   57.39    5.10
  -6  -3 -10    6.80    2.50
  -6   3 -10    7.80    2.50
  -7  -3 -10   40.50    4.90
  -8  -3 -10   17.50    4.30
  -8   3 -10   11.30    3.70
  -9  -3 -10    6.70    3.60
  -9   3 -10   -0.30    3.30
   9   4 -10    2.10    2.30
   9   4 -10   -0.10    2.00
   8  -4 -10    1.30    1.50
   8   4 -10    1.60    1.80
   8   4 -10   -0.70    1.70
   7  -4 -10   -0.20    1.30
   7   4 -10    1.10    1.50
   7   4 -10    1.10    1.50
   6  -4 -10    6.00    1.60
   6   4 -10    5.10    1.60
   6   4 -10    6.90    2.00
   5  -4 -10    7.00    1.50
   5  -4 -10    5.20    1.20
   5   4 -10    4.40    1.50
   5   4 -10    4.90    1.40
   4  -4 -10   51.09    2.80
   4  -4 -10   50.89    2.60
   4  -4 -10   50.29    2.10
   4   4 -10   46.90    2.50
   4   4 -10   50.09    3.10
   3  -4 -10   26.70    2.10
   3  -4 -10   27.90    1.20
   3  -4 -10   28.80    1.40
   3   4 -10   25.80    2.30
   3   4 -10   29.60    1.90
   2  -4 -10   11.80    0.60
   2  -4 -10   11.60    1.50
   2  -4 -10   11.20    0.70
   2   4 -10   14.80    1.60
   2   4 -10   13.40    1.30
   1  -4 -10   49.20    2.40
   1  -4 -10   50.09    1.80
   1   4 -10   49.80    2.20
   1   4 -10   45.40    2.30
  -1   4  10   53.59    1.60
   0  -4 -10   87.19    3.30
   0  -4 -10   91.19    3.10
   0   4 -10   87.39    3.30
   0   4 -10   82.79    3.10
   0   4  10   89.99    2.90
  -1  -4 -10  550.74   13.40
  -1  -4 -10  545.75   13.70
  -1   4 -10  578.74   13.80
  -1   4 -10  550.84   13.10
  -2  -4 -10    4.20    1.30
  -2   4 -10    4.40    1.30
  -2   4 -10    5.70    0.90
  -3  -4 -10   79.19    4.20
  -3   4 -10   70.49    4.00
  -4   4 -10   38.60    3.70
  -5  -4 -10   25.00    3.40
  -5   4 -10   27.80    3.60
  -6  -4 -10   63.29    5.80
  -6   4 -10   64.39    5.90
  -7  -4 -10    1.00    2.30
  -7   4 -10    1.30    2.60
  -8  -4 -10    8.30    3.50
  -8   4 -10   10.20    3.30
  -9  -4 -10    0.20    2.60
  -9   4 -10    0.10    3.00
   9   5 -10    1.00    2.30
   9   5 -10    0.30    2.20
   8  -5 -10    1.90    1.60
   8   5 -10    2.90    1.90
   8   5 -10   -0.10    1.90
   7  -5 -10   58.29    3.70
   7   5 -10   64.69    4.10
   7   5 -10   62.09    4.90
   6  -5 -10    5.20    1.50
   6   5 -10    1.50    1.50
   6   5 -10    3.60    1.50
   5  -5 -10   69.39    3.00
   5  -5 -10   72.19    3.50
   5   5 -10   75.39    3.60
   5   5 -10   70.19    4.00
   4  -5 -10   25.20    1.40
   4  -5 -10   23.00    1.70
   4  -5 -10   21.10    2.00
   4   5 -10   20.10    2.20
   4   5 -10   24.60    2.10
   3  -5 -10  175.88    5.60
   3  -5 -10  175.28    4.20
   3  -5 -10  183.88    4.50
   3   5 -10  171.68    5.30
   3   5 -10  184.18    6.00
   2  -5 -10   14.10    1.40
   2   5 -10   17.30    1.90
   2   5 -10   17.20    1.50
   1  -5 -10  275.57    6.40
   1  -5 -10  276.37    7.40
   1   5 -10  277.97    7.50
   1   5 -10  275.47    7.20
  -1   5  10  276.17    6.20
   0  -5 -10   15.00    1.30
   0  -5 -10   15.50    1.50
   0   5 -10   17.00    1.50
   0   5 -10   19.60    1.70
   0   5  10   17.40    1.40
  -1  -5 -10  453.85   11.10
  -1  -5 -10  452.75   11.30
  -1   5 -10  438.76   10.70
  -1   5 -10  425.46   11.30
  -2  -5 -10   42.00    2.80
  -2   5 -10   42.10    2.10
  -2   5 -10   46.20    2.90
  -3  -5 -10  125.69    5.50
  -3   5 -10  134.09    5.60
  -4  -5 -10  301.87   10.30
  -4   5 -10  321.77   10.40
  -5  -5 -10   20.20    3.00
  -5   5 -10   23.20    3.40
  -6  -5 -10   55.29    5.50
  -6   5 -10   54.29    5.20
  -7  -5 -10    6.30    2.60
  -7   5 -10   13.60    3.50
  -8  -5 -10    6.60    3.00
  -8   5 -10   12.50    3.50
  -9  -5 -10    2.10    2.80
  -9   5 -10   -3.90    2.90
   9   6 -10   -0.80    2.20
   9   6 -10   -1.50    2.00
   8  -6 -10    4.20    1.90
   8   6 -10    4.60    2.20
   8   6 -10    4.80    2.20
   7  -6 -10    3.40    1.50
   7   6 -10    3.40    1.70
   7   6 -10    4.60    1.80
   6  -6 -10    1.50    1.30
   6   6 -10    0.80    1.40
   6   6 -10    0.30    1.50
   5  -6 -10    0.70    1.00
   5   6 -10   -1.30    1.10
   5   6 -10    1.10    1.10
   4  -6 -10    1.20    0.70
   4  -6 -10    0.80    0.90
   4  -6 -10    1.30    0.60
   4   6 -10    0.90    0.90
   4   6 -10   -0.60    1.00
   3  -6 -10   23.40    2.00
   3   6 -10   30.50    2.60
   3   6 -10   24.80    1.90
   2  -6 -10   87.99    3.30
   2   6 -10   83.99    3.20
   2   6 -10   90.99    3.70
   1  -6 -10    0.40    0.30
   1  -6 -10    0.30    0.70
   1   6 -10    0.20    0.60
  -1   6  10    0.20    0.20
   1   6 -10    0.00    0.80
   0  -6 -10 1313.47   29.90
   0  -6 -10 1333.97   29.40
   0   6 -10 1349.16   29.60
   0   6  10 1343.77   29.30
   0   6 -10 1357.56   29.90
  -1  -6 -10   63.89    3.00
  -1  -6 -10   65.89    2.90
  -1   6 -10   65.09    3.10
  -1   6 -10   66.59    2.60
  -2  -6 -10  482.15   13.00
  -2   6 -10  498.55   13.20
  -2   6 -10  496.15   11.70
  -3  -6 -10    1.00    1.20
  -3   6 -10    2.90    1.30
  -4  -6 -10  212.68    8.20
  -4   6 -10  221.68    8.30
  -5  -6 -10    7.90    2.10
  -5   6 -10    6.00    2.20
  -6  -6 -10   12.20    3.00
  -6   6 -10    9.50    2.90
  -7  -6 -10    6.30    2.70
  -7   6 -10    9.20    3.20
  -8  -6 -10    3.90    3.00
  -8   6 -10    7.60    3.30
  -9  -6 -10    1.00    2.70
  -9   6 -10    0.80    3.10
   9   7 -10    1.10    2.40
   9   7 -10    0.00    2.20
   8   7 -10    2.90    2.00
   8   7 -10    2.70    2.10
   7  -7 -10    1.60    1.40
   7   7 -10    1.70    1.60
   7   7 -10    0.90    1.60
   6  -7 -10   15.70    2.00
   6   7 -10   14.10    2.40
   6   7 -10   17.80    2.40
   5  -7 -10    2.10    1.10
   5   7 -10   -0.70    0.90
   5   7 -10    0.50    1.10
   4  -7 -10   14.30    1.00
   4  -7 -10   15.80    1.80
   4  -7 -10   12.60    1.10
   4   7 -10    9.70    1.80
   4   7 -10   12.20    1.70
   3  -7 -10    1.10    0.80
   3   7 -10    2.90    1.00
   3   7 -10    2.90    1.10
   2  -7 -10   44.90    2.30
   2   7 -10   46.20    2.70
   2   7 -10   47.20    2.30
   1  -7 -10   39.20    2.10
   1   7 -10   41.20    2.10
   1   7 -10   41.10    2.30
  -1   7  10   38.60    1.10
   0  -7 -10    1.00    0.80
   0  -7 -10    1.80    0.70
   0   7 -10    2.50    0.80
   0   7 -10    1.40    0.70
   0   7  10    1.50    0.70
  -1  -7 -10   22.90    2.10
  -1   7 -10   21.10    2.00
  -1   7 -10   22.70    1.50
  -2  -7 -10   48.30    3.00
  -2   7 -10   43.00    2.90
  -2   7 -10   47.90    2.10
  -3  -7 -10   98.69    4.80
  -3   7 -10   99.79    4.80
  -4  -7 -10    8.70    2.00
  -4   7 -10    9.60    2.20
  -5  -7 -10   24.90    3.40
  -5   7 -10   29.60    3.60
  -6  -7 -10   43.50    4.70
  -6   7 -10   48.10    5.30
  -7  -7 -10    6.40    2.90
  -7   7 -10    6.70    2.80
  -8  -7 -10    2.90    3.00
  -8   7 -10   -1.30    2.40
  -9  -7 -10    3.40    3.30
  -9   7 -10    2.30    3.20
   9   8 -10    1.40    2.20
   9   8 -10    8.10    2.90
   8   8 -10   11.90    2.80
   8   8 -10   16.60    3.30
   7  -8 -10   65.79    3.70
   7   8 -10   54.99    4.70
   7   8 -10   68.69    4.40
   6  -8 -10    2.40    1.20
   6   8 -10    2.30    1.50
   6   8 -10    2.90    1.50
   5  -8 -10   15.30    1.90
   5   8 -10   11.60    2.10
   5   8 -10   15.40    2.10
   4  -8 -10    8.70    1.40
   4  -8 -10    9.80    0.80
   4  -8 -10    9.10    0.90
   4   8 -10    9.70    1.50
   4   8 -10   12.40    2.10
   3  -8 -10   -0.10    0.70
   3   8 -10    2.30    1.00
   3   8 -10    0.20    0.90
   2  -8 -10   37.30    2.20
   2   8 -10   35.70    2.40
   2   8 -10   41.50    2.20
   1  -8 -10   62.59    2.80
   1   8 -10   66.09    3.00
   1   8 -10   66.59    2.80
  -1   8  10   66.49    1.70
  -1   8  10   65.89    1.70
   0  -8 -10    2.20    0.90
   0  -8 -10    2.90    0.80
   0   8 -10    1.50    0.80
   0   8  10    2.60    0.80
   0   8 -10    3.60    0.90
  -1  -8 -10   68.69    3.10
  -1   8 -10   69.09    2.60
  -1   8 -10   76.69    3.40
  -2  -8 -10  195.68    6.50
  -2   8 -10  182.58    6.50
  -2   8 -10  199.48    5.30
  -3  -8 -10    6.60    1.70
  -3   8 -10   11.50    2.10
  -4  -8 -10   17.70    2.60
  -4   8 -10   20.80    2.90
  -5  -8 -10    2.80    2.00
  -5   8 -10    3.80    2.00
  -6  -8 -10   11.80    2.70
  -6   8 -10    9.20    2.70
  -7  -8 -10    3.10    2.40
  -7   8 -10    1.50    2.30
  -8  -8 -10    7.70    3.40
  -8   8 -10    2.30    3.00
  -9  -8 -10   -2.80    2.90
  -9   8 -10   -0.90    3.20
   9   9 -10    8.30    2.90
   9   9 -10   15.30    3.20
   8   9 -10    1.80    2.10
   8   9 -10    0.30    1.80
   7  -9 -10   19.80    2.40
   7   9 -10   17.20    2.70
   7   9 -10   17.50    3.20
   6  -9 -10    9.80    1.70
   6   9 -10   12.30    2.20
   5  -9 -10   11.10    1.60
   5   9 -10   12.60    2.00
   4  -9 -10   27.70    1.10
   4  -9 -10   25.40    1.10
   4  -9 -10   28.90    2.20
   4   9 -10   30.70    2.60
   4   9 -10   31.00    2.90
   3  -9 -10    0.00    0.70
   3   9 -10    0.00    0.70
   3   9 -10    0.00    1.00
   2  -9 -10    1.90    0.80
   2   9 -10    0.70    0.90
   2   9 -10    1.60    0.80
   1  -9 -10   55.09    2.70
   1   9 -10   60.79    2.70
   1   9 -10   61.09    2.80
  -1   9  10   59.29    1.60
  -1   9  10   57.89    1.70
   0  -9 -10   49.50    2.50
   0  -9 -10   52.39    2.20
   0   9 -10   53.19    2.40
   0   9  10   49.20    2.20
   0   9 -10   54.89    2.70
  -1  -9 -10  157.48    5.30
  -1   9 -10  165.38    4.70
  -1   9 -10  166.38    5.70
  -2  -9 -10   91.89    4.10
  -2   9 -10   89.99    4.10
  -2   9 -10   89.79    3.00
  -3  -9 -10  238.08    8.20
  -3   9 -10  246.78    8.40
  -4  -9 -10   16.90    2.80
  -4   9 -10   16.00    2.70
  -5  -9 -10   23.60    3.50
  -5   9 -10   29.80    3.90
  -6  -9 -10   13.30    3.10
  -6   9 -10   12.30    3.10
  -7  -9 -10   11.00    3.10
  -7   9 -10   22.70    4.10
  -8  -9 -10    0.30    2.30
  -8   9 -10   -2.00    2.40
  -9  -9 -10   -1.10    3.10
  -9   9 -10    0.80    3.30
   9  10 -10   24.20    4.00
   9  10 -10   24.10    4.20
   8  10 -10    1.60    2.20
   8  10 -10    0.40    1.90
   7 -10 -10   13.40    2.10
   7  10 -10   14.50    2.70
   6 -10 -10   15.40    2.00
   6  10 -10   21.20    2.80
   5 -10 -10   12.30    1.60
   5  10 -10    9.90    1.90
   4 -10 -10    9.70    1.40
   4  10 -10   12.00    1.80
   3 -10 -10    3.70    1.00
   3  10 -10    2.30    1.20
   3  10 -10    2.50    1.10
   2 -10 -10  204.78    6.10
   2  10 -10  226.28    6.50
   2  10 -10  208.78    6.70
   1 -10 -10   48.10    2.50
  -1  10  10   49.30    1.40
   1  10 -10   50.09    2.50
   1  10 -10   53.29    2.70
  -1  10  10   46.40    1.60
   0 -10 -10  266.27    7.60
   0  10  10  277.27    7.10
   0  10 -10  273.17    7.80
   0  10 -10  261.37    7.20
  -1 -10 -10   12.50    1.60
  -1  10 -10   10.20    1.60
  -1  10 -10   10.60    1.20
  -2 -10 -10   13.90    2.00
  -2  10 -10   14.50    2.00
  -2  10 -10   10.40    1.10
  -3 -10 -10   47.90    3.40
  -3  10 -10   53.49    3.50
  -4 -10 -10   21.40    3.10
  -4  10 -10   26.20    3.30
  -5 -10 -10   -0.60    1.70
  -5  10 -10   -0.10    1.70
  -6 -10 -10   14.60    3.40
  -6  10 -10   19.70    3.70
  -7 -10 -10   13.00    3.50
  -7  10 -10   17.10    3.90
  -8 -10 -10    2.60    2.90
  -8  10 -10    2.50    2.60
  -9 -10 -10    3.60    3.70
  -9  10 -10    3.30    3.70
   9  11 -10    3.30    2.70
   9  11 -10    2.60    2.40
   8  11 -10    5.60    2.40
   8  11 -10    6.60    2.70
   7  11 -10    3.80    2.10
   6 -11 -10   42.00    2.80
   6  11 -10   39.60    3.60
   5 -11 -10    0.40    0.80
   5  11 -10    0.80    1.10
   4 -11 -10    4.40    1.10
   4  11 -10    2.80    1.20
   3 -11 -10    4.50    1.00
   3  11 -10    4.70    1.40
   3  11 -10    4.30    1.10
   2 -11 -10   34.60    2.10
   2  11 -10   30.90    2.60
   2  11 -10   31.30    2.10
   1 -11 -10   28.40    2.20
   1  11 -10   31.30    2.10
  -1  11  10   29.70    1.30
  -1  11  10   28.80    1.10
   1  11 -10   33.10    2.20
   0  11  10   32.10    2.20
   0  11 -10   36.30    2.40
   0  11 -10   39.20    2.10
  -1 -11 -10    1.90    1.00
  -1  11 -10    2.10    1.00
  -1  11 -10    3.20    0.80
  -2 -11 -10   85.09    4.20
  -2  11 -10   97.59    3.10
  -2  11 -10   98.49    4.40
   3 -11  10   52.39    2.40
  -3 -11 -10   56.59    3.80
  -3  11 -10   55.59    3.70
  -4 -11 -10  180.38    7.60
  -4  11 -10  198.78    7.80
  -5 -11 -10    8.10    2.30
  -5  11 -10   11.90    2.90
  -6 -11 -10   36.20    4.50
  -6  11 -10   42.60    4.80
  -7 -11 -10   10.00    3.30
  -7  11 -10   10.70    3.50
  -8 -11 -10   19.20    4.10
  -8  11 -10   23.10    4.50
  -9 -11 -10   -0.70    2.80
  -9  11 -10    5.60    3.70
   9  12 -10    2.90    2.50
   9  12 -10    1.60    2.20
   8  12 -10    1.40    2.30
   8  12 -10    3.80    2.30
   7  12 -10   12.90    2.50
   6 -12 -10   32.70    2.60
   6  12 -10   28.60    3.20
   5 -12 -10   68.09    3.30
   5  12 -10   68.09    3.90
   4 -12 -10   50.59    2.70
   4  12 -10   58.99    3.30
   3 -12 -10   87.89    3.40
   3  12 -10   78.19    3.70
   2 -12 -10   35.40    2.20
   2  12 -10   37.30    2.70
   2  12 -10   39.10    2.50
   1 -12 -10  143.89    4.90
   1  12 -10  152.48    5.10
   1  12 -10  153.98    5.20
  -1  12  10  146.99    4.00
  -1  12  10  147.29    3.70
   0  12 -10   33.10    2.10
   0  12  10   28.80    1.60
   0  12 -10   29.90    2.20
  -1  12 -10  140.09    4.30
  -1  12 -10  141.39    5.20
  -2 -12 -10   73.69    3.80
  -2  12 -10   75.09    2.60
  -2  12 -10   76.89    3.90
  -3 -12 -10   90.09    4.60
  -3  12 -10   74.09    4.30
  -4 -12 -10    7.60    2.20
  -4  12 -10    9.00    2.30
  -5 -12 -10   82.59    5.30
  -5  12 -10   80.49    5.50
  -6 -12 -10   -0.30    1.70
  -6  12 -10    5.60    2.40
  -7 -12 -10   23.10    4.20
  -7  12 -10   19.40    3.80
  -8 -12 -10    4.70    3.10
  -8  12 -10    5.40    3.30
   9  13 -10   16.60    3.60
   9  13 -10    9.20    3.00
   8  13 -10   33.20    4.10
   7  13 -10    1.20    1.70
   6 -13 -10   63.69    3.20
   6  13 -10   53.29    3.90
   5 -13 -10   31.20    2.40
   5  13 -10   35.50    3.30
   4 -13 -10   10.50    1.50
   4  13 -10    8.10    1.70
   3 -13 -10   13.50    1.60
   3  13 -10    8.60    1.50
   2 -13 -10   36.80    2.20
   2  13 -10   32.50    2.80
   2  13 -10   35.80    2.50
   1 -13 -10    7.20    1.30
   1  13 -10    7.60    1.40
   1  13 -10    6.30    1.20
  -1  13  10    6.70    0.70
  -1  13  10    8.50    1.00
   0  13 -10    7.70    1.30
   0  13 -10    6.60    1.40
   0  13  10    7.60    1.00
  -1  13 -10   31.30    2.40
  -1  13 -10   32.80    1.80
  -2  13 -10   41.10    1.90
  -2  13 -10   43.00    3.10
  -3 -13 -10    2.20    1.50
  -3  13 -10    2.70    1.60
  -4 -13 -10   62.09    4.40
  -4  13 -10   56.89    4.20
  -5 -13 -10   28.50    3.70
  -5  13 -10   24.50    3.50
  -6 -13 -10   57.29    5.50
  -6  13 -10   45.90    4.90
  -7 -13 -10    8.00    2.90
  -7  13 -10   15.20    3.60
  -8 -13 -10   53.09    6.50
  -8  13 -10   37.00    5.60
   9  14 -10    1.20    2.60
   9  14 -10    2.10    2.40
   8  14 -10   10.30    2.80
   7  14 -10    0.20    1.80
   6  14 -10   -0.10    1.50
   5 -14 -10    9.90    1.50
   5  14 -10   13.50    2.30
   4 -14 -10   88.99    3.60
   4  14 -10   88.39    4.30
   3 -14 -10    1.80    0.90
   3  14 -10    2.10    1.10
   2 -14 -10  157.88    5.10
   2  14 -10  154.18    5.60
   2  14 -10  158.38    5.80
  -1  14  10    0.00    0.70
   1  14 -10   -0.60    0.80
   1  14 -10    1.20    0.90
  -1  14  10    0.10    0.40
   0  14  10  137.79    4.20
   0  14 -10  140.89    5.30
   0  14 -10  139.89    4.70
  -1  14 -10   28.20    2.70
  -1  14 -10   27.10    1.70
  -2  14 -10   86.99    4.40
  -2  14 -10   87.19    2.90
  -3  14 -10   49.99    3.60
  -4 -14 -10    3.40    1.60
  -4  14 -10    6.10    2.10
  -5 -14 -10    1.40    1.90
  -5  14 -10    0.30    1.90
  -6 -14 -10    4.90    2.60
  -6  14 -10    7.00    2.60
  -7 -14 -10    5.70    2.80
  -7  14 -10    4.50    3.10
  -8  14 -10    6.50    3.20
   8  15 -10    8.20    2.60
   7  15 -10   15.90    3.00
   6  15 -10   29.60    3.30
   5 -15 -10  185.98    5.70
   5  15 -10  167.28    6.90
   4 -15 -10  134.69    4.80
   4  15 -10  138.69    5.70
   3 -15 -10  128.79    4.60
   3  15 -10  133.29    5.20
   2 -15 -10  318.67    8.70
   2  15 -10  316.07    9.40
   2  15 -10  316.97    9.30
  -2  15  10  309.77    7.10
  -2  15  10  309.17    7.20
  -1  15  10  196.28    5.50
   1  15 -10  206.08    6.50
  -1  15  10  196.98    5.10
   1  15 -10  196.78    6.50
   0  15 -10   25.70    2.40
   0  15  10   24.40    1.60
   0  15 -10   30.10    2.00
   1  15  10   10.80    1.50
  -1  15 -10    9.50    1.80
  -1  15 -10    9.80    1.20
  -2  15 -10   27.30    2.90
  -2  15 -10   28.80    1.50
  -3  15 -10   36.20    3.50
  -4  15 -10    9.90    2.30
  -5  15 -10   79.39    5.60
  -6  15 -10    8.70    3.00
  -7  15 -10    4.40    2.80
  -8  15 -10    2.50    3.30
   8  16 -10    1.40    2.00
   7  16 -10    0.70    1.80
   6  16 -10    0.50    1.50
   5 -16 -10    9.00    1.50
   5  16 -10    4.30    1.70
   4 -16 -10    8.70    1.40
   4  16 -10    7.40    1.80
   3 -16 -10    6.60    1.30
   3  16 -10    6.60    1.50
   2  16 -10  116.09    4.80
  -2  16  10  118.29    3.20
  -2  16  10  113.69    3.50
  -1  16  10   17.00    2.60
   1  16 -10   13.60    1.80
  -1  16  10   14.60    1.10
   1  16 -10   15.70    1.90
   0  16 -10   35.90    2.20
   0  16  10   34.10    1.90
   0  16 -10   35.70    2.70
   1  16  10  153.78    5.10
  -1  16 -10  156.88    4.80
  -1  16 -10  162.58    6.00
  -2  16 -10    7.70    1.00
  -2  16 -10    7.70    1.80
  -3  16 -10   42.90    3.80
  -4  16 -10  110.69    5.90
  -5  16 -10    4.20    2.50
  -6  16 -10   40.90    5.10
  -7  16 -10    0.30    2.70
  -8  16 -10    0.20    3.20
   8  17 -10    1.30    2.20
   7  17 -10    5.90    2.20
   6  17 -10    5.70    2.20
   5  17 -10    0.30    1.40
   4 -17 -10  164.18    5.30
   4  17 -10  157.88    6.40
   3 -17 -10   98.99    4.00
   3  17 -10   96.69    4.60
   2  17 -10   66.99    3.60
  -2  17  10   65.69    2.30
   1  17 -10    1.60    1.10
  -1  17  10    3.10    0.70
   1  17 -10    0.00    1.00
   0  17  10    0.60    0.70
   0  17 -10    1.60    1.20
   0  17 -10    1.50    0.90
   1  17  10   19.10    2.00
  -1  17 -10   24.80    2.80
  -1  17 -10   20.70    1.70
  -2  17 -10   50.39    3.60
   2  17  10   46.10    3.10
  -2  17 -10   47.90    2.00
  -3  17 -10    4.50    1.90
  -4  17 -10   84.59    5.20
  -5  17 -10   18.80    3.50
  -6  17 -10  141.39    8.00
  -7  17 -10   -1.10    2.70
  -8  17 -10   11.20    4.00
   8  18 -10   -1.80    2.20
   7  18 -10    2.60    2.10
   6  18 -10   39.90    4.10
   5  18 -10    1.10    1.50
   4 -18 -10    3.50    1.20
   4  18 -10    3.90    1.50
   3  18 -10    7.40    1.80
[truncated: 478,731 more chars]
